# Supplementary material for: Comparison of SNP Calling Pipelines and NGS Platforms to Predict the Genomic Regions Harboring Candidate Genes for Nodulation in Cultivated Peanut
Source: Front Genet. 2020 Mar 24;11:222. doi: 10.3389/fgene.2020.00222 (PMC7105825; doi:10.3389/fgene.2020.00222)
Supplement: Supplementary file 1 [file Data_Sheet_1.xlsx]

## Sheet: Supplementary Table S1
Supplementary Table S1. The 55K probes designed from this study.
Chr	Start	End	Probe sequence	Gene name	Type
Adur2959	6368	6488	ATAGTTTAAATAGTATGAAATTCGAATATTTGTAATGTAGAATTTATTACGATTAATAATATTATTATAATATTTATAAAAATTAATAAATTAATTATTGGATTATAAATTTATTATTTT	Aradu.49GNZ	Putative nodulation-related and resistance gene
Adur2959	6728	6848	GTTCAGGATGAATGTGAATTTATGTTTTTCAATTTAAGGGATCAATTTGATCATTTACAATAATTAGGAATTTAACTGATGCCCGTTGGAAATTTTAGGAATCAAATTAGACATTATTTC	Aradu.49GNZ	Putative nodulation-related and resistance gene
Adur2959	6848	6968	TAATATTAACTATGATGATTTAATCAAATTTCTCCAATAATCATAAAACATGTCAGAAAGAGATGATAGATCCTTGTCAAGAGAGAAAATTGGGCAGAATCTATCATATATATATGGTGC	Aradu.49GNZ	Putative nodulation-related and resistance gene
Adur2994	2459	2579	ATAAAATTGAAAGAAAGAAGGGTGTCTTTACACATTTAGCCGAACTCCTTTATCTTTGCGGGAGAGTACAGTCATTGCAAATTGGAACTTCCAACTCCAACACCCCACAATTCAGTGGTC	Aradu.RP4G4	Putative nodulation-related and resistance gene
Aipa444	10402	10522	CTAAAAAATCTGATTAGCGTTGAGACATTAGGGTGTAAGAATACACCCCCAAAAGTTAGGCTTGTGCCTTACAAAGAAGAGAAAAAACTCAACAATTCTGTCATTCAAATTTTGTGCTTA	Araip.WX9FX	Putative nodulation-related and resistance gene
Aipa444	10762	10882	ATGCATATATACTCGAATTCCAGATCTATCTCTTGGTTAACTGCAGCTCTAACTCTCGTGGTATCTCAGATAATCATAAATGTTGCAACCGACTGTATTTGTTGCAAAAAATTCCCTCAA	Araip.WX9FX	Putative nodulation-related and resistance gene
Aipa444	10882	11002	ATTTTTAAATCGAATAAATTGAACCAAATCAAACCAAATTTAATTAATTTGGTTTGGTTTGTATCGTCCTAATAAAGAAACCGAATCAAATCAAATCCCACTATTAATGTAGAAATAGAT	Araip.WX9FX	Putative nodulation-related and resistance gene
Aipa444	11122	11242	TCATCAAATATAATCAAAAACTTAGCTAATATAATTGGACAACTTACCAGTATTCTTTGGAACCATGCCGTAAATCCACTCTTTTTCCATTTCTCTGTTCTCTCACTCTGTGACAAAAAT	Araip.WX9FX	Putative nodulation-related and resistance gene
Aipa444	13402	13522	TTTGCATCCCTCGAGGTCAATAAACTCCAAACTTGGTAGATTCTGTCAACCCCAACAAATTAAACATGTTAACATGATGGATATATATAAATAATTATTGGGTGTAGTCTAATATTTATT	Araip.WX9FX	Putative nodulation-related and resistance gene
Aipa444	13642	13762	TTTTAATAAAAGTTTATTCTCAATGTTCTAAAATATTTTAGTGTGATATTTTATTTTCACAAAAATTTATATATTAAATAATGAAAATATGGCTTTTCAAGAAATGATTAGCAATTTAGC	Araip.WX9FX	Putative nodulation-related and resistance gene
Aipa444	13762	13882	ACACGAGAATATTTCACAATATATAAAATTAAATTAATCTTACATAATAGAGTAAGTTTATAAATTGTAAATCTTGAAATAAACACCTCATTATTATTATTATTATTATTATTATTATTA	Araip.WX9FX	Putative nodulation-related and resistance gene
Aipa444	32392	32512	CATTAAATTATTATTGTTATTTTTCTCAAAAACAATCAAATGAGCGAAAATAAGTAATGGTGTGTTCTCAAGAAGAGTGCTATAAAGTGAGCAAATAGACAACTATTACAACAATAATGA	Araip.JVR50	Putative nodulation-related and resistance gene
Aipa444	33112	33232	TATCAGATTTTAGCCCATTGCAACTCTATTTATTATATCATATTTGAAGCATGTTACAATTACATTGAAGTCAAATTATGTAAACTGGTGGTATATACCGGAGTTTCCATCTAATACAAC	Araip.JVR50	Putative nodulation-related and resistance gene
Aipa444	33232	33352	TTTATCAACAATTGGTTTTATTAGGGAACTAATCTTTTTCTAATCAATAATCTGCCAATGGAATAAAAATGAGTATAGAAAAGAGACGGAAAATAAAATTTAAAAATAAAAAAGAAAAAT	Araip.JVR50	Putative nodulation-related and resistance gene
Aipa444	33352	33472	ATTAACTTATTGTTGATAAAACAAATTAATTTACAATTCTTTTAATTTCCAACAAAAATATTACGATGACTACAAGTACAATTATAATCACAGGCCATATATTAAAACAAATAAACTCAA	Araip.JVR50	Putative nodulation-related and resistance gene
Aipa444	35032	35152	ATGGCCCGCACGCAACGGAGAGAGGGTGAACAATAATCACTGTAAAGCCTCTTCAGCTCCTTGCAATATTCCAAACGTATTTCTTCAATCTTGGGGAGAGAGAAAATAGATGGATGAACA	Araip.JVR50	Putative nodulation-related and resistance gene
Aipa444	35392	35512	ATTTTAATTTTATAAATTATTATACATTTAATATCTAATATTAAATGATAATAACTTTTCCATATTTCGAGAATAATTAACTATATTTTCCAACACTTCTTTTTCTCCTCTTATTCTTAG	Araip.JVR50	Putative nodulation-related and resistance gene
Aipa444	36352	36472	CTACTCCCCCTCTAGGTCCGTCTCTGAGTATGAAGTATACAACTAATTATTTTTCCTGCATTTGAATATTTTAAATTCTAACAGTATTAAAATAAAGTATTAGTTCAAAATATTATCTAA	Araip.JVR50	Putative nodulation-related and resistance gene
Aipa444	36832	36952	ATCATGCTTTCAACTCTATGAATATCCTGAAAAGTTGAAAAGCATTGCAATACAATGTTAGTATTATGTTGATGTAAGCAATATTTCGAGATATATATATACACTCATCTTGTAGACCAA	Araip.JVR50	Putative nodulation-related and resistance gene
Aipa444	38752	38872	AGGCTTTAGAGATTAAAATTTGAAAAAGTTTTTTGCAAGAATTAATAAAAATTGTGGAATATGCTGAGATGATTGATGATATAAGAGAATTAGAGAAGAGAAGAGACTAAGCTTGAATGA	Araip.JVR50	Putative nodulation-related and resistance gene
Aipa444	38872	38992	ATTCTATTGGAGTGTATTATGTGTAATCTGTATTGTATGTTATGTTCAGAAGTGATGATATATAGATACATCACACGGGCTTGAGACACAAGAAACTAAATCAAGAAGGGTAAAGATTAA	Araip.JVR50	Putative nodulation-related and resistance gene
Aipa732	2280	2400	AAATATCACATGGATAATATTTTTGCTGGAAATGTTTATGTAATAAAATTTGATAGAACTGTCAGACGAAAAGGTCTACCTTCTTTCCATCCCATAACCGTACAATTTTGCTCCAAGACA	Araip.G29JE	Putative nodulation-related and resistance gene
Aradu.A01	407976	408096	GATGAAGTGAATGAAAAACCTTGAAACTTGTGAATAAAGCATAGCCCCGTCGGAATTTGTTACACAAGCAACTATCATTTATTTAGACGTTGCAGAATATTTTTGTGGATTAGCTCATTT	Aradu.K0XH2	Putative nodulation-related and resistance gene
Aradu.A01	409896	410016	TAATATGCAAGGACCATCTTAACAACATTTACTAAAAGTCATTTTTAGCATAAGAACTAAAATGTTTTGGCTGTCTGTACCCTTTATAAAGCACTAAATATCAACCAAGATAACATAAAA	Aradu.K0XH2	Putative nodulation-related and resistance gene
Aradu.A01	410616	410736	CTAAGTTGATCCTGAATTTACAAATTGTGAATCTTTTTTGTCCTAAATTTAATTGTTGTTAACACGGTGCTGACATGGAGCGTTAAAGTGTCAGCAGGGCATTCCTAATACTAATAGTAA	Aradu.K0XH2	Putative nodulation-related and resistance gene
Aradu.A01	410856	410976	ACATGTATTTGATCATGTTGAAGTCTTATGTCACTATTGTTGGAAATGTCACGCCAACACAACATTCTATATAAACGCCTATAAACGCCGTGTTAATGACAATTGTGTTAATGACAATTG	Aradu.K0XH2	Putative nodulation-related and resistance gene
Aradu.A01	411096	411216	TAACTACAATTTTTATCTAAAATGCCAATTTATTATTGGGTTGAGCACAATCCAGTGCTCACTACAGTTTCTATTATTATTATTATTATCAATGTGTAACTACAGCTTTCTATTATCTCA	Aradu.K0XH2	Putative nodulation-related and resistance gene
Aradu.A01	411816	411936	ATTAATTTTTATTATGTATTTTATATCAATCATACTTATATATTAAAAATCAGCTACTAAATTAATTATGAATTATAAATATAAAATATATATTAAAATATAAATGTGTTACAACTATCA	Aradu.K0XH2	Putative nodulation-related and resistance gene
Aradu.A01	411936	412056	AAAAGCAACCTAATGAATAAATAGTAAGATGTTGCTTGCTTTGGTTCTATGGAAGGATAAAAACACAAGTTTCCATTCCAAAAAATGCCAAGATTTCTATAAGTATAGACACTTTGTTAA	Aradu.K0XH2	Putative nodulation-related and resistance gene
Aradu.A01	412776	412896	TCTCCTAAACTCCGGCAACTAGGTGACTAGTTTTAGTTAATCCAATTGAACATGTAGATCCAGTCTGAGTTTTTGGAAGCATGAGAAATAACAAAAATATTTGGAAGATAATAGAATCAT	Aradu.K0XH2	Putative nodulation-related and resistance gene
Aradu.A01	412896	413016	TTTTGGCTAATCCGATTGGATATGTCCATTCAGCTAGATTTTTCAAAACCATGTGAAATAACAACGATGTTTAGGCAACTGAGGCCTAGCACAGATGGCATTTCTATATGTCTCTTGCAA	Aradu.K0XH2	Putative nodulation-related and resistance gene
Aradu.A01	413016	413136	GCTCCATCCGGCGGTTCAAATTTTAGCTAAGGCTGGATGTTGTTTAAAAACCTATAGTACTTTTGTAGTGTGTATGAGTGTGATGTGTGAGTGTAAAGCATGGATATAATGACTAGAATT	Aradu.K0XH2	Putative nodulation-related and resistance gene
Aradu.A01	413496	413616	CTTCTTCAAAGGCTCTTCCAACCCCACTGTGAACTCAGGCTTCTCAGGAACTCCACTCACACCCCGCAAAACTTTCTCTTCTCCTAACCGCCCTCCATAATCATCACGAATAATATCAAG	Aradu.K0XH2	Putative nodulation-related and resistance gene
Aradu.A01	414456	414576	TTCAATATACATTTTATATTTTAATATGTATTTTTATGAATAGATTAAATTTATAAAATAATTTTTTATATTTATATTTTTTATTATTTTAGTCTTTTAAATTTAAAATTAATTATATTG	Aradu.K0XH2	Putative nodulation-related and resistance gene
Aradu.A01	414576	414696	GTCTCCAAAATTTGATTCTGAGCACTACTCATATTGATCTTTTTTCAGTGTTGAATCAATAAATTAAGTATTAAATTAGCTTTAACTTACCATATTAGACACATGGCTTTTGACATTAAA	Aradu.K0XH2	Putative nodulation-related and resistance gene
Aradu.A01	414696	414816	CAAAACAAAAATAATAAGAAAAAGAAGAGTTTAAATTATGTGTAAATAATTATATTTTCCTTCATTCTTTTTGCCTTATTTAATATTTAAAACGAAAAGATGCTATTTAGCCATGTATCT	Aradu.K0XH2	Putative nodulation-related and resistance gene
Aradu.A01	414816	414936	AGCGTAATAAGTCAGAACTAGCTTAACATTCTGTTCATTCACTCAACATTGAAAAGGGTTCATAGACCAATATGATGCTTAGAGCAGGATCTTAGAGACTGGTATAGTGAATTTTAAATT	Aradu.K0XH2	Putative nodulation-related and resistance gene
Aradu.A01	415296	415416	ATTTTCGAGTGAAGACTCAAGTGAATTTTCATTAAACACAATTTATAATAAGTTATGTGAAATAAATTATACGTAATACCATACACTTTCATTTTTCTTCAAAGAAAGTGTTGAAATGTT	Aradu.K0XH2	Putative nodulation-related and resistance gene
Aradu.A01	415776	415896	GGTCAACATTCTCACATTGGTGAGGTATCATTGCAAATCAATATGCCCAATTCACAGAGTGCTTGATCATATAGTTTCCTTCCATGTCTCTACTTTCTTTTCTTCAGCGTCCCTAATGTT	Aradu.K0XH2	Putative nodulation-related and resistance gene
Aradu.A01	415896	416016	TCAAAAGTTATTTTGGGATTCTTTTTTGTTTTTCCTCCATCTAAAAGCATGTAGCATTTAAAAAATAGACAAAAACACTAAAAAAGTGTAATAATGTTCAATAAATATATCCAGCATTTT	Aradu.K0XH2	Putative nodulation-related and resistance gene
Aradu.A01	424944	425064	GAGAGCAAATAATTTATTTAAATAAAAAACCCTACAAATTATTGAGAAAAAGGAAAAACTTCATTGGGACGTTGTGCTGCATGTTTGGGATGCACCTCCTCAAGTTTTAGCATTTCCTCT	Aradu.Z97F9	Putative nodulation-related and resistance gene
Aradu.A01	425064	425184	TTCTAGTGATAGAGACGCTGCATGGTTTTCCGTTAGTTTTCTTTGTTTCCTTCTCATGTAACCAAAAACATTATTGCCAAACATTGTTTACTAAACGCGTAATTATCGCCAATGTTTAAA	Aradu.Z97F9	Putative nodulation-related and resistance gene
Aradu.A01	425184	425304	AACACAGTTTTGTATTGGTAAAAACAAAACAATTCAAAGTGTTGCTTCTTGCAATGAACAATATTAAGTTACGAAGAAAGTTTATAATAACGATTGGAATAAAACAAAAGTTAAGGAGCG	Aradu.Z97F9	Putative nodulation-related and resistance gene
Aradu.A01	428904	429024	ATTATTTTATTGTTCTATTTCGTTGTTCTGAAATAAGAGTTTCATGACTACTCATTGTTTTTGTGCTGAAATATATAATGTTTAGGTGTAATCCAACACACTATTTTCTAAGAGTAATCT	Aradu.Z97F9	Putative nodulation-related and resistance gene
Aradu.A01	429024	429144	TAGGAAACTAATATTATAACAAGCTAATTTCAGCCAATACAGATAGATTTTGTTGATTTTGAATTTTAGAGGTTCTTTTTAACTTCGAATATTTTTATTATTATGTTAGTTATGGCTACA	Aradu.Z97F9	Putative nodulation-related and resistance gene
Aradu.A01	429744	429864	TCCGCCTGGTTTGTTTGCATCTTTGGGCATCTTTGACTTTTTCCATTATGTTCTCTAACTCCTGCTGTTGCGCGGTGGCTCCTCCCATTTTTATTAGTAACGGGCCCGGTGTTTTCCTTT	Aradu.Z97F9	Putative nodulation-related and resistance gene
Aradu.A01	429864	429984	TCTGGTTTTGATTTTTATTTTTTGGTGTACTTATTGGTAATAATCAAGAAATAAGGGGCGGGTTATGTGGGTAATTAGAAAAGATGAGAGTCGGCAATTGAAAGTTGACACATTCGAAAG	Aradu.Z97F9	Putative nodulation-related and resistance gene
Aradu.A01	430344	430464	AGGGTTATGATATGATACACAATATAATATCTCGACTTTTTTAGATTTTGTTACGGCCTGGCCCAAGAAAGAACTTGGGCCTACCCGATCTGATCACCACCTGACTTCAACGGTCAGATG	Aradu.Z97F9	Putative nodulation-related and resistance gene
Aradu.A01	430464	430584	ATCCAAACATATCTGATTCGTGCATCTTTGTAGGACAGCTGGCCACCACAGTCCACAGCTATACAAGGAAGCTTCGAAGAAGGTGAGTTATGTCCTCCTGAGATCCACACCTGACATGGT	Aradu.Z97F9	Putative nodulation-related and resistance gene
Aradu.A01	430944	431064	CCAAATATTTGCATATCTATGTTTATGTGTATATACATATTTAGGTGTGTTGAGACACATGTACATATGTAAAAACTGAATTTAATGTCCGATATCTGGATACGTGCACTGCCCAAAAAA	Aradu.Z97F9	Putative nodulation-related and resistance gene
Aradu.A01	431304	431424	GAAAAATATTTAATTTAGTCTTTAAATTTATACGCGAATTTCAATTCAATCCCTAAATTTTTAATGGCATTTATTTAGTTTTTAAATGTTATGAATGCGACTCATATTAGTTGTTGGGAT	Aradu.Z97F9	Putative nodulation-related and resistance gene
Aradu.A01	431424	431544	AATTTTAGAACCATAAACTTTAATGGAATATTGATGTGGACAACTGAATGTCATATTGGACTATGTAAAATGACATCGTTTTTATTTTGATACTCAAATAGCTCAAAAACAACATTACAA	Aradu.Z97F9	Putative nodulation-related and resistance gene
Aradu.A01	4566871	4566991	ATGTTGTGTATCTTCAGGCTAGAGTGTGAAATAATGAAAGTGACCTTCTTTGATATTTTGCATTCTGTTTGTTTGGTAATGCGGGTAAGACTTGGTGCAAATTTCTTGTCCCAATGTTTA	Aradu.44QYZ	Putative nodulation-related and resistance gene
Aradu.A01	4567111	4567231	TAAGAAAAAATAAAAATTATGAGTAAAAAGTGGCGTTAAATATACCACGTGTTCAAAGGGCATAAAATTTCCCATAAAATTAGACCATGCAAAAAGTGGTCTAAACTCTAAAGAATACCT	Aradu.44QYZ	Putative nodulation-related and resistance gene
Aradu.A01	4567351	4567471	TAGCTTAAAGTTCAAATTAGACTATTGGAAATAAATGCTAAATCATATATGTTGCTCCTAATCTATTGTAAAATTCTTAAAACTTGAGTTGGTGAAGATAATAAACAAGTTTCTAGTTAT	Aradu.44QYZ	Putative nodulation-related and resistance gene
Aradu.A01	4567471	4567591	GTTTTTCAAAATTTTCAAGTTTCAGCAGTTAAGATTATGAGAGATTTATATTATCATACTGTGAAATAAATAAATAAATGAGATCAGATGAATCTGAAACAAAAATATCCTCAAATTAGA	Aradu.44QYZ	Putative nodulation-related and resistance gene
Aradu.A01	4567591	4567711	CAATCTGGAAAGCTGGAAGGTTTAGGGATTAGGTACATTATATTAGTACAAGAGAGTGTGTGTGTGTATGAAACATGAGCAAAATCACCATATCCTATGCTTCTGAATCTGACTCTTCCT	Aradu.44QYZ	Putative nodulation-related and resistance gene
Aradu.A01	4567951	4568071	TGAACTTAAAACCAAGAAGTTTCTTGAAAGACGACGATCCGGCTGAGCAGTAGCAGCTGCAAGAGACAGCACAAGGACTTGAGCATGATGCTTCTTTCACTTGTAGAATAGTATCCAATT	Aradu.44QYZ	Putative nodulation-related and resistance gene
Aradu.A01	4568071	4568191	CTTCCACATCACTTGAGGAATCTGTTCCTGTTGCACTTCCTTCCTCCACCCAATCTCTTGGTACCCATATCAAGTTTAAACCCATACACGATCCAGAGCCTAAGGTAGCTGGATATGGAC	Aradu.44QYZ	Putative nodulation-related and resistance gene
Aradu.A01	4569871	4569991	CCCTTCAATTTTGCTACTTCCCTTTAACACAAGTATATGTAAGATTAATAAGATTCTGCTGAAGTGCTGATGTCTAATGATAAATGAATTGGATAGTTTGCATGTTATAAATAGAAAATC	Aradu.44QYZ	Putative nodulation-related and resistance gene
Aradu.A01	4571191	4571311	AACGAAAGACAAAATAAGCTGCATCAACCTGTAGAAATACATATATAACACAAGATCATCAACTCAAAACAACTGAATAACGTAAAAAATAGTGCAAAATATAAAAATAATTTTAAGAAA	Aradu.44QYZ	Putative nodulation-related and resistance gene
Aradu.A01	4571311	4571431	ACATAAGTTACATCAATAGACTTCTTATTTGGCAATTGACATTTCTGTATATCTTGTTGATTAAAATTTTAAATCAACTTGCATGGACTAGAATCTTCATGAAACATGGTTAAAGAATTG	Aradu.44QYZ	Putative nodulation-related and resistance gene
Aradu.A01	4572031	4572151	TGCAAAAGCCTTTATAAATGAGAAAGTAATGTTTCAATGACAGGTGAAGTTACACTTGCGCCTTAATCTAGTCCTCAGTTTCCATTTACTCAATTTGGTCCCCAACTTGGCATCCATGAC	Aradu.44QYZ	Putative nodulation-related and resistance gene
Aradu.A01	4572991	4573111	GTACTTGTAAGTTGTAATGGTGTGCTTCATAAAATTATTCGGAATCTGAAATTCGTTTTAATTACAGAGCATGGATTGACTCATTAATCAACTAAAGTTTACTTGCAGTCATACTGATAT	Aradu.44QYZ	Putative nodulation-related and resistance gene
Aradu.A01	4573111	4573231	TCGACGAACTTTCGTCCTGGGCCATCAATAATTTGCTCACTATTCACATCATTAACAAAAACGGACACCTCATCACCGTTACCTCTAGATCAGCATTTTCCATTGCCATTTTGAACTCCA	Aradu.44QYZ	Putative nodulation-related and resistance gene
Aradu.A01	4573231	4573351	ATTCTACAGAGACGTATAATTATTACATATTTTATACAGTGAGAATATAAATATATTTTTTAATTTTAAAAAATTAAAATATTTACATTTAAAAAGATTAAAAAATTTATTTAAAAATTT	Aradu.44QYZ	Putative nodulation-related and resistance gene
Aradu.A01	4573471	4573591	AGAAATTAATATATTTAAAATGTAAATTTTTAAAGATTTATTTATCACCTTATTCTTTAACTTAATATTCATATGTTGGCTTTTTTATTTTTGTTGGTACAAAAAATTATTTTTTGTTTG	Aradu.44QYZ	Putative nodulation-related and resistance gene
Aradu.A01	4573591	4573711	ATAAGAGAAGTTTCGACTATCAAAAATTTCGACTACAGAAACAGAGATGGATAAGTTGAAATCAAAGAAAAACAGTACAAAGAGCTTTAAACTCGAAAAGTAGTTATTACCTTTCTTTTA	Aradu.44QYZ	Putative nodulation-related and resistance gene
Aradu.A01	4573711	4573831	GCATCAAAACTTACTACTCGATCATCAAGACTGAGTAGAGAATATGGGTATCAAAACTTAAGGATCAGAATTTTTCATGGTTAAAGGAAGGTCATGGCTCGGAAAAAAGAGGAGGTAAAA	Aradu.44QYZ	Putative nodulation-related and resistance gene
Aradu.A01	4573831	4573951	TAATAGACAACATACTCTATAGCAAGTGTATTTCCATAGTTTATAAATAGTAGAAACTCAAAAGAATTTGGAGACTTCAATCAAGAATACTAGATTATCACACAAACTCATAAGATTTTC	Aradu.44QYZ	Putative nodulation-related and resistance gene
Aradu.A01	4573951	4574071	CGTCTCTACAACGCAACAGAAGAACATATAATGCAAGTGCATGTGAGTGTTAGAAGTTTATTTTTAGCTTGTTTGCTTTTGTTTATTTGATCTATTTTTGTTTGTTTTCTTTGAAATTTT	Aradu.44QYZ	Putative nodulation-related and resistance gene
Aradu.A01	4574191	4574311	CACCATAATTAAGTAATTTTCGGATCGAACTTACTCTTTTTTCAGAAAAATTGTATCTACTTTCCAATACATAAGATCTTGATACAAGTTCGTTTCGACACTATCTATCGAAGTCGACTA	Aradu.44QYZ	Putative nodulation-related and resistance gene
Aradu.A01	4574431	4574551	TAATGAATATCTTTGAGCCATTATTTAAGTAGTTTTATGAATAAATGACCATTTGTACCCATGAGAGATGAAAACGCTGACATTTATACCCATGAAAGCTCGAAACTAATCTTGTACCCA	Aradu.44QYZ	Putative nodulation-related and resistance gene
Aradu.A01	4574671	4574791	ATGTTCATACAGTAGCATGAATCAAAACAGCAAAATTTTCAAACAGTAGCATGAATCAAAACAAACAGAAGCGGCGGCCTGGTAGTGGCACTACTTCAATTGCAGCAGCGGAGAGTGAAC	Aradu.44QYZ	Putative nodulation-related and resistance gene
Aradu.A01	458863	458983	ACTAATCTCCGGTTACCTACCGTAACAAGTATCAACTAAAATGAACAACATGAATAACCACCAATCAAATCAAAACATATTATACTTTCAAATTACCCACTTAAATCTTAATATTAGAAT	Aradu.4N3HV	Putative nodulation-related and resistance gene
Aradu.A01	458983	459103	AACTATCCGCACACTTAGTGAAATAAATATCCGATATGTCTATTGTTCACATTATTTAGTATTTTCATTGTCTACCTATACCTTTTCTTAATTAAAATTTAATACATATAATCGATTAAA	Aradu.4N3HV	Putative nodulation-related and resistance gene
Aradu.A01	459463	459583	TTCCGAACAATTTAAAATCTGCACCTTATTATTAAAACCATATAAAATCCAGGTTACAATAATCCAGAGAGCAAGGCCGTACGAAATTCAAAGGGTTTCCTTCACATCCTACGGATAGGA	Aradu.4N3HV	Putative nodulation-related and resistance gene
Aradu.A01	459583	459703	ATGAAGATTCGACAGTAGTGCCTATTACAATACAGTAAGTTCTAGAACTTTCAACAACCTTCTCTCATTTTTCATAACTGGAACAACTTCTTCATTCCATTATTAATGATGCCAAACCTT	Aradu.4N3HV	Putative nodulation-related and resistance gene
Aradu.A01	460543	460663	ATCTGAAAATGCAACCCATAATGTGTGAATTGAGTAAGAAGCGGAGTGGCTATTAAGTGTTTTTAAATATTCAAAAAATTCTTACTTTATAAGCACATCCAAAAGATTTAGATTTTAACA	Aradu.4N3HV	Putative nodulation-related and resistance gene
Aradu.A01	461023	461143	AACTATAAGGTTGTGATATTTTAAATAAAATAAAAAAGAATAAAAACAAACCGCACACCACTAATTATATATTCATGCTTCTTAATTAGTTTTGAAAGAAAGGTGTAGAATAACTAACCA	Aradu.4N3HV	Putative nodulation-related and resistance gene
Aradu.A01	461383	461503	TAGTAATAGTTTTCAACGTCACAAGCATTTTTCCTGGTTGAGAAATGAACAGAAACAAATATTTTAGAGACACAAAAACCTTTATATGATTAAAACAAGCAATGCTAAAGTATATCGTGA	Aradu.4N3HV	Putative nodulation-related and resistance gene
Aradu.A01	461503	461623	TAGCCAAATTATAGATTGTAAATCTTATTAAATTCTAATTTTTAATAATATTAAAACAAAATATTAGTACAAACTGTTATCTAATATATGTCAACTAGTTATAGTTCAAATGGTATAACT	Aradu.4N3HV	Putative nodulation-related and resistance gene
Aradu.A01	461743	461863	ATTCATCTCTTATCACCAATGATATTTGATTTACAAGTTCATCATTCTTTTAACTAAATAGGTTTAATTAATCTGTTGGTCTCTATAATTTTGTGAAATTTTTAATTAGGTCTTTATATT	Aradu.4N3HV	Putative nodulation-related and resistance gene
Aradu.A01	462943	463063	ATGGTGACTGATTTTAGTAGCTAATTTTAATATATGAATAATATTTTTTAATATCATTAATTAATTACTAATTACTATAAATTACTATTAATAAAAATGATTTAATAAATAAATATTTTA	Aradu.4N3HV	Putative nodulation-related and resistance gene
Aradu.A01	463063	463183	TTTGGTATCCAACTTTTATTCATAAAACACCTTAACCATTACTCAATATATCTAAACACATATTATATCAAAATATATTAGATTTGAATGCACTATAATCTTAAAAGTTTAATTTTGATG	Aradu.4N3HV	Putative nodulation-related and resistance gene
Aradu.A01	463303	463423	ATAACATTGCATCAAAATTAAATTTTAATCTTAAAGTCACAAAAATATTAAAATTTACAAAGTAAGAGTACTCACCTTTTGGAGAATATCTTCATCATTTTGGAAATTTGAGAAGTAGTT	Aradu.4N3HV	Putative nodulation-related and resistance gene
Aradu.A01	464503	464623	AAATTATATAATATATAATAATTTTATACACTTAAAATTGTTAACTTTTGTTCAGAAATGTTAGGGAGAAGGGGGATCGAAACCTATGCTTGTCCTCCCTTAGATCTGTCCTGTGTGTGC	Aradu.4N3HV	Putative nodulation-related and resistance gene
Aradu.A01	465103	465223	AATTCGTGTGTTAGCATGTTTCGTGTCGTGTCGTGTCCCGTATCCATATCAGTGTTCATGCATCATAGATTCTACTAAAAGCATTAAACATAGCTAGGGAATAGTAATTTTAGAAAATGA	Aradu.4N3HV	Putative nodulation-related and resistance gene
Aradu.A01	465463	465583	TATATTTTTTAATCAAAATTCTATAATATATTAAATTTTATAATTAAATTCGATTTTTATCGTGACAAAAACACTATAATTAATGAAATATTATGTTAAACAAAACAAATATACTACACG	Aradu.4N3HV	Putative nodulation-related and resistance gene
Aradu.A01	465703	465823	AAGTAGGAAGAGATGGTAACGCCAATGGTGGGAAGAAGTAAGAAGTGAGGAAAGAAACGCCACTGTCATAGTCGCTAGATGTCCTCTATCACCACCACTGCCATGCAGAGAGAGAGAGAG	Aradu.4N3HV	Putative nodulation-related and resistance gene
Aradu.A01	465823	465943	GGAGATCCAAAACGATGGAAGAAAGATAAAGACAAAACGAGAGAGGAATTGCGAAAGGAAGATCAGCAGGTTACGAGAGAGAAAGAGAATGGTGCAAAAGAGGGAGGTGATGGAGGATGA	Aradu.4N3HV	Putative nodulation-related and resistance gene
Aradu.A01	465943	466063	TGCCACTGTTGCCACATCGTCCCTTTTCATTTGTTGCCGCTGCTCGTGCTCACCGTCTCAATTTCGATCTCATATTTCTTCATATTGCTTTGTTTTGTCCTTCTTCTACTTTTATTTTTG	Aradu.4N3HV	Putative nodulation-related and resistance gene
Aradu.A01	466183	466303	TCTGCTTTTGATCATACTAAAAATTAATTATGACAATATTTGCTTTTAATTTGGTGGGTAAGGGAAGTGAACCCTACCTATAGAAAATGAGTATCATAACTTCTTTGTCTTTTTCATAGG	Aradu.4N3HV	Putative nodulation-related and resistance gene
Aradu.A01	466303	466423	TAGAAAATATGGATAAATCAGTTAATTTATATTTTTAAATATATTTTTTATTATTTAATGTTAATAAAAACTTAATTACAAAATTTAATATAATATAAAAATTTAATTAAAAAATATAAA	Aradu.4N3HV	Putative nodulation-related and resistance gene
Aradu.A01	466423	466543	AATTTAATTAAAAAATCAATAAAAATATAAAAATGAATGAAATAATTAAACCTTAAATTTAATATGTCAATTATTCCATATTAGTCAAATCATTAAAATTAAACCAATATAATCCAAAGT	Aradu.4N3HV	Putative nodulation-related and resistance gene
Aradu.A01	466663	466783	TAAAAAATAATACAGAAAAAAGGATAGCGTATTCTATGAATAGACTGCACTTTTAAATATAGCTTTAAAAAATGTTGTTGAATGGGTAATGTTTTTATAGTATATGAGGTCAAATATCAC	Aradu.4N3HV	Putative nodulation-related and resistance gene
Aradu.A01	466783	466903	TTTAAAAAAGTACTTTAATTTAACATATCATATAACTTAATATAGAAAAATTTATAATATAAATTAGGACAAAGCATTATTTTTGCCTCAAATGTTTTGGTGTAAGTCTTAATATTATTC	Aradu.4N3HV	Putative nodulation-related and resistance gene
Aradu.A01	467023	467143	ATACTACACTTAATCATATTAATTAAAATAATTCAATAATTAAAATAACTTCATCAATTAATTACTTTTCAACTATGCTACACTTAATCACTTTAATTTAAATTCTTCAATAATATTAAT	Aradu.4N3HV	Putative nodulation-related and resistance gene
Aradu.A01	467143	467263	TTCTTGTGTATTTATTAATTTAAATACTTTTATTTGAATAATTTAATATTTTTGATAAATAAAATTATCTGGATTAGTTATTAAATTCTAAACTTGTAGTATTATTATTTTTTATATATA	Aradu.4N3HV	Putative nodulation-related and resistance gene
Aradu.A01	467263	467383	TATTCTTAAATAAAGTTAATTAATTTATAAATAAAAATTTTATTTAAACATCAATTTTATTTTGAATTTATTATAAGAGCGCAGTAAAGGACGTTATAATTTTTGTTTCCAATTCATTGA	Aradu.4N3HV	Putative nodulation-related and resistance gene
Aradu.A01	467503	467623	AGACAGATAGTTTAAAATTTAAAATAAATTACACGAAATACTAACATGAGATTAGAGTGAGCAAAATTTATTATTTTTCTTTTGTAGTTAGTCAATAATATTTAAAAATATGAGTTAAAA	Aradu.4N3HV	Putative nodulation-related and resistance gene
Aradu.A01	468583	468703	AGAAAAAGAAAGAGGAAACAAACAGAAGCTATAGGAATGCGTTAATTGGCAGATTGGAAGTTGAATAAGGGGAATCAATCAATATAAAAGGGTGAAGCTAATCGCCAGCGGTTTAAATAA	Aradu.4N3HV	Putative nodulation-related and resistance gene
Aradu.A01	468823	468943	CAAATCATATAATGACTCTCAATTATCAACGTTACGATAAAGTTGATAATGTAATTTATATTATATGTATATTAATTTTATAATTTTTTATTATTAATATATAAAATGATACATGATTTA	Aradu.4N3HV	Putative nodulation-related and resistance gene
Aradu.A01	469423	469543	GAAAAAGCCAGTCTAACTTTGTATTCCCCTTTGTCCTGGTATTAGTTTTTCAGGTAATATATGTAATAAAAGATTTAATTACTCTTAAGGTTGTTATAGTTTTACTAATTTTAATTACGT	Aradu.4N3HV	Putative nodulation-related and resistance gene
Aradu.A01	470263	470383	AATAATAGATTTTAATATTAATAATAAGAGTTTAGTTATCATGTGTTTTAAAAATTATTTTTAATATTTTAAATTAAAAATTATTAAAATTTATTTTTAATTATAACTTTGTAAAATATT	Aradu.4N3HV	Putative nodulation-related and resistance gene
Aradu.A01	489780	489900	TAGCAACATCCGATTAAAGTCACCGATGCCTCTGGTTTACCAGTTGGCTGATTCTTAGCTTATATTGAGTTGGTTCCCTAGCATTGTTATAGTAATAATCACCAATATTCTTGAGAGAGA	Aradu.L3C1J	Putative nodulation-related and resistance gene
Aradu.A01	490020	490140	CAAACTTGACAACCGCATGCGGGAATATTGTCTCTATGGCATTGCCATTAATGATGTACAAATGTAAAATACTTTGCAGTTTGCACCCTACCTTTCACACAATACTTTGGTAGTTAGATT	Aradu.L3C1J	Putative nodulation-related and resistance gene
Aradu.A01	490140	490260	AAGCTTTAATCCGATCCTATCGCAATGTGTTTTTTATTAGTAGGAGTCTAGGAGAGTGTTCCTGAAACTCGAGCTCAAACAATATATTTATACATCAAGAAAGCGTGAAGTGTGTGATAA	Aradu.L3C1J	Putative nodulation-related and resistance gene
Aradu.A01	490260	490380	AAATGACTGAGACTAATCTCACAAGTCACAAAAGTATTGACACGTAAACAAATATTCTCTTAATAAACAGAGTAGAATGCATAAACATGAATGTTTGGTAAAAACCAATGACAAAACTAA	Aradu.L3C1J	Putative nodulation-related and resistance gene
Aradu.A01	490500	490620	CAAGTCGTTTTGGCTTACAAGTCTTATAAGTTGGTACAAGCCCAACAAAATACACGCATAAATAAACGCACGTTATTCAACTACTTTCTGTTTCCAAAGCGCGCTACTCACCATGCATTA	Aradu.L3C1J	Putative nodulation-related and resistance gene
Aradu.A01	491220	491340	TGCAAATAAACCAGATCATCAACTTGTCCAGATTTTGAAGGGGACAACTTCACTTCACCCTCTCTTTCTTCCCTCTTTCTCAACCCAAAAAACATTACAATAAAAAAGGATTCTCATTAT	Aradu.L3C1J	Putative nodulation-related and resistance gene
Aradu.A01	491340	491460	GTTCCCTCTTTATTTTCTTGCCAAACCCAATTGTTGTGTTACATTTCTATAACTTAAAGGTTTATGCCTAACCAGATTCAACCTAATCTTGGTAGAATTATGTGCAGCATCCACATTGTT	Aradu.L3C1J	Putative nodulation-related and resistance gene
Aradu.A01	493140	493260	TATTCTATACAAGTGGCTGATTTGGTAGCTGATTTTTGGTGTACACGTAGCATAGTTGTTGTCAAAATTGAATGAAATTGCAAGTTGAGTAAGACATTTGTCTTTTTTCGTCTTGTAATG	Aradu.L3C1J	Putative nodulation-related and resistance gene
Aradu.A01	493740	493860	AAAAGTGGTGTATGAACAAGAAAATGATGTATCATCTATGAAAAAACATTTGATTAGCAATTATTTTTTCTCTAATTCTCAATATAACAATGTAAGAAATTTAAAACAAGCTTCTAGAAA	Aradu.L3C1J	Putative nodulation-related and resistance gene
Aradu.A01	494700	494820	TGAGTAAAATATTTTGCTCCTTCCCTTCTTCTACCACATAATATCTACAACAAGAAAGTGAGGGAACTAAAAGAGTGGAATAGTACAGCCTTAGACAAAAAATAAGTCCGACACTATAAT	Aradu.L3C1J	Putative nodulation-related and resistance gene
Aradu.A01	494940	495060	TTGTAAAATCGATAAACTCATTTAAAATCGTAATATCGAAAGATTTTAAGAGTTAAATCGAGATTCTAACTACTATGGTGTTGATATATTAAAAATCGATTTATCATAATTTAGATAAGT	Aradu.L3C1J	Putative nodulation-related and resistance gene
Aradu.A01	495420	495540	TACCTTAAACTCCTTTTGTGACTCTTGTTTCTTCCATAAAATTTCTAACTTCTATATTGTAGTAGTACACATGACATGATATTCATTATTCAATACTTGTATTGCTATTTATGCAACTTA	Aradu.L3C1J	Putative nodulation-related and resistance gene
Aradu.A01	496740	496860	ATAAGATATGTAATATTATAATTTGGTCACGGATAATGATGCAATAATAAATTCATAAATGATATGTAGTATGATAATATAGATAATAGTACCAATATTATTTGCTCAATGTTAATTTGG	Aradu.L3C1J	Putative nodulation-related and resistance gene
Aradu.A01	497220	497340	CCACTTCTCCACATTATTTAAAAATATCACTACAATCTCAATAATAAAAATAAAAAGTGTAATTTGATATCAGCTGTGGTGTAGAGAATAAAAATGTAGCAGCGGTAACTTGGGCTATAA	Aradu.L3C1J	Putative nodulation-related and resistance gene
Aradu.A01	497340	497460	ATATAATGTATTTGGCATTGGTTACAGAACGAGTCAAAATTAATTCAATTCTAGTTTCACATTCTATCAATTACGCCTTTTTCTCTCTGTCTTTTGAAATTATAGAAATTCGTTTCTACA	Aradu.L3C1J	Putative nodulation-related and resistance gene
Aradu.A01	497460	497580	GAATTGATTTGTTGTGTTTATCATGCGAAATTTTTTAAAATCATAATGCCATAAATATACTGAATCGTATCAAATAATATTACGGTGAGTTAGTTATTATTTTTATGAGAATTAAAATAT	Aradu.L3C1J	Putative nodulation-related and resistance gene
Aradu.A01	497820	497940	GTTGATGACAATTGACAAAAGAGGAAAAAATTGGTATAGAAATACTTAATTATTTTGTGATTTTATTTACTGTTTTGGATAATTTGGTTTTATTGTCATGATTATTGTCTGGCTACATCT	Aradu.L3C1J	Putative nodulation-related and resistance gene
Aradu.A01	497940	498060	ATTCACTATTGATCAAATTGCAATGTAGTTGTTACTACTTGCTCTTTGCTTTGTTTTAATGCACTTTAATTTTCAGACAGGAGACATCATAGCACATATTCAGGGGAGTTTTAATTTCTG	Aradu.L3C1J	Putative nodulation-related and resistance gene
Aradu.A01	498180	498300	ATTTAGCTAATATAACTAATATATTAGTTCAATTTAGCTAATATATTTAGAAAAATAATAGAAAAATAAAAATAAAAATTAAACTGTCTTAATAATTATTTTTAGGGTAAAGTATTAAAT	Aradu.L3C1J	Putative nodulation-related and resistance gene
Aradu.A02	2900627	2900747	CATCAAATGCCAAGCTTTTCGAAGCTTGGTTAGGATCCGAATCACTTTCATCGTATCTTGATCTATCAAAAAATTTTAATTCTTCAAAAACACACTAATCGATCAATACAAAATTAAAGA	Aradu.BY4US	Putative nodulation-related and resistance gene
Aradu.A02	2900987	2901107	ATAAACAATGAGGTATGCGAACAATAGACCACGTTTTTAAGCCTAATTCTATTCCTGTTACTAAATGGGCCACAAGTTGAATCATCAATGGGCCAGGCTGAATCGGCCTAACATAAATGG	Aradu.BY4US	Putative nodulation-related and resistance gene
Aradu.A02	2908187	2908307	TTGAAGTAGTCTAAACTTAAAAAAGAGAGAAATCACCTTTAATTCAAGCACAAAAATACTAGGAGAACAATGATTATTTTGAACAATATGAATAACCACCAATTAAATAAAAACACGTTA	Aradu.BY4US	Putative nodulation-related and resistance gene
Aradu.A02	2919406	2919526	TTTATCCATTTTATAAATGTACCATACAATAATATAATAAGATATGTTAGATACACAGTTCGCGCATGAAAATAGATTCTTTCCATTTTCTTTACTTGAGAGAATAAAGTGTGATCTCTC	Aradu.0Q6Y1	Putative nodulation-related and resistance gene
Aradu.A02	2920006	2920126	TGAATTTAGATCTGTACATTAGAGCAACCCTGTATGTATATATCGTCTCATTTGTTCTTTCTTTAAAATGTTAAATCTTTGTTCAAATGACAAATATCACAGCGACATGATGTTATTTCA	Aradu.0Q6Y1	Putative nodulation-related and resistance gene
Aradu.A02	2920126	2920246	AACACTTTTACTTTAATGAAAAGTTGAGATCCCTTCTTTTTCTGAAGTTTCCCCAATCCGGTGATTCCAATTTCCACACACATTTTTAGAGGTGTTACGGATGGGATCAGATCGCTGAAA	Aradu.0Q6Y1	Putative nodulation-related and resistance gene
Aradu.A02	2920246	2920366	ATTTGATTCGATTCGCACAATTTTCATCGGATATGATATTTGCGTTTTTTAGTGTGGGATCCGATACGGATCAGATCGGATCAGATCGGATATCGGATATATTCGCATAATTAATTTTTT	Aradu.0Q6Y1	Putative nodulation-related and resistance gene
Aradu.A02	2920606	2920726	AGAGCAGATATTCGCTGATTCGATCCGATCAATTTACGGATCGAATTATATCCGCAATTTTCAGATCGAATACCGATATTTACCACAGATCTGCGGATACGATCCGGACACCCTACACAT	Aradu.0Q6Y1	Putative nodulation-related and resistance gene
Aradu.A02	2923966	2924086	TGATGCAAGCAATACTGCCATTGAAGTATTTTTAAATTGCTTTCGAGTTGCATCTGCTGTTTGCCGTCCATCCCTTTTGATAAGGTTGGATTTAAGTTATTGCAAACTACTTGCTGAATC	Aradu.0Q6Y1	Putative nodulation-related and resistance gene
Aradu.A02	2924806	2924926	CTCACCTTTACATTCTCTTTCTGTCCATTGGAGAATACCTTGAAAGAATGCATACAGATACAAGTATAGGATTCGGTTTGAGGACCAATTCCCGTGGCAGTCCATTGAGAATAGTGCAGG	Aradu.0Q6Y1	Putative nodulation-related and resistance gene
Aradu.A02	2924926	2925046	CTGGTTGTCGTGTGGTGTGCATGGAAAATATTCAAGATATTCTTGGAAATCATTCCCACTCTGTAGGGCCTAATAAAAAACAAAAATCAAACAACAACGATGGGCCAAGCCCATAACCTT	Aradu.0Q6Y1	Putative nodulation-related and resistance gene
Aradu.A02	3071732	3071852	GTACGTGACTGAATTTGACAAAATTTAGTAACCATTTTAATGACTTATACAGTTATATATTCATAAGAGTTTGATGAGTTTTAAGTTTTAACTAACTTGATTAAATTCATTTGTGTATCT	Aradu.G9WGP	Putative nodulation-related and resistance gene
Aradu.A02	3071852	3071972	AATTAAATGTGGAGAGTTTAAACTCAATTTATAAATATAACAATAGAAATTAATTTGTGTTAATAATAAATTCACTCATTTTCTTAAACAAGTGTATACATATAATAAATTCTTAAATAA	Aradu.G9WGP	Putative nodulation-related and resistance gene
Aradu.A02	3072692	3072812	TGCAATAATGAATAATTGACAGGAATGGATAATTATGTCAAGAAATAGTAGGGTTACAAACCTTCCGTTCTCTTGGTAAGTGCCATTGTACAGAAGCTACCAATGAGGAACAGTTGGTTG	Aradu.G9WGP	Putative nodulation-related and resistance gene
Aradu.A02	3073652	3073772	GGTTCTGGGAAAAACTCAAGTTGATGCACTTCAACTTATGTAAAATCTGATCAAAAGTATACATGTGAAAGCAAAATTTCAATGTTATTGTGACATAGTTTGAAAAAAGCACTTAACCAA	Aradu.G9WGP	Putative nodulation-related and resistance gene
Aradu.A02	3074732	3074852	ACAAGTCTGATGCACGTCATGTGTCATTAGCAGATGCTTATCGGTTTTCTTATTGAATGATATTTTATTTTTCCAAAAGAAATCATAGAAGATTAAGGTTGTGGGTTTTTTAATTGAGTG	Aradu.G9WGP	Putative nodulation-related and resistance gene
Aradu.A02	3078932	3079052	GAATTGTTATTATAATGTTGCATATAACGAGCTTTGTAGCTAAAAAAGCATACTGTTTAATAAATATCTCATTATAAATTATCTGCTAATTTCAAAGAGAAAAAGAAAATTTGGGTCTTC	Aradu.P8WSM	Putative nodulation-related and resistance gene
Aradu.A02	3079052	3079172	TCATCAGTTTGTTTTAAGCTTTGAAGTAAAGCACTCTCAAAATCTTGGAAGACACAACATTTCAGCAGAAAATGATACCTAGCCGGATGTCACGGCCTTGGACACACTCCAACGCTACCG	Aradu.P8WSM	Putative nodulation-related and resistance gene
Aradu.A02	3079172	3079292	TGCCGGCACTCGGACTTACTCAACCTCTTGAGCTAAGAAGGAAGTTTTGGTGGAAGAACACTTTATTGCTCAAGTGTGGTTACAAATGATTCACACACACCCACACTAACTCTTACCTCC	Aradu.P8WSM	Putative nodulation-related and resistance gene
Aradu.A02	62641553	62641673	TGGTGTATTTGGACCTGGGCCATACCGTTGGGTCAGGGTAGGAACAAAACTCATTTCTTAAATTCTCTCATCTACCTCTTTCCATTTTTATATTTCTCTCTACTATTTTTACTCCATATA	Aradu.SR2IB	Putative nodulation-related and resistance gene
Aradu.A02	62641913	62642033	TCAACTTACGACTTTTTTGTAAAAGTAGTTTAGTCAGAAACTTTTGTCAACTTACGACTTTTTTGTAAAAGTAGTTTGATTTTATAAATCTTTTGTGTCATGCATAATTTATATTGTTAG	Aradu.SR2IB	Putative nodulation-related and resistance gene
Aradu.A02	62644073	62644193	AACGTTACTTCACAATTTAGACATGACTCCTGTTAGTTACTTAAAACTGAGTTGCTTTTAGGCTTGAATGTGAAGTCTAGACTCCCTTTGTACAGCGTCCAACTTTATTGGTGTCGAAGT	Aradu.SR2IB	Putative nodulation-related and resistance gene
Aradu.A02	62644193	62644313	GTCGCCGTCTGAATTCTTCGTGAGGAGGTAGAAGGTGATACCTACAAGGAACTCCGATATTTAAGTTAGCAAAGACTAAAGTAGCTTTTTAGTAGATTTAATCTTAAATATACCTGAGAG	Aradu.SR2IB	Putative nodulation-related and resistance gene
Aradu.A02	62644313	62644433	TGTCAGTGTATTTATCGTTGCACCCGACCTCTATGAGGTCGGGTAGCTATAGTAGTTAAATCTCTTGAGTGGACTTTTATTCATTTTAGACTTGATTATATTTTTGGGTCAAGGTATGAA	Aradu.SR2IB	Putative nodulation-related and resistance gene
Aradu.A02	62646833	62646953	ATATTTGTTTACTACTTATAATTAAACACTTATAAAATATGTTTATTGCATGGTGAATATAATAAGATATGAGTTTAATTTTAATATATATATATATAATATTTAACATAGACATTTAAT	Aradu.SR2IB	Putative nodulation-related and resistance gene
Aradu.A02	62647433	62647553	AAGTAATAAATATAATAAAATAATAATAAAAAATATATCATGAGTTAGTTGGATTTGATTTCGTAAAAAACATAGCTGTATAGAATTATTGATAAATGTGAGCATACTAATAGTCTTAAA	Aradu.SR2IB	Putative nodulation-related and resistance gene
Aradu.A02	62648513	62648633	TTAAACTTCAAGAACCAAAATGAGTAATCGCGTGAATCTCAGGGACCAAATGGAGATTTAATCGTGATATGTCACATCATTAACCAATGCTATATAGTATACAGACATATCATTTAATAT	Aradu.SR2IB	Putative nodulation-related and resistance gene
Aradu.A02	62648753	62648873	GAGGGTAGTGTGTTTTACTTGAATTGGGTCAATTTTAGAACCTATTGTTCATATTGTTCAAGAAAATCATTGGTTACCTAACATAACCCTTTAATATATTAGTAAAATAGTAATAATAGT	Aradu.SR2IB	Putative nodulation-related and resistance gene
Aradu.A02	7335498	7335618	TCTCCTCCTTTTCCTCCTCCTCCTTCTTCTTATCCTTCTTTTCTTCCTCCTCCTTCTTCTTATCCTTCTTTGTCTTCTTTTTCTTCTTCTTCTTCTTCTTCTTGTCTTTTTTCTTTTCCT	Aradu.F97AX	Putative nodulation-related and resistance gene
Aradu.A02	7336338	7336458	CTTTTCATTCAAAATTTTACTCTTTAGGTAAAAAATTCACCACAAGAGAAATAAATATGAAAACATTAAAACCAAAGACATTTCATATCAAAATAATAATAAAAATTTAGTTATTTTATG	Aradu.F97AX	Putative nodulation-related and resistance gene
Aradu.A02	7336458	7336578	TTTTAAAAATATATTTTAAGAGTATAATAATAAAAATTTTTAATTATGCAGTATATTCAATATATTAAAATATAAAAATTTATCTATTTAATAATTTTAAATAAAATATATTTGATTAAT	Aradu.F97AX	Putative nodulation-related and resistance gene
Aradu.A02	7336578	7336698	ATTCTTAAAATGTACAATAATAATAATAATAATAATAATAAAACTCTACATCCAAACAAAATACTTATTCAAAGTTGTTATAACAACTTTTTAAATCACGTTCTCTTTCTCTTTTATCAT	Aradu.F97AX	Putative nodulation-related and resistance gene
Aradu.A02	7336818	7336938	ATTCTTCTTTATCGTCGTCACTAATAACATCAATATTTTGCAAAATATTTTTATTAGTTCTGACTTTTTTGTTGTCTTTGTTAAATAATTTTAATTTACTTTTTAATTTATTTCGGTTTA	Aradu.F97AX	Putative nodulation-related and resistance gene
Aradu.A02	7336938	7337058	TTTGTGTTAATTGCCGGTTTATTTATGTATGTGTTAATTAAAATTTACTTGATGCTACTAGTAAGTATTAACTAATTTAATAAACTAAAATTATTTAATAATAGTAATAGAAAAAATTAA	Aradu.F97AX	Putative nodulation-related and resistance gene
Aradu.A02	7337298	7337418	GTATGTGTAGCAACCCTGATTAATTGACAGAGAATTTCCCTTGACATACGGTTTCCTACAGAAATTAGGAGGTTTCTTTGGTGGGAAAAGAATATGTAGTGCTCCAAGCTACATGGTTCT	Aradu.F97AX	Putative nodulation-related and resistance gene
Aradu.A02	7337418	7337538	TTATGAAAATAGGAAAAATTATTGTTGTAATTAGCAAAAAGAACTCTACGTCAGTTCCCAGTAGGCCATGACTAACCCCCTCAACATTCTCCCTCGGCTCCTCTTCTTCATCTTCGCCAT	Aradu.F97AX	Putative nodulation-related and resistance gene
Aradu.A02	7337658	7337778	GAGTTCGAGATCGTTGAGGGAGAACTCCACTGGACCACCGTCTCCGACGACGATCTTGGCAACGAAGCGAAAGCAATCGGCGTCGGACCAAACCGGTAGCTCCAGGCCGCGGCTGAAGAC	Aradu.F97AX	Putative nodulation-related and resistance gene
Aradu.A02	7338258	7338378	ATTGATATCCGGTTAGTTTAATTAACATGGAAGATCCTGAAACCAAGTTGGAGTGGTTAGTTCACTCATTCGCGTAATCAAAATTTGAAAGTTTAAATTCTACTTTTTAGGCAGTAACTC	Aradu.F97AX	Putative nodulation-related and resistance gene
Aradu.A02	7342458	7342578	CAAAAACACATGAGAAGAAAAGAAAAGCAGGCACAACATATAAGGTTGTTTCCGAATATTGTAATAAACAGGAAAAATTGATCGAAAACTAAAGATAGATAAATATAATTTTGCGGCTAA	Aradu.F97AX	Putative nodulation-related and resistance gene
Aradu.A02	7342818	7342938	TACTATTTCTGGTGAAAACGATATTTACTCATTATTTTTATTATTTGAAACAACTAATACATTTACTATTTAGTGTTATATTTAGAACAGGTCAGAAATATAATGACATGTTCAGAAAAG	Aradu.F97AX	Putative nodulation-related and resistance gene
Aradu.A02	7343058	7343178	AAGTTCGACTTTTTATAGAATAAATGTAAGATAACCTTGATGATTCAGAACTCAACCTTCCAATTCAAATTCTTGGTGACAGAACACCCTCTAGATAAATTGTCAATAAAAGCATATCTA	Aradu.F97AX	Putative nodulation-related and resistance gene
Aradu.A02	79180116	79180236	ATCACATCTTTATACAAATATTTATATGTAAATTTAATGACTAATTATGTATATATAGCATTTTGGTAGAGAGAATCTTAGACACTATATAAATAATTATAGATTTACGATGTATATTTT	Aradu.L839P	Putative nodulation-related and resistance gene
Aradu.A02	79182396	79182516	TCAATAAAGTCATTGTCCCCCTAGCATTCCCCATAGTACTATAGTAGGTCATGTACGTTGATCATATTCTTATTTTTGAAATAATTTTCTTGGCTTAGATTCAATAGCAGTGAATTCCAA	Aradu.L839P	Putative nodulation-related and resistance gene
Aradu.A02	79184436	79184556	GTTTTAACTTGGTCCATGAAAATCCCATTTACGCAATGGCCTAAAGTGTTAGATCCAAGATTGTACGATGTTGTAATGAACTAATTACCATAGTTGTCAGAATCAAATCGATCATTGAAT	Aradu.L839P	Putative nodulation-related and resistance gene
Aradu.A02	79184556	79184676	CGGTCAAATTATTAGTTGATCGAATCGGTCATATTATTGGTTTATTAGTTTAACCACTAATTACTGGTTGAACCAATAAAATCAATCCTACATAAATAAAAAATATAAAATAATCAATCA	Aradu.L839P	Putative nodulation-related and resistance gene
Aradu.A02	79185036	79185156	ATCCACAATTTTCGGATCGAATGCGGATATTTACCGCGAATCCGCAGATACTATCCGATCCATAAACCCCCCTAATTAAACCTACATTAAAACAATATCAATCAAGTATTAAACCTACAT	Aradu.L839P	Putative nodulation-related and resistance gene
Aradu.A02	79185636	79185756	ACCTTGATAACACAGAGAAGAGGGAGACAGACAACCGAGCCACGGCCGGCGGCACAGCATAAGCACAACGGGACGCGTGCGGCAAGATAACACAGAGGAAGACGCGTGTGGCGCGGTGGC	Aradu.L839P	Putative nodulation-related and resistance gene
Aradu.A02	79185756	79185876	GCAGAGGAAGATGCGAGCAGCGCGGTGACGGGGCGGCGAGAGGAAAGAAATCAAGCTGAGGTGAAGCGACGACGCAGCAATGAGGAGGCTAAGGCGACGAGGTAGCAAGTCAGCGATGAG	Aradu.L839P	Putative nodulation-related and resistance gene
Aradu.A02	79185876	79185996	GAGGCTGAGGCGACGAGGAGGCAGAGGAGCGGCTCTATTTAAATATTTAAATTTAATTATTTTTAAGATGATAAAATTTAAAATTTTATAATTTTACTTAATAAATTACCCATTAATTTA	Aradu.L839P	Putative nodulation-related and resistance gene
Aradu.A02	79186236	79186356	CAATGGAGTGAAGCATACCATGGCACAATAACATCAACAACCAGAATTAACAAATCAGAAAAATCAGTATAAACAATTCAGAATCAGAATCATAGCATAAACAACTCAAAATCAGAAAAA	Aradu.L839P	Putative nodulation-related and resistance gene
Aradu.A02	79186596	79186716	AATATTTGTAACTTTATTCAACTTATATTTGAGTTTGTTGGTCTTGTTATCAGATTATTTTGGTCATGTCTCATTTTGGATTGTGACACAATTGGGAAGGTGATGATTTTGTTGACCTGG	Aradu.L839P	Putative nodulation-related and resistance gene
Aradu.A02	79187916	79188036	TATAGAGCCTCGGATCATAATCTAAATATGAATAGTAAAATGCTATACATAGATATGCACAATCTCCTTTATACTCATTTCGTATGTAGAACTCAATCTTCTTAGGTGGAAAAGTTTAGA	Aradu.L839P	Putative nodulation-related and resistance gene
Aradu.A02	79194756	79194876	CAACAGATGAAAAATGTTAGGAGCCAACATTTTTTATCAATATTAGCCAATCCTTTGGGCCAACACTTTAATCTGAGAAAAGGACAATTTAGTCCTTGACTTTTTAATCTGTAGACATTT	Aradu.L839P	Putative nodulation-related and resistance gene
Aradu.A02	79208935	79209055	CGGCTACTCGACTACCCGCGAGCAGTGCGGCCCAAGCTAAGGCGTCCTCACCTCTACATCCGTCCACCCGATCTGTTCGGAACCCGACAAACGAACAATAATACATTAAGCACTTCATCT	Aradu.9435V	Putative nodulation-related and resistance gene
Aradu.A02	79211935	79212055	AAATATAAAGCATAATCATTAACCAATAATACAAATTATTAAGGATAGAGGAATGTTAGAAGACAGTGAGAATTTATTGTTTTGGCCATTAGTTAGCTATTAATGTTTAAAATTATAAGA	Aradu.9435V	Putative nodulation-related and resistance gene
Aradu.A02	79212415	79212535	ATAAAATTTTAACCTTTGTCTTATATAGTTATTATTTAAGAGAGCTTATTTTCAAACCGAAACCAATCATTTCAATCACTTTGGTCTAGTGGCGAGGACTTTGAATAATCTGCAAGCACA	Aradu.9435V	Putative nodulation-related and resistance gene
Aradu.A02	79215924	79216044	TTAGTCGAAATATTTTAATTGTAAATTCTAAATTCTAAATTCTAAATTTTAAAATTTTTAAATAAAAAAGTGATAATTAAAAAATTAACTAATATTAATTAATCAAAATTTCATTTCCTA	Aradu.HZL2S	Putative nodulation-related and resistance gene
Aradu.A02	79220124	79220244	CCAAATAACTAAAAAACTCCAAACAGGTGGATTGATCAAGATTCCGAAGAAAAGAATATAATCAAAGGAAGTTCCACTCCCTTGTCCGAAAATATAATTGAATACGGTTAAATAGAAAGT	Aradu.HZL2S	Putative nodulation-related and resistance gene
Aradu.A02	79222284	79222404	TACATTCATCTTAATTAAAAGTTTTTTAACAATTTATTTTTATTATTAATGAATTTATATTGGTAAAACGGGTGGCTGATTCGTGGCTGATTTTCAGTACGCACATTACATAATTATTAA	Aradu.HZL2S	Putative nodulation-related and resistance gene
Aradu.A02	79222524	79222644	TCATAAACCATAAGATCCTACAAACCTGAGGGCTGAGGCTCAATCGATATTCATTCCAATCTATGATGGACGGACACCGACACGGACACGAGACACGAGACGACACAGGACACGTCGACA	Aradu.HZL2S	Putative nodulation-related and resistance gene
Aradu.A02	79223004	79223124	GAGTGTCGTGTCCGCGGACACAGCAATTCAGCAAAGTCTCCATGCTTCATAGATTCCAATAAAGAGATGTCTCAAATAAGCTAGTTCAAGAAATATTTTCTTTTCTTCAGATCCAACAGA	Aradu.HZL2S	Putative nodulation-related and resistance gene
Aradu.A02	79223484	79223604	CTCCAGCTCTCTTTCACTTCTCACATTATCAAGTATAAGAAGTACCTTTACTTCCCTCCATATATTTCTTGTTGAGTCGAAGTTTTCCGCTTTTGTTTTAACTTGGTTCAAAAACAAAAG	Aradu.HZL2S	Putative nodulation-related and resistance gene
Aradu.A02	79223724	79223844	GGCAATTGTAGTTTTACCTATTCCCGCCATTCCCCATATTGCTATTATGAGGACACCATCTGCTTTCTGATTGTTTATTACGAGTTGAATCAAATCTTGTACACGAGACTCTACTCCCAC	Aradu.HZL2S	Putative nodulation-related and resistance gene
Aradu.A02	79223964	79224084	ATAATACAAATGATTAAGGATAGAGGAATGTTGGAGACTTGGAGGGCCATTAGAATTTATTATTTTGGCCATCAGCTAGCTATTAATGTTTAAAATTATAACATAAAGTATGTTGTTGGA	Aradu.HZL2S	Putative nodulation-related and resistance gene
Aradu.A02	79224204	79224324	AATCCTTAAAGATTTGAAACTACATTTAAGTTTCTGACCTTTTTCAAAACCATGACCTAGTTGATACAAATGCACACGTGAAAAGAGATTTTAAAATGGAACAAATTAGACCCAGGGATC	Aradu.HZL2S	Putative nodulation-related and resistance gene
Aradu.A02	79225524	79225644	TCTAATAATTCAATAACATATTATATTCAATAAATATTAAAAGATTATTAAAATTTATTATTTTTTATCATTATCTAATCAATAATATAAATTCGGATACTAATAGGAGGTTTTGTAGTA	Aradu.HZL2S	Putative nodulation-related and resistance gene
Aradu.A02	79225764	79225884	CTAATGAGTTATTATAAATAGATATATATTAAATAAATTTTTTACTAAAAATATTCTAATTTTATATTATAAATTATAAATTTCTAAATAAAAAGTTTGATAATTAAAATATTAATTAAT	Aradu.HZL2S	Putative nodulation-related and resistance gene
Aradu.A02	79227204	79227324	ATTCGATTCATAAAGTATTCTATAAAATTCACGATCATTATTGTAAAATACCATAATACCAATTTAAGTTATAACAACCTTTAACTATATCATCTTTACAAAATATTCAATAACAAAAAA	Aradu.HZL2S	Putative nodulation-related and resistance gene
Aradu.A02	79227324	79227444	AGTTAAAATAATTAAGTAGCATATATGTTTATTATTATATCCATAACTTGATGACTATTTAATCTTCAAATTTTATAACATTAATTAAGTTCTTTTTCCTCTTTAAAATAATTTTTCTGT	Aradu.HZL2S	Putative nodulation-related and resistance gene
Aradu.A02	79227564	79227684	TTATGACTTATGAGCATAGTTGTCAGAACCGAATCGTAATCGAACTGGTTAAATTATTGGATTACTGAGTTATTAGTTTAACTGGTAGGTCACTGGTTGAATCGGTTAACTCAGTCTTAT	Aradu.HZL2S	Putative nodulation-related and resistance gene
Aradu.A02	79228284	79228404	TCTTTATTTCACGAGAAGTACACGGAGGAAGAGAGTTAACGTGCTTATATAAGAGAGTTAACCCACTTCCAATTTTCAATCGATTATAACTTTCAATTAGGAGCTCCGATTGATGAGTCA	Aradu.HZL2S	Putative nodulation-related and resistance gene
Aradu.A02	79228524	79228644	TTGAGTAATTGATTCTTTGTCCAGTTCTTTCTCTTCTTAATTTTGTGGGTTTTGAGTTTGGATATTGAGTAATTGAATGATTTTGATTGTTTAGGTTAACTTTAGCAGCGGATAATCACT	Aradu.HZL2S	Putative nodulation-related and resistance gene
Aradu.A02	79236444	79236564	ATATAAAGCATAATCATTAACCAATAATACAAATTATTAAGGGTAGAGAAATGTTAGAGGCCATTAGAATTTATTGTTTTGGCCCTATCAATGTTTAAAATCTATCTATTTTTAATATAT	Aradu.HZL2S	Putative nodulation-related and resistance gene
Aradu.A02	79236564	79236684	AAAAGTAGATAGATAAATTTATCACATTATTTTTAAGATATGTTTCTCCTCGTACTAATGTCATGTCAGCAATACAATAAGTTTATAACCCCCAATAATTAATTTTTATAAATAACTCAT	Aradu.HZL2S	Putative nodulation-related and resistance gene
Aradu.A02	79237284	79237404	CACCCCAATTGAAAAATTTGTGCAACCTTACACTTATATTTGGATTCAAAATAAATGATTTTGTTCCAACCAAAAACACTAAACCTCAACACCTTACAACAAATAAAACATGTGATACTC	Aradu.HZL2S	Putative nodulation-related and resistance gene
Aradu.A02	79239324	79239444	TAGGAAGTTAGAGAAGAAGTAAACAGGGACTTGATACCTTCTTTGTGAAGCAAATCAAGTCAATGACACGGTTGGGAGTTGGGAATGCGATGCTGTATATAACAACACATTAATATTATA	Aradu.HZL2S	Putative nodulation-related and resistance gene
Aradu.A02	79239564	79239684	GTTTTGCAAGTTAAAATTACTTAAAGGGTTAGACTGCAGCAACATATAGGTGAGTTTAGCATTAGCCTCACCTGGACCAGGCTCACCATGAGCCTTTACTTTTTGTTGTGCTGGCACTTT	Aradu.HZL2S	Putative nodulation-related and resistance gene
Aradu.A02	79239804	79239924	TGTAAAAAGCTGTTTTTGTGTGGCCCAAATGGTAGAGGTAATGTGTAAAAAGCTGTTTTTGTGTTGTGAATTACTGAAAATTTGAAATAGAATTTATTTTTGTAAGTATGTGTGATGACT	Aradu.HZL2S	Putative nodulation-related and resistance gene
Aradu.A02	79239924	79240044	TTGGGTCTGGCCTGTTTTTACGAAGGTCTTTGAAATAGACATTTTGTTTTTTGCCATTATATTATCATTGAAATCTTCATATATTTCTAATTTCTCAACCTAATATTCACAAATTTTAAT	Aradu.HZL2S	Putative nodulation-related and resistance gene
Aradu.A02	79240404	79240524	CAAAGTCAGCAATCCCATCAATCTTACAATGAAGTTCTGAAAATAAATACTTCAATTGAAAAATTGACATGAATTTTTGGTTAACAGGATTCACTGGCATGTATTGAAAAACCTGTTTAA	Aradu.HZL2S	Putative nodulation-related and resistance gene
Aradu.A02	79240644	79240764	TTAATATATAGCAATCTAAACTAAAATTTAATTTATCCTGTCCATATATAAATATCTTATACAATTTTTTCAGTAAATAAAGCGTTCAACCAAAATAAATTCCAAGAGAACATGTACCCT	Aradu.HZL2S	Putative nodulation-related and resistance gene
Aradu.A02	79268223	79268343	TTAAACGGACTTAATTTTAAAGGTAAAGCCTACCCATTTAAATAGATAAACAAGCTGATCCGATGGGTTTGGCCCATTTTAACTGCCTGTTTTAGACTGCAGTAAAACACAGGTAATTTT	Aradu.XC65D	Putative nodulation-related and resistance gene
Aradu.A02	79268463	79268583	TATTAAAAAGATAATTATTTTATATTTTTAATACATTGAATATATAAAAGTTTAAAAATTTTCTATCATATTCTTAGAATGTGCCTTTAGGACATAAAATGGATAAATCCCAGATTAAAT	Aradu.XC65D	Putative nodulation-related and resistance gene
Aradu.A02	79273023	79273143	GTTAATTCCTAAATGGTAAGTATATTTCAATTTCTGTTCTCCACTACCACATCACATCCAGCTTTTTGTAATATTTGAGTTACATCATTTCGGTCCATTCCAATAAAGAAATGACTCAAA	Aradu.XC65D	Putative nodulation-related and resistance gene
Aradu.A02	79275063	79275183	AACACATATTAGTCCTAAAAATCCATAAAATTTTATATACAACTATTTTGCATGACATATGGTTCCACAACTCTTGATACCACATATTGTGGAATAAAAAATGAAATTGAAATGAAAACT	Aradu.XC65D	Putative nodulation-related and resistance gene
Aradu.A02	79275783	79275903	GCAGGCTCAGCGACTGGAGCGATGAGGAGGATGAAGGGAGCTAGGGGAGAAGTAAACAGAGAGCTGATAGCTTTCAAGTCAAGTCAAGTCATCAAAGCGAAAATGGGGGAAAGATGGTGG	Aradu.XC65D	Putative nodulation-related and resistance gene
Aradu.A02	79276023	79276143	TGAGAAAGCGAGCGGACTAAAATGAATTTAATCAAACAATTTACGACATTATTTTCATCATACTTATATAATATCAACATATTTCACCATTAAGATATTATGTTGACATTTAACGGTCTA	Aradu.XC65D	Putative nodulation-related and resistance gene
Aradu.A02	79276503	79276623	AATTATTTTTATTCTTTTAAAAAATCTTTGAAAAATATCCTTTTTCTAAAAGTTTATTCAAACGAGTCTTTAAAACTGTATTTGTTTATATGCATAAGACACTACAAAGACATAAAATCA	Aradu.XC65D	Putative nodulation-related and resistance gene
Aradu.A02	79276623	79276743	TATTTGGTAGATAAGACATACACAAAGATATTATATCTAAAAATACTAAATTAATGTATTTTGTATCCATCTGACAAGAAGAACACAAAGATACTAACAAGAGACATAATTTATTATTTT	Aradu.XC65D	Putative nodulation-related and resistance gene
Aradu.A02	79276983	79277103	GTGATGTTCAAGTTTAACTTAACTAACATATCATTTAAGGTGGTTACTCCAACAAAGGTTTTATGATTGTCATTATATGAAGATATTTTATTTTGACTATTGGATGATAAATTGTAAGGC	Aradu.XC65D	Putative nodulation-related and resistance gene
Aradu.A02	79277463	79277583	AGGTATTGACTTAGTTTAATAAAATTTTTTGAAGAGGTATTTGTATTTATCAGTCATTAGGTATTGGCTTATGTTTTGTATTTAGTAAAATAAAAAACTAATGTGTTTGTACTTGTAGTT	Aradu.XC65D	Putative nodulation-related and resistance gene
Aradu.A02	79286153	79286273	TTTTTCCTTGATTATTTATTGATATATGAAATTACGTTGTATTATTATTATTATTATTATTATTATTATTATTATTATTATTATTATTATTAGGTTATTTTTACTTGTTAGTGATGATGT	Aradu.E2CQ9	Putative nodulation-related and resistance gene
Aradu.A02	79286513	79286633	CAGGTATCCGCAATTTGAGAATAAATAGAATTAGAATTGTCATATTCTTAACTTGCCGATAACATTAGGATTGAGTTTAAATTCTATTATTTTAATAATGAAATACACCCGGTTTTAAAA	Aradu.E2CQ9	Putative nodulation-related and resistance gene
Aradu.A02	79286753	79286873	AGTTTGATTTGATAAAAAGGTAAAGGCTTTGTAAAAATCAGTCATTAGTAGGTGTTGTGTGGTTCTTTGTTGTTGAGAAGACAACTAGTTATATTACCTAGCTAATAATTAACTAGTAAT	Aradu.E2CQ9	Putative nodulation-related and resistance gene
Aradu.A02	79287113	79287233	CACTATTGATAAATAACGTGATACCTGAGTAATTATTATTATCGAAAAGTTACTCATATATGACAGAAGAGTAAAAATGACTAATAAAATTTAATATTAATCTATACATATGATTCATTA	Aradu.E2CQ9	Putative nodulation-related and resistance gene
Aradu.A02	79287593	79287713	CCATAAGTTTTGTACGATAGCATGGTCACAATACCTATACCTATTTAAGTAAGAAATTTTATTTTTAAGAGTAAACTAATATCTTTATTCCCAATATTTAATTTAAATTAATCAACTTTT	Aradu.E2CQ9	Putative nodulation-related and resistance gene
Aradu.A02	79287713	79287833	AATTTGATCTTTAGTATTTTAAATAAATTTAATATTATGTTATTCTACAGTTAAACTTGATGCAAACAAATAGCATATTTAATAATCAATAAAATGTTCGATCTTAGTACATAAAAAATT	Aradu.E2CQ9	Putative nodulation-related and resistance gene
Aradu.A02	79288193	79288313	TTTCTGTTAGCTTTGATCTTCTCCTCTACAAAATCCAACGGTGTTGCAAGCAATTCAAACACCTTTATCCATTATTATGCCTTCAAAATCCACAAGTAGTTCATCATCAGAGCGAAGATG	Aradu.E2CQ9	Putative nodulation-related and resistance gene
Aradu.A02	79288673	79288793	AATTTCAAAGAACAAAGCTCAACTTTGGGGTACTGCGCTTCGCGATGCTGCTAGTTTGACCGGATTTCATCTCAATAATTCCAGGTATATTTATTTATTTTTTGAATAGAGTTCTATGGA	Aradu.E2CQ9	Putative nodulation-related and resistance gene
Aradu.A02	79289153	79289273	TTTTAAAATAAGTGTTGCTTTTATTTTTGGATTCATTGAAAAATTAAAGTTAATTATCGTTTCCTCTCGTCATTTTAAATTTTCAATTAATTTTTTATATTTTTTATCTGTATCATAATA	Aradu.E2CQ9	Putative nodulation-related and resistance gene
Aradu.A02	79289393	79289513	TAAAATTTATTAAAACTATAAATATGGATAGAATAATTAAACAAAAACTTAATGTATTTAGATAAACCACTCGTTTAGATACATTAACTTTCAATTAACCAAAAAATGAAAGCGATATTT	Aradu.E2CQ9	Putative nodulation-related and resistance gene
Aradu.A02	79289753	79289873	TTTTATATAATAAAAGGTAATACACTTTAAAAAACATTTTTATATAATTTACTAAAAGTATATGCAGTACTAACCATAATTTTTTATTTTTATTTTTAATAAAAAGTATTATTGTATTAG	Aradu.E2CQ9	Putative nodulation-related and resistance gene
Aradu.A02	79289993	79290113	TTTATCTTTAAGGTTTAGTTTTAATTTTATCATTGACATTTCAATATGTTTCAATTATACTCTTAGATGAGATAACATATGATGTGATAATCTTATACTAACGTGTATTACTGTCACATT	Aradu.E2CQ9	Putative nodulation-related and resistance gene
Aradu.A02	79290833	79290953	ATGAAAATCCATTCCAGCGAATAAATGGAGACGGGGCAGGGATTAAGAAACTCGCAAAATCTTTTGTAAAAAGAAATTTACTTAAATATTCTTATATATATAAGTTATGTAAGTAATTTT	Aradu.E2CQ9	Putative nodulation-related and resistance gene
Aradu.A02	79291193	79291313	ACAGAGACCGAGAAAGGGGATGGGATTCCCACCCCATGGAATCCCTAGCTAGCCACAGCAACGATAGCATGCATGCCTAGATAGAAGAATACCATGTCACATCTTTAGAAGATTTTGCAC	Aradu.E2CQ9	Putative nodulation-related and resistance gene
Aradu.A02	79292873	79292993	CCAAGGTATAACTGTTGAGTATTGTTCTTAACAAATTAAACTATTTAATACATGCAAAAATTAAATTAATTATCGGGCTTCTCAAAGAAATAACAAAAGAAGAGCGTTAGGGCCAGCAGA	Aradu.E2CQ9	Putative nodulation-related and resistance gene
Aradu.A02	79293353	79293473	TCAAATTTTAAATAAAATATTTATATAGTCTATAATAATTTAAAAATTTTAAAAATATATATTTTTATCATCTACTATTCTACTTACTTAATTCATGGGACATTACAAATTTTTATAGTA	Aradu.E2CQ9	Putative nodulation-related and resistance gene
Aradu.A02	79293713	79293833	TCAAATTACTCCATAGATACAATAAATACATAATTCGAACTGGTTTAATTTGAATTATGTTGATGTTCGAATTTATGTGATTCAAATTACCGTGGGTTTTTGTAATTCAAATTCGCCTCG	Aradu.E2CQ9	Putative nodulation-related and resistance gene
Aradu.A02	79293833	79293953	TTAGAACTAGATGAAAATGTCTTTTTGATAGAGCCTTGTTACAATTTTTTCTTTTGGTAGAATTATGTAATATCTGCTTGCATTTAGTTTATATATGTGATTTATCCTAAAAATGTAAAA	Aradu.E2CQ9	Putative nodulation-related and resistance gene
Aradu.A02	79294193	79294313	CTCAGCGAATTCGGATAGGAATATAATGCCTTCCCTAACATATGATGGATTTATTCATGTCTCATTATTCAATATCTTTTATTAACGGTCAACGACTTTTTAGTTTGTGATCAAATAAAA	Aradu.E2CQ9	Putative nodulation-related and resistance gene
Aradu.A02	79294913	79295033	CCTAACAAACCTTGCTTAAGATTCTTAATTTTTTAATTTATTCTCACAATTTCTTGTGAGTCTCTATTTTGATTCTAATGCTCGACTTCCATTCCATGTATTTCAATACATAGTATTCTA	Aradu.E2CQ9	Putative nodulation-related and resistance gene
Aradu.A02	79295153	79295273	TTTTCTTTAAATTAGATGGATTTTATAGTATCTCTTGAGTCACCTCAAATTGAAAAATAGGAAATACTTTTAATTTGTCTTTAGTCAATGAAGGAATTAAAACAGAATTGTGAGAAGGGA	Aradu.E2CQ9	Putative nodulation-related and resistance gene
Aradu.A02	79295273	79295393	TAAATGCTATGAAGTATTTCTAATTATGAAAAGCAAGAGAAAATTTTATTTTGTCTTTTACCAAAATTAGAACAAAGAGAGAGAGAGAAGTAATACATCGATATATCGTGATTCAGCTAC	Aradu.E2CQ9	Putative nodulation-related and resistance gene
Aradu.A02	79400489	79400609	CTGCGTTGATCTCGTTAAAATAAATATCTTTTAAACTTTCTCTAATTAAAATATTATTTAATTATTCTGAACTAATAACTTACTCGCAAGTCGCAAGTGAGTTTCCACCTGGCCACCTTA	Aradu.YVT9V	Putative nodulation-related and resistance gene
Aradu.A02	79400609	79400729	TGTTATAATCATGATACATTTAGACTTAGTTTAGTAAAACTTTTATTTTTCAAGAGTAGTTTATAAAAGCTAATTTTTAAAAGATGGTTTTATAAAAGTTGTAGCATTTATGTTTAGTAA	Aradu.YVT9V	Putative nodulation-related and resistance gene
Aradu.A02	79400969	79401089	TTAGACTTTTTAATTTACCAAACACAAAACTTCTCCAAAAAATTTTACCAAACCAAACCTTAACATTTGCTGGTTTCTAGTGTGGTGTTGTAAAACGTGGCAATTTCTTATTATGAAAGG	Aradu.YVT9V	Putative nodulation-related and resistance gene
Aradu.A02	79401929	79402049	TTTTTTGATGCCTTGAATTTTAAGATTTATAATTATAGAATATAAGATAAAGAATTTATAATTTTCTTAAATTAGTGTGTTATAACTTATATGTCTTTGTCAACATTGATGTTTCATGGT	Aradu.YVT9V	Putative nodulation-related and resistance gene
Aradu.A02	79402049	79402169	TTTGAGAGAAAACGTATGTTATTATTTTTGGAGATAGTATTAGGTGTTATAATTAAAGGATTTTGTTAAGTAGATAATAATTTTTGTAAACAATATATATATAATAGATTTTAAAATTTG	Aradu.YVT9V	Putative nodulation-related and resistance gene
Aradu.A02	79402409	79402529	CTTAGTTTTTTGTGGTTAAAAAACATTGATGAGTGATGACAAAAGTATATTACTTGATTTATCTTTAATTTCTTCTTTAAATAAGTTTATGTTTTTTAGATAGGTTTTTATTAGTTCAAA	Aradu.YVT9V	Putative nodulation-related and resistance gene
Aradu.A02	79402769	79402889	CAAAAGTTAAAATATACTATTTTTAAATAATCTCGCTAAGAAGCCAATGGAGTATTTGTATAATGTGTACAATAGGCTATTTATTTGGTCCAATATGAATTAAAAAATGAACATTCAAAT	Aradu.YVT9V	Putative nodulation-related and resistance gene
Aradu.A02	79403009	79403129	ACATTGTACAGATACTCTATTGGCTCTTTATACTTTCTATTTTTCATTTTTAAATTTTAGTGGATCTAAATAAAAGAAATTATAAAGACCAAAACCAAAAACGAAGACAAATATTTCATA	Aradu.YVT9V	Putative nodulation-related and resistance gene
Aradu.A02	79403369	79403489	TGGAGCATACACATTATATGCACCAAATTTGTTACAAATGTAGTTATTACGAGAATTTCTAAAAAATTTGTCAAACGAGTTACATCTCAAATAGCATAATCTCTTGATCTCTTTATACTT	Aradu.YVT9V	Putative nodulation-related and resistance gene
Aradu.A02	79403609	79403729	AATTTCCACTAAGAAAGACAATATCAAAAATAGATCGTCTATCAATAAGAGAATCTGTCCAATCGGCATCACAATAGCTAATAATTTGGGTAGTTTCTTTATCTCTATATAGTAATCCTT	Aradu.YVT9V	Putative nodulation-related and resistance gene
Aradu.A02	79403729	79403849	GGTCTGGAACTTTTTTGATAGATTTTACAATTCGTATTACAACATCCCAATAATCAATACAAAAAGATTGCATAAACTGACTCACTACACTAGCATGATATGAAATATCTGATCTAATAA	Aradu.YVT9V	Putative nodulation-related and resistance gene
Aradu.A02	79403849	79403969	TAGTGAGGTACTTAAGTTTTTCTACAAGTTTTTGATATCTCCTAGAATTAGAAAAATGTTCCCCTTGCTTAGGTAGCAATTTGATATTAGAATCTATTGGGGTTTGCAATTCAACAAACC	Aradu.YVT9V	Putative nodulation-related and resistance gene
Aradu.A02	79404929	79405049	GTATTGTTATCACCATGTTTCACACAAAATTTCAGGTTAACATGTTTGGGTTCTCAGGTTTATGTTACCATTTTGATAAATGAACATACCAATGTCAATGTGTTTTCAAGGTTTGCGTTA	Aradu.YVT9V	Putative nodulation-related and resistance gene
Aradu.A02	79405409	79405529	ATTTCTTGGGGACCTATTTGAGGTATTACTCATGTTTTTTCAACTTTGTTATCCCTTCATGATTATTGCTAGAAATGACTATATCATCAACATAAACAACCAGATAGATGCACTGTCCAA	Aradu.YVT9V	Putative nodulation-related and resistance gene
Aradu.A02	79405769	79405889	TAATTGATAGAATGGCCAATGACAAATTGTTGCAATACAAAGGAATGTACGGACAGAAACAATCTTTGCTACTGGAAAAAATAGTTTGTTGATAACCCTCCCCATATGTTTGACTATAAA	Aradu.YVT9V	Putative nodulation-related and resistance gene
Aradu.A02	79405889	79406009	ACTTGACAACCAAATGAGCCTTAAAGACGACCCAACCACTAATTTCTTTGGAGGAAGACGAACCAACTCCCACATACCACTATATTCTAGAGCATTTATTTCATCAATCATAGCTTGTCT	Aradu.YVT9V	Putative nodulation-related and resistance gene
Aradu.A02	79406009	79406129	CCATTTTGGATGAGAGAGTGCCGCACTAACACACTTGGGCATAGTTATAAGAACTGGATCGAATCGACTGGTTTGATCGGAAAATAAGTAAATTGGACCCTTAACCAGTCTGGTCCAGTT	Aradu.YVT9V	Putative nodulation-related and resistance gene
Aradu.A02	79406129	79406249	TTAGGACCGCTTAAGGACAAGAACCAGTCAAAGCTGGTGAAAATCAGTCCAACTAAATTGCTCAAGAAAAAATACCAAAATTAATAAAAATGTGGTTCAAACTTGGATTTTCTTGGTGAC	Aradu.YVT9V	Putative nodulation-related and resistance gene
Aradu.A02	79406369	79406489	TATATTTAAATAAATTATATTCTTTTATTCATAATTATTAATATAAAAGTAATTAAATATATATAAATAAAAAATATCAAATGTAACATCCTACCACACTGAACTTTACGCTTAAGTCGT	Aradu.YVT9V	Putative nodulation-related and resistance gene
Aradu.A02	79412969	79413089	AAGCAAGAAAGAAAGTTTAAACGGTTTCCTCCATTTTAAATCATTGTAGCTTAATTGAATTAGGACATAACAAAATTTAATGCATTAGTATTACCACTAACATTTCCGCTCTTTTCTTTG	Aradu.YVT9V	Putative nodulation-related and resistance gene
Aradu.A02	79414529	79414649	TTAGAATATTCTTCATTGTGTAATTATTCCTTCAAAAAAGTTCTACATCCAAGTCATTTATTTAACCAAGTCATTTTGTAATTATTCCTTCAAACACTGCTTTTCTTTTTCGCACTTCTT	Aradu.YVT9V	Putative nodulation-related and resistance gene
Aradu.A02	79414889	79415009	TTTTCTCTTTTGTCGTCACCACCACCACCACCTCCTTCTTCTCCAATTTCCTTTTTCATTTGAATTTATTCTCCAATCTTCCTTTTCCTCCTCCATCATCATCATCATTATCGTCATCAT	Aradu.YVT9V	Putative nodulation-related and resistance gene
Aradu.A02	79415249	79415369	AAATTTCAATATTTTTTGTTTTTGGTAAGAATTCAATCCAATAAATGTGAACCTATATTCACTAGAATGAGAACCACACAATGTACGGGACGGTAAATTAATGATAGTATATAATAAATA	Aradu.YVT9V	Putative nodulation-related and resistance gene
Aradu.A02	79443811	79443931	ATTTATAGGAATCAAATGGAGAAGTACACTGTTATATATGGGTGATTTGGTGAATGATGAGTCAATGGAAGAAGTATTACTGATTGGGTTGCAAATGTCCTTACAATTTGTCCTAAAAGA	Aradu.EZY2W	Putative nodulation-related and resistance gene
Aradu.A02	79444051	79444171	TATAAAACATGTATTTTAGAACACGAATGTGGAGTTTAAATGAAAAAGTGAATACAAGTCAAGAAAAGAGTAGAAATTAAGGACAGTAATTGGGATAAAGTGAGAGAAGTGAGTATATTA	Aradu.EZY2W	Putative nodulation-related and resistance gene
Aradu.A02	79444531	79444651	AGCAACCAGACCCACTCACGTTAGAATTGACGTGAAGGGCTAATATGTAATCGGAAGCACAATTTTAGTTTTTAGGAGTCAAAATGTACGATTAAAATCTTAGGATCAAATTAATGCACG	Aradu.EZY2W	Putative nodulation-related and resistance gene
Aradu.A02	79444651	79444771	GTCAATGAGATGTTATTTATAAGACGAATTGTATAAAAATGTTTAATTTATTATTAATCACTAAAAAATTTTGGATTTATTATTCATTAGCGTTTAAAATAAAAAATATCATATATTAAA	Aradu.EZY2W	Putative nodulation-related and resistance gene
Aradu.A02	79446331	79446451	TCCAATATGTATTTTATAATGATGGCCGACTTTGATGGTTGATTTTGGTGTACTCTTAGCATAGTCGATTTTTTCTTTTGAAAGTTGAACGGCAACTTTGCATACTTAAAAGTGATAGGC	Aradu.EZY2W	Putative nodulation-related and resistance gene
Aradu.A02	79446691	79446811	GGGTATGGCGTGACAGAAATAATGATATTTTCAAACCGTTTTGAGTCTTGGTTGCCTGAGAAAGTGGTCTTTCTAGCTCGAAAGTCTGCATCTGAAATTAAAAAGGTTTTTTCAAGAAAA	Aradu.EZY2W	Putative nodulation-related and resistance gene
Aradu.A02	79447171	79447291	AAGTGCTTCAAAGGAATTGAGATGTGGAAATCAAGTTGATACAACACACAGCAAACACTGGGTAGGATAATTGGGTAGGGGATTCATCTTTTAAGTTATCGTCGTCTTTATCACCTATCT	Aradu.EZY2W	Putative nodulation-related and resistance gene
Aradu.A02	79447651	79447771	AGTCTAGAGGGATAACAAGGGTATTGATCCTGACATATGTATCATGTGCAAATCTAATTGAAATCAGTATCACATTTGTTTTCGCATTGTCCAAAGACGGCCTTCTAGGGACAATTCATT	Aradu.EZY2W	Putative nodulation-related and resistance gene
Aradu.A02	79448491	79448611	TTTAGATATCCTCAACTTACCAAAAATAAGAATAGATAACATCGAAATTGGAAAAAAGATGTTAAAGAAAAGGCTTTCTAATAAAAAAGTTCTTCTTGTACTTGATGATGTGAATAAAAA	Aradu.EZY2W	Putative nodulation-related and resistance gene
Aradu.A02	79450291	79450411	TTTTTCTTATAGTGAACCTTTTTCACACATGTTGTGTCAAAAAATTGAAGAATGGAGATAACATTTAGAAAGGTATGGCTGTCGTCATTCTCAAGGAACACGATGGTGTCATTAGCAAAT	Aradu.EZY2W	Putative nodulation-related and resistance gene
Aradu.A02	79454011	79454131	TTGGAAGAAAAATTTAAGGAATAAATTTATGAATTTAATTTTGAGGCACTGTCAGTGTAAAGTAGTTTTACACATGCAAAAATAATTACTTTTTACATTGACTATGGTCATCCAAAATAG	Aradu.EZY2W	Putative nodulation-related and resistance gene
Aradu.A02	79455091	79455211	TCACACATTTGGATCACCCAAGTCTCTTTTAATTGAAGTGGGAAAGAAGACCACAGTCAGCATTATTCTTAGGGAGATAATTTTGCAGGTTTGTCTTTGAAAATCTCTTTTCATTGTTTT	Aradu.EZY2W	Putative nodulation-related and resistance gene
Aradu.A02	79455211	79455331	TTGCTGGAAGAAATATTTTTTAAAATATATAATATAATTTTAATATGTTATTGTTATTATTATAACATTATATTAGTGATAATTCAGAATAGAAAACTTTAAAGTTAATTGATTCAAAAA	Aradu.EZY2W	Putative nodulation-related and resistance gene
Aradu.A02	79455331	79455451	TCTAAATTTAGTATAATTCTCAACTTGGCCAGGTGCCAAATAGGGTTGGAAAATTTAATATAATAAATATTCAATTTCTTTTGAATTTGATATAGGTTTCCCAACATATAGTAACTTAAC	Aradu.EZY2W	Putative nodulation-related and resistance gene
Aradu.A02	79457851	79457971	ACTTGTGCAATTTTCTAAGAGTTGTTACGATTTTTGGACTTTCACTCTTTCTAGACACTTTCTTGTAGCTATAAAAGGAAACCCAGTCTGATGGTAAAAGCATGTCATTTTCCCCTTATC	Aradu.EZY2W	Putative nodulation-related and resistance gene
Aradu.A02	79458211	79458331	CAAACCCTTATTACATCATTTCAGACGACTTATATTTAAATGTTCTATCTTGTCATATTTTAATAGTAGAATCAAAATTAGTTTGCCGCTAATCAAATAGATTGCTGTGCACAGAACAGA	Aradu.EZY2W	Putative nodulation-related and resistance gene
Aradu.A02	79458331	79458451	ACGAAATTCGAATTTAATTTCCAATACTTATATTGCTTAATCAAATATAAGTTATACCCTTTCACCAATCCAATTTAATTGATTAAAACATGGGGGCTACTTTCATAAAAATGTTTAAAA	Aradu.EZY2W	Putative nodulation-related and resistance gene
Aradu.A02	79459411	79459531	GACAAGTCTAACTCTAAACTGTATTAAAAACCGGGTCAGTTTTTGCCTTTTTCGTGGTATTAGCTCTTAATGACTAATTTATTATAGGCATGAAAAAGTACAATAGTTAGTCGAAAGTCA	Aradu.EZY2W	Putative nodulation-related and resistance gene
Aradu.A02	79459891	79460011	AAATGAATTACATACTTTTCTTAAACATCGAATTGAACATATTATATAATTGGTTTTGAGTTGGTAAAGCTAGAAATTTAAATATTTAAAAAATTGACTAAATTTCAACTAAATATAATT	Aradu.EZY2W	Putative nodulation-related and resistance gene
Aradu.A02	79460251	79460371	CCGCTGTTTCAATTAACACAAGGAAGGGGGGTTTTCCAAAAGAAAAAATTATTAAAAATAAAAGTAAAGTAACAATTAGGTTATGAAAATTTTGATTTTAGATTAAGGTGAGTTCTATGG	Aradu.EZY2W	Putative nodulation-related and resistance gene
Aradu.A02	79461331	79461451	GACCGGTTTGGGGTTATACTTCTCTTATTGACGGAGACTTTGACGGAAGAGTCAGAATGTCTGACGAAAGTAATGGGATTATGCTTTCGTTAAAAGGTGGAAAGGAGTTTCATAAAATTG	Aradu.EZY2W	Putative nodulation-related and resistance gene
Aradu.A02	79461451	79461571	TCAAGGATTGGGGGTGAGGTTTCACTCTAAAATTATTAATTTGGGAGGGGTCATTGCCCTTATAGGCAAGGACGGATCCAGAAATGATATTATGGGGGGCCAAAAACACATATAATATTA	Aradu.EZY2W	Putative nodulation-related and resistance gene
Aradu.A02	79462171	79462291	CTATAGGCTGCACAATGCTCCGTCCATGTATGTGATGTCTTTCTATCAATCATCACGTAAAATTTAAATATGGTGTTTATATGTATCATTACTTGACGAGTTTATTTAAGAAAAATCGTT	Aradu.EZY2W	Putative nodulation-related and resistance gene
Aradu.A02	79462411	79462531	AATTATATTGTTTTATGCTTATATGATAGCAATAAAACATATCACTATAAATAACAAAATACTTTCGTTTTATTTGATACTATTTGTTAATGAAAGGATATATGTGTCCACTGTCCACAG	Aradu.EZY2W	Putative nodulation-related and resistance gene
Aradu.A02	79463131	79463251	AAAAGTTTAGTTTTTATATACTTAGTAATTTAGTAGCGTAGCTTATTATAATTCTTTTATATACTATAATAGATAATAAAACAGATTTTATAAAATGAAGTTTGTTTTCAAAGAGCACAC	Aradu.EZY2W	Putative nodulation-related and resistance gene
Aradu.A02	79466371	79466491	TATCTCTCTCGAATTTATTTTAATAACGTTTAACTTAGGGTAAATGGTCAAATTAGTCTCTAAAAATCACTCAATCTCTAAATTGGCCCTAAAAGATTCTTTTAATCAAATCCGTTCTTT	Aradu.EZY2W	Putative nodulation-related and resistance gene
Aradu.A02	79468531	79468651	CTTATGTTTAATTAAAATGATGATCAAGTAAAATATTCATTAAAAAATTATTAAACTGTTATTTGCTTCCAATGGTTTGTTTAATGTGTATTAGTGTGCAGGAAATAAATTTAGTTTCCT	Aradu.EZY2W	Putative nodulation-related and resistance gene
Aradu.A02	79468891	79469011	TCAAAATTAAATTGAGTTTATTGTGCATTGAAAGTATTGTCTCTTCTCTCTTCTCTCTCTTGTCTTTGGTCACATTCAGAAAAGAAGAGTGAAAAAGTTATAAGAAGCCTATGAAAGAAA	Aradu.EZY2W	Putative nodulation-related and resistance gene
Aradu.A02	79469251	79469371	AGCTCATCAAAGGTTCGAATCCTTTCTTGGAGCTAAAGACTACGGGTGATCAAATCCAAACTAATCCAAATTAAACCGCTCATCCAATCCAAACCGAAAATCCTGCACTAATTCGGATTT	Aradu.EZY2W	Putative nodulation-related and resistance gene
Aradu.A02	79473613	79473733	TATATTTATATAAATTTAGATTCTTTCCACGGTTTGAGTTAAAGTTGAGGCCAATTCTATGTCGACTATAATTTGGTAAATAAATTTTATCTAACTTATTTTTTATAATAAATTTTATAT	Aradu.FN5H7	Putative nodulation-related and resistance gene
Aradu.A02	79473853	79473973	TGTTCGTCTTTTTCCTTTCCTTCTTCTTCTTCCTTTTCTTCTTTGCCAAATCCGCCCTCCGCCACACACGTAAGACCACATCACAACCTCCTTCCGCTGACCACCCCGGCTCCCCCACTC	Aradu.FN5H7	Putative nodulation-related and resistance gene
Aradu.A02	79474813	79474933	TTTCACCAATATATATTTGTAGTTTAAAACTAATTCTTTTCCAAAATGGATATAATCAGATGAAAGAGTACAGGGAGAGGGAGAAAGAAACCTGTGAAATGGTCTTTTGAATTATCTGTG	Aradu.FN5H7	Putative nodulation-related and resistance gene
Aradu.A02	79474933	79475053	TAAGTGAGTTGTCCAACCCCATTTGAATCAAAAGGAAATTCGAAGATATTGATTCAGAAATATCCATCGACAATAAGTCATTGCACTTTGCCACATTATTGTCAGTATCCGAAGATAGAT	Aradu.FN5H7	Putative nodulation-related and resistance gene
Aradu.A02	79475053	79475173	CTCCAACAATATGAAGCCGTGGATCGCATTTTGCCATCCGTGGACTATTTGTTAGTAGTGTTACATCCATGAAAACAGTTGATGAAGAGCCCGATGAACATTTTTCCATAATTGCAGACA	Aradu.FN5H7	Putative nodulation-related and resistance gene
Aradu.A02	79475173	79475293	ACATATTAGTTGGAGAGGTCCATGACCAAAACATGACTAAAGGAATCACATCACGTGCCATTCCTTCGTAGCCACCCACAGCAACATATACCATGTTTCTTAATTTTGATAGCGCATTGG	Aradu.FN5H7	Putative nodulation-related and resistance gene
Aradu.A02	79475413	79475533	TCAATTTGTATATGCTTCTTGGAAGTAAAAGGTTTGTACAACCTTCTAAATCGATAAGAAGGATTTTCTCTAGACTTCCAATGGTGGGGAAAATCGAAGACAAATTTGTACAATCTTTGA	Aradu.FN5H7	Putative nodulation-related and resistance gene
Aradu.A02	79475653	79475773	AACTTACATTAGAATAATACAATGCAGGCTTACGAATTATGCATACACGTTAGGAACAACCACAAAATTCTAAAGATAATTAAGAATAGCTTTGATATCATTTTTATAGTTTTTAATTTT	Aradu.FN5H7	Putative nodulation-related and resistance gene
Aradu.A02	79475773	79475893	TTTTTCTTTATGTGTTATTAGTCTTGGTTTCTAACAGGAGAATGTGAATTTTTGAGATGCTAAAACCGGATACGTCACATAACAACAACAACAATGAAAAGCTTATGAAATTAGGAAACT	Aradu.FN5H7	Putative nodulation-related and resistance gene
Aradu.A02	79475893	79476013	AGCTTTTCTTTTGGATAGAACTTATAAATAAAGAAAAGCAACCATATAAGATATAAAAATGTGGGAGATATATAATATTTATGTATATAATTGTCTAAGTTTTTTAAATAAATTATAAAT	Aradu.FN5H7	Putative nodulation-related and resistance gene
Aradu.A02	79476253	79476373	TTGTTTTGATTCATGGATTGTAGAGTTAAACATTCCCGTAAAAATTGATTAACGAACGAAAGAGAAGATTAATCATAGAATTCAGACCTGGGCCTCCTTCCAAAAAACTTTGAGTTTGCT	Aradu.FN5H7	Putative nodulation-related and resistance gene
Aradu.A02	79476733	79476853	TCTTTTTGCATATCTCTCATACAATTTCATACCTCATGATTTTCTAATATTTGGAGCAGTGTTTCATTGTACCATATTCTACTTCGCTCTTCAAGTTCAGGTGATTTCTCACAAATTATT	Aradu.FN5H7	Putative nodulation-related and resistance gene
Aradu.A02	79476853	79476973	GCTCTCCCCATTTCTTGTAGCAGCTCATGCATTCCAAGCATATTATTGTTATCAACAGTTACAAGGTTTCGCTCTATTAGGACCCTGATTCCAATTTCTGCATGGAACCCACAACCATTT	Aradu.FN5H7	Putative nodulation-related and resistance gene
Aradu.A02	79477093	79477213	CTATTGTTGGGGATTGATTTCAGTCTATCCAATGCACTCTGCCACTCCTTGATTTCCCTATCAAACAAATAGGACCCGAGAACTTCCAATGCCAGTGGCAATCCATTAGAATATTCAACT	Aradu.FN5H7	Putative nodulation-related and resistance gene
Aradu.A02	79477213	79477333	ACATCTCTAGAGAGCTTAAAAAATTCATCCTTTGGATATGCTTGCTTGAATGCATGCCAACTGAAAAGCTCAAGGGATTCATCTGTATTCATCTTTTCTATGTCGAATGTGTGGTTAACA	Aradu.FN5H7	Putative nodulation-related and resistance gene
Aradu.A02	79477333	79477453	CCGCACAATCTAAGAAGATGATCATCTCTTGTTGTAACAAGTATTGTACTACCTGGACCAAACCTATCACGACTTCCACACAACGCATTGAGTTGGTCCAAATTATCCACATCGTCAAGC	Aradu.FN5H7	Putative nodulation-related and resistance gene
Aradu.A02	79477453	79477573	ACAATGAGTACCCTTTTAGTTCTAAGGCTTTCCATTAATGTTTGCTTCCCTGAATCAATATTATGTATCTTTCTTGTTGTTGATCTGAATACATCGTGAAGAAGTCGCTCTTGCAAGGAA	Aradu.FN5H7	Putative nodulation-related and resistance gene
Aradu.A02	79477573	79477693	ACCTTTCCATTATCTTGCTGCCATGTTTCTCTAATGTTTAGGAGGAAGCTTCTGCCCTCAAAATTGCGACCAAGTTTGTTGAAGATGGCTTTGGCAATAGTTGTCTTACCGATGCCCCCC	Aradu.FN5H7	Putative nodulation-related and resistance gene
Aradu.A02	79477813	79477933	TCCAGTAAACGACTAATATGCTCAACAATTCTTTTGATATCTTCACTTTCATTCCTATCAAATATATGGACCAGAGACAAGGAGCATATTATATCAGCATTTTTAGGTGCAATAATCGAT	Aradu.FN5H7	Putative nodulation-related and resistance gene
Aradu.A02	79478053	79478173	TGTAAAAAATCAAGTAAACCCCAAAAGGCTTTTAATTGAAGGAACTTGTTACGAATATAACATATGTTAAACTGTTTTGTACTAGTAGTACATTAAAATTAAATTATTTATTTTAATATA	Aradu.FN5H7	Putative nodulation-related and resistance gene
Aradu.A02	79478173	79478293	ATGAAATTTAAGTTTCATGTGCAGATATAATGTATTAAGTGTTTTGCACAAGAGAAATGCTAAGGAGCAATCATAATTTATTATTTTTTGTCATTACTTAATTATCAACTCAATTCTTTT	Aradu.FN5H7	Putative nodulation-related and resistance gene
Aradu.A02	79478293	79478413	AGTATAGTTCCTTTAATCTAATAATCCAACAACATACTGATGCTCAAAATCAATAAATTTTGATGGCCTTACAGCATTCAAAATACCTGGAGTTTATGACAGTAATTCCTGAAAAGTTAC	Aradu.FN5H7	Putative nodulation-related and resistance gene
Aradu.A02	79478653	79478773	TGACAGAACATGCAGACAATCCAATTGCTTTTAACAATGAGATTGAGATCCGTTCTCCCCTTTGAAGTTCATCATCATCCTTGAAAACGGTAATTGAGGCATTTTGAAGAGATGCATGGA	Aradu.FN5H7	Putative nodulation-related and resistance gene
Aradu.A02	79478773	79478893	GATGTGAAGTAAATGTTGAACGAGTGTCCTTGCCTCGAAAACTCAAGAAAACATCGTACATCCTTCCCTGATGATGATGAATTTCCAAATGATAAATGATAGTGAGGGTAAATTGTAGAC	Aradu.FN5H7	Putative nodulation-related and resistance gene
Aradu.A02	79478893	79479013	TTATCTAAGTGACTTGATATTGCTTCAACAAGATGCGGTGTTTGAAATTTTGATCTTTTCTATATATACATGTAAATTTATCTAGCTAAGATATTATTAATCATTTTTTAAAGTATAGTT	Aradu.FN5H7	Putative nodulation-related and resistance gene
Aradu.A02	79479013	79479133	AATTTTTGGAAGTGACTAACTGACTAAGGAAAGAAGAAAGAAGGATAATTAGTTTAATTACAAAAAGGAAAAGTATAAGCAAACCAATTTACTAATGCTTCTTTTGCTGCATTCAAATAT	Aradu.FN5H7	Putative nodulation-related and resistance gene
Aradu.A02	79479133	79479253	CTTAAAATAAACTGCCATATACATTAATTGTTCATGAGAAAATAACACAGCACATAATATATACCTGAGCCTGAGTTTGAGATTGCTCTCTAACGATTTCTCTTCCCATATCTCGCAACA	Aradu.FN5H7	Putative nodulation-related and resistance gene
Aradu.A02	79479253	79479373	ACGGATGCATTCGAACTCTGTTTTTGTCATCAAATGTTATAAGACTCTGCTCTTCAAGGAAACCAATTCCTGCAACTTTGCCAAGTCCAAAGCCATAATTTAGTGTTTTGAGTACCTCCC	Aradu.FN5H7	Putative nodulation-related and resistance gene
Aradu.A02	79479613	79479733	CAAACTCTTCTAAAGGAGTTGCTTGCGTAAATGCATTCCAACAAAGAAGTTCAAGAGATTCATTGTAATCCATTTCAGTCACTCGGTGCACATGATCAACTCCAACCATACAAAGCAGAC	Aradu.FN5H7	Putative nodulation-related and resistance gene
Aradu.A02	79479853	79479973	TGCAAAGTCTTCTCTTTAATATAGCTACTCCTGATTCAATGTTTTTTATTTTTATGCCTTGTAAGTCTTTACCATTCAATAGTTGTTCTTGTAGAAAAACCTGTTGGTTATTCTTCCACA	Aradu.FN5H7	Putative nodulation-related and resistance gene
Aradu.A02	79479973	79480093	TCTCCCTAATGTTTGGGAGGAACTTTGGACATTCAAACATATGACAGTATTTATTATAAACAGTTTTGGCAAAGGTGGTTGTACCCACTCCTCCCATCCCCCATAGTCCAATTAGCACGA	Aradu.FN5H7	Putative nodulation-related and resistance gene
Aradu.A02	79480093	79480213	CATTATCGTCTTTTCGCATATGACAATCTAATATTTGAACCACATCTTGCATGCGAGATTTTACTCCCACTGGATGCTTTGTGATGAACAACTCTTCCGAAACTAGCAGCGATGTTACAC	Aradu.FN5H7	Putative nodulation-related and resistance gene
Aradu.A02	79480213	79480333	GTTCCACAATCTTTCCCACAACTTCAGCTTCATTTCTACAAAATTCAACCAGCAAAGATCTTAACGAGTACACTTTCTCCGGTGTGTACTTACAAATAACCAAATAATATCCAAAATTCC	Aradu.FN5H7	Putative nodulation-related and resistance gene
Aradu.A02	79480333	79480453	AAATAATAATAATAATAATAATAATAATAATAATAATATGTCATTTTACTAAACTTTTATTTTCTTTCTTTCTCTAAACTTTTTCTTTTCATCCAAATACACAACCTTTTCTATTCATTT	Aradu.FN5H7	Putative nodulation-related and resistance gene
Aradu.A02	79480453	79480573	TCTCTTGTGTAAGCTTTCTTTTAGCATCCAAACTATGCATACAGTAAAAACAGCGCTTCAAATTGTGAAAAGACAAAACAAACAAGCAGATATCGAATTACCTGTTGCTGCCTTTGTTGA	Aradu.FN5H7	Putative nodulation-related and resistance gene
Aradu.A02	79480573	79480693	TTTCAAATCCGCCAATGTTAGCAACTTGAGTCAGCGCTGACCTCCATCTTTGGACTTTCTCAAGTGATGATGAGAGTCTTTCCTCATGTTTTGCAAAATCTTTTTCAAAAGAACCTCGCT	Aradu.FN5H7	Putative nodulation-related and resistance gene
Aradu.A02	79480693	79480813	GGTGGCGTACATATGTCGGATTGATATTGTAGTACACTGGGAGGACAATCTGACCTATGGTCGCTCTACACTCAATTATTTTCGACAACTCGTCCAGCCACCATCTTGAACTAGCATAAC	Aradu.FN5H7	Putative nodulation-related and resistance gene
Aradu.A02	79480813	79480933	CTTCTGACAGAACAACAACCGAAACTCTAGAACCTTCTATTGCTTGAAGTACCGTGTATGCGATCTCCCTCCACTCATTAGCTCCTCATCTTCAGGGAAAGCATGAATCCCAGCATTCTT	Aradu.FN5H7	Putative nodulation-related and resistance gene
Aradu.A02	79481053	79481173	TTGATGGTGGATTAGTACGAAAACGAAAAGGTTTCGACGGTAACTTATGAAGAAACTCTATGATGATCTAAGGTCAACGACCACTCACCAATTGCATACTTTGCAAAGGTCATGATCATA	Aradu.FN5H7	Putative nodulation-related and resistance gene
Aradu.A02	79481893	79482013	TGATTCAATTAAAAATGAATGTTAAAATTATAAAAAGAATACCAAAAGAGTACAAAGAAAAAGTACATATTTATCTTTAACGAATAACTCTAACTAATTCTAAAAAATAAAAAATACTAA	Aradu.FN5H7	Putative nodulation-related and resistance gene
Aradu.A02	79482733	79482853	CACAATCCGTTCATGTTTAAGTTCTGAGTACGATCGCATTAGACATTTGAGTAAGCAAAATCGGCGGAATCCGATTCTACGGCAAATCGCGAAGAAGACTTGAAGGAACCCTAGGTTGCT	Aradu.FN5H7	Putative nodulation-related and resistance gene
Aradu.A02	79510759	79510879	TTTTTTCTTTTTTCTAATTGTACTTGTTATGATTAAGCTATGCTTAAGATTTTCATAGCCTATCTTGATCATTTCTAATATAATTTATAATTCTTTTCTTCAGTTTTTGGAGAGGTTAAA	Aradu.LYC23	Putative nodulation-related and resistance gene
Aradu.A02	79511359	79511479	TTCCTCAGATGTAGGAAAGCTTCGAAGTTTGCAAGTGGAGTGCAACTCAGATTTTCAACTAGCTGAAGGTATGCAAGAATTTTGGACATGAAAGAGCCTAGCAGCGGAAAGGACAACAAT	Aradu.LYC23	Putative nodulation-related and resistance gene
Aradu.A02	79512199	79512319	GGGTTGTGACACTAGGGTGCAAGAATTCACCCCTAAAATTTTGGGCTTAGGCCTCACAAAGGAGAGAAAAACCCAACAGGACACTCTATATGCAACATATTACAATGAATTAGAAGCAAC	Aradu.LYC23	Putative nodulation-related and resistance gene
Aradu.A02	79513639	79513759	AACGAAGAAGGTAACCTCATTTTAAGGTACCAACCTATACCTGCTGCTTCCTCAAATATGTATAGAACCATTTTCTTCATCAACAAAATATGTTTTGTTTTTACTATAGCTTTAAAGTTT	Aradu.LYC23	Putative nodulation-related and resistance gene
Aradu.A02	79572714	79572834	CGTCCTTTTCGATAAAATTTAACTCGAACACTTAAAACCTAAACCCTTACCCTAACCTGTAAACCCTAAAACCCTAAATCCTAATATTATATATATGTATCTATATGTAAAATGTGAATT	Aradu.A35HY	Putative nodulation-related and resistance gene
Aradu.A02	79574994	79575114	TGGAAGCAGGTAATTCCATATCCTCTTGTTTGTTTTATTTTTCAAAATAGGAAACAGAACAATGAAATATGCATTTTTTCTTTCTTTTTATATTTTTTATTTTAGAAATGTTCCAAAATA	Aradu.A35HY	Putative nodulation-related and resistance gene
Aradu.A02	79577154	79577274	ATTATAAACAATACAATAAATTTATAACCCCAATAATTAATTTATTAATTTTTATAAATAACTCACTAAAATTAATAAACATCCATATTAGAGTTCAAATAACATCAAATTTAGTACAAA	Aradu.A35HY	Putative nodulation-related and resistance gene
Aradu.A02	79577514	79577634	TGAAATATGACAAATTTAGATTGAACTATGTTTGGATGGAACTATGTTTAAATGTAAAAAGTGTTAGAAAGAAGTATATAAAAAAGAAAATAATTACATTTGTGGCACATGTAATCAAAC	Aradu.A35HY	Putative nodulation-related and resistance gene
Aradu.A02	79578234	79578354	TTATTTCTACAAAACATAACAATTTTTTATATTTTTTATATATTAAAAATAGATAGATTGGTAGATTGATGTGTCTTAGTGACCAAATAAAGGCTAAGTTGAATTCATTGGAAAAAGTTA	Aradu.A35HY	Putative nodulation-related and resistance gene
Aradu.A02	79580154	79580274	TGTATTTCAAAGGTCTCGTACACACTTATATATTATTTGGTAGCTAGTTTAGAGTTTTCTAATTGATTCATCTTGTGCTAATGTGATAACTGAGTTGTTTATTAGATAAGAATTGTTGAA	Aradu.A35HY	Putative nodulation-related and resistance gene
Aradu.A02	79581594	79581714	AACCAATTAGTTTCAATAAAAGTGCTGTCAAAGCATTATTTGTTGAAAAATTAAATCTAATTGTTATACTGCTTTTGCTAATTTCCAACTCCCATCAATTAATATTCCATTTTCATTTCA	Aradu.A35HY	Putative nodulation-related and resistance gene
Aradu.A02	79582794	79582914	TCTATATGCTAGAAGATGAATTAAAAGATAATATCTACTCTATCATCTATTTATGGATGTCTTTGATTTAACATTTTTGGACAAGAATTTGTTTTAAACTACAAAAATTTCTACTGAAAC	Aradu.A35HY	Putative nodulation-related and resistance gene
Aradu.A02	79584834	79584954	TTGAAGCAAGCTCTTTATGGCAACACTAGGCATTAGAATTTTCTTCAATTTTGTAATAATTAGAACACTTAATTACTTGTGTTTGTCATAGTGTGCATAACTGTCATATATAACAGTTAG	Aradu.A35HY	Putative nodulation-related and resistance gene
Aradu.A02	79585074	79585194	AACGCCGCCTCCAACCCTTGCTTATTCACTCTTGCTCTTAACTCTCAAAATTTTTACCAATGTTTCAACTCACAGAAAAATTCCTGTCACTCACTCAGACCCATAATCACTCAAGCTCTC	Aradu.A35HY,Aradu.N5N3Q	Putative nodulation-related and resistance gene
Aradu.A02	79585674	79585794	ATGTTAAGAGTTTCAACCTCACAAAGTTTCATAGTGGATTCTAACTCGTCACTCTTCTCACATGGGGCTTTCGGTTTCAGCTCCAAGGCATTGATTTTTCAAATGTGATATCTTGTAGTA	Aradu.A35HY,Aradu.N5N3Q	Putative nodulation-related and resistance gene
Aradu.A02	79586394	79586514	GTTGATTTTGTTTCTAAAATCTTAAACATTTTCTATTTTGATCTTCAAAATATCAATTTTGTCAATTAAAATGATATTTCATGGATAATTTATATTCTTTGTTAGTTAACCATTAGCTAG	Aradu.N5N3Q	Putative nodulation-related and resistance gene
Aradu.A02	79586994	79587114	CGTTCATTAAGGTTTAAACAAGTTATTGATACTTGTAAAATAGGCATAATATCTGTTTGTTTTTATATTTGTTTTTCAATTTTTAATAATAAAATTTAAAAATGATTTATTTTAGTTTCA	Aradu.N5N3Q	Putative nodulation-related and resistance gene
Aradu.A02	79587714	79587834	TTTTTGGTTAAGGAGGAAAGTCCCAACAGAATCAGCCTAATAAATCTTAAAATTGTTAGTGTCGTTGTCAAAATCAATTGTATTTATAATATTTGATTGTGTGTTTAAAAATGCTGAAAA	Aradu.N5N3Q	Putative nodulation-related and resistance gene
Aradu.A02	79587954	79588074	TGTTTAAAATGTTAAAAAATATATTTTTTAACTATAATCATAAAAATGAGTACAAAGTATTGTCTATATTATTTAATATTTTATATTCGAGATTAAATGGCAAAGTCATTACAATTAAAA	Aradu.N5N3Q	Putative nodulation-related and resistance gene
Aradu.A02	79588074	79588194	ATAATAAACGTTTTGTTATAATTATACATTTTAAAAAATATTGCTTTCGCTTGTAAGTTGTTTTTTAGGTTAACATTATTAGTTTTGATTATAATATGTTTTCAAAGTTTATCAAAACAT	Aradu.N5N3Q	Putative nodulation-related and resistance gene
Aradu.A02	79588914	79589034	ACAAAATAATTTATTTATAAATTATTTTTGATATAAACATTTATTGTTTAAACTATTTTTTCAAAATGAGCTTAATTAAGCTGTTTACCAAAACTGGCATTAATACAACAAACTAATATT	Aradu.N5N3Q	Putative nodulation-related and resistance gene
Aradu.A02	79589034	79589154	GAAGCTATAAAAAGTTAGATTAAAAAGTTCAACTTTTAAAAGTTTAGTGTAATAATCGATGTTCCTACCAAGTAATTGTAATTGAATGTTTAGATTCATAAAGAATAATTTTTATAGCGA	Aradu.N5N3Q	Putative nodulation-related and resistance gene
Aradu.A02	79591674	79591794	ATTTTATGATAAAGAATCATTCTTTAGATTATTATTATTATCAGAAAAAATAATACTCTCCTTCTGGCAGTGACGGACCCACAAAATTTTAGAAGTTGGGGCAAAAATATATATACAAAA	Aradu.N5N3Q	Putative nodulation-related and resistance gene
Aradu.A02	79591794	79591914	ATAAAATTTGTTGAACATTATTAATTATATAGAGATATAAAAATTAAAAAAGTTAGTGAACACTTTTATTTTTAAAACTTGAACTTAAAATATTTTAATTAAATTATGAAAAAATTGTTA	Aradu.N5N3Q	Putative nodulation-related and resistance gene
Aradu.A02	79593474	79593594	AACCCATTTTAGTTGACGGGACGGGCCGATCCGATCCATTTATGAGGCGGGCCGGCTCGCTTTGCCATTCCTACTAAATACCATGTCCAATTTTATACTTTTTAATCTAATATTTAATTT	Aradu.N5N3Q	Putative nodulation-related and resistance gene
Aradu.A02	79595634	79595754	CAACATCACATCGACCTAATTTCAAATGTTGTTAGATAATTTATTCATAAAAATTATATAATTAAAAGATGGTAAATTTTATTTCATTTTTAAAATGATATGTAAGTTATTCTATGTGAT	Aradu.N5N3Q	Putative nodulation-related and resistance gene
Aradu.A02	79595754	79595874	CTTAATTTTTTATTAGTTGATATTTTAATCTAATTATTAATTATATTAGTATCTTGAGTTGCCTAAATTTAACTAAAGCTAATACTTAACTATAATAGGATTAGTTGTAATTAATGGACT	Aradu.N5N3Q	Putative nodulation-related and resistance gene
Aradu.A02	79597074	79597194	GGAAGATTGAAGTAGAATGGAATGAAAGAACATGAAATTTGGACTGGGATAGTAGCAATGCAATAACTTCAATTCTCACTGTAGCAATATCATCAATAGCGCTAGTATCAATGACATGGA	Aradu.N5N3Q	Putative nodulation-related and resistance gene
Aradu.A02	79597554	79597674	CTGGCCATTGCATTTCTCTCTCCTCAGCGTGCTCCTCTCTCTCTCTCTCTTCGAAGCCCCATCTCAAAACCGTGACGGCGACGACGAAGCTCCCCTTCCAGCGGCGGCGACAAGGCGCAG	Aradu.N5N3Q	Putative nodulation-related and resistance gene
Aradu.A02	79628696	79628816	ATTCATTTATCTCGTTTAAAGTGTAAACAAAATAATACTATATGTATCTATCTCATTTACCGTTTAAACAAAATATACACGTCTCTCATTTTCAGTTTTATTTCGTTTATTGTAAAAACA	Aradu.PH8VS	Putative nodulation-related and resistance gene
Aradu.A02	79628816	79628936	AAATAGGTATAGTATTATTTCCTTTATGGTGAATTTTCCTATGTAGATGGGTGTTGACTTCTATAGGTATAGAATTGTAGTGGTAACCTATGGTTATAACAAGTGTCACAAAAAGAGATA	Aradu.PH8VS	Putative nodulation-related and resistance gene
Aradu.A02	79628936	79629056	TTTTTTGAATGTTTTAAAGTATGGCTGCATGATAGACTGATAGACAATTTACTTTATACTATTTATCCATGTGATGAGAGATTATTGTATTGATAATTAATTTTAATACAATAATTTAGT	Aradu.PH8VS	Putative nodulation-related and resistance gene
Aradu.A02	79630256	79630376	TCAAAATTCAGATTGTGTCTCCTCTTGAGACAGATGTCTTCATCTATATTTGTTACTACAATTCTACATCTATAAAAGTCAACAACCATCTACATAGTAAAACTTGCCTTAGTTTCTACT	Aradu.PH8VS	Putative nodulation-related and resistance gene
Aradu.A02	79630376	79630496	ATAAACAAGACAAGAGATACATGCATCTCAATAAAAATACTACAAATTATTTATTTGGAAAAAATTCCCATAAAGTACTTGTCATTTTCTTTGGGGTCAAGCGGGCACACTTAATCATAA	Aradu.PH8VS	Putative nodulation-related and resistance gene
Aradu.A02	79630496	79630616	GGAAAGGAACTATATTGCAATCTGAGGAAGGGGTTTGCTGTATCAACCTGCAGTTTCTAGTCCTCTAATTTCCTCTCAGCTCTCAAGTTTGAACTAATCCCGTATGCAATCCTTCTTCTC	Aradu.PH8VS	Putative nodulation-related and resistance gene
Aradu.A02	79630616	79630736	CCCGCTTATCCAAAAAACCAAGAATCCGAACTCATGGATAATCTTGATCCTAACCTCATTTATGACGTCTTCTTGAGCTCCGAAATCGGACCTGATTCCAACCAATCATACACTTCATGT	Aradu.PH8VS	Putative nodulation-related and resistance gene
Aradu.A02	79630736	79630856	CTCTGCTCCTGTCTACAAAAAGCTGGAATCTCTGTCTTCCGGGACGACGATGCGCTTCCCAGGAACGACGACAACCACCACATCTCCCCCTCACAACTTCAGGCGATACAAAATTCAAGA	Aradu.PH8VS	Putative nodulation-related and resistance gene
Aradu.A02	79630856	79630976	ATTTCCGTGGTTGTTCTCACAGAAGGCTACGCTGGTTCAGAAAGGTGTCTGCAAGTTCTGGAGCAAATTCTTGAATGTCACAGAATCGCAGGCCAGTTTGTTCTGCCGGTCTTCTTGGGT	Aradu.PH8VS	Putative nodulation-related and resistance gene
Aradu.A02	79630976	79631096	TTATATCTAGATGCCGTACGGTTCCAAATCGGTGCGTTTGGAAGAGCTTTTGAAGATCTCACAAAGAGAATCTCAGACAAAGATCAGGTAGAATGTTGGAAGATTGCTTTCGCAAGAATT	Aradu.PH8VS	Putative nodulation-related and resistance gene
Aradu.A02	79631096	79631216	TGTAGAATCCGACCCAACCACTGGGCTCGCACGAGCTACAGCAACAATTCACATGTTGAAGTTGACTTTAAGGAGACCTGGTAAGTGACTATAAGTGGTAACCAATTCATGAATTCAATG	Aradu.PH8VS	Putative nodulation-related and resistance gene
Aradu.A02	79631216	79631336	CCTTGTGCCCTTTTTATTTATTTAATTTTAACAATATTCATTTTTGTTTTTGTTTTGATACATTATTAATTTTTATATTTAAATATATTAATTTTTAATGTACCCAAAATATTTTCGCAA	Aradu.PH8VS	Putative nodulation-related and resistance gene
Aradu.A02	79631456	79631576	TCCACATCTGTAGTTGCAACCATTTCTTACTCATTCAAAAGCAAAGCCACCCTATCTTCTTTATTCTTACCCTAGCCATGGTCCTGTTGAAACCTACCTTCCAAATTCAAAATTCCAATC	Aradu.PH8VS	Putative nodulation-related and resistance gene
Aradu.A02	79631576	79631696	CCCACAACCAGTGTCCCCCTTTTTTCTTTTGATAGATTAAAAATCTCAACACCAGTTATACAAGAAAAGATACATAATACATACATAAACCATCCTCAAGCACACCTAAGAAAATGAGAC	Aradu.PH8VS	Putative nodulation-related and resistance gene
Aradu.A02	79631696	79631816	TGTAGCCCACAAACTTGGCATAAACACAAGGCAACCAGCAATATCTCCACGGTATATCAAAATTCGATCACCTCTCTCAAATATTCAGCTCACCAATCTATGGATGTAGTAGTAACTCAT	Aradu.PH8VS	Putative nodulation-related and resistance gene
Aradu.A02	79631816	79631936	TCTCCTCCTCATTTTGGTATGGAAATTAGTGAAGCTTATTTTGATGTAACAAGGAGCGGTTTATACCTGAAGGAAGGAAGGAAGGAAGGAAATAAGTATGTTTGTAAGCGAAGATGGTAA	Aradu.PH8VS	Putative nodulation-related and resistance gene
Aradu.A02	79631936	79632056	TTGAAAATTTTCAAAAGTATTTTTAAAAGCTAAGAGAGGATATAAATGTCAACCTACAAACTAGTCAAAAGTACGATGCTTTCAGTTATGTATGTTACCTAATACCTAGTCTACTTATGC	Aradu.PH8VS	Putative nodulation-related and resistance gene
Aradu.A02	79632056	79632176	GCCAGTGGCAACACTTTGAGCCTCCATAGGATCATCACTGTCCTCTGCCTCATCGCGGACGCCCTCCAACCATCACCCCCCACTATTGCATCCACTCACCCACCCACTCACTCCCTCACT	Aradu.PH8VS	Putative nodulation-related and resistance gene
Aradu.A02	79632176	79632296	TTCCACCCTGTCACTCTTTATCATCTCTTCAAGCTTCACAACAGCACCCCTCTAGACCGTCACAGTAGCAACTAGCAAGCTTGTTCCTTAGCTTGACTCTGTCCTTGACCACTAGTCGCC	Aradu.PH8VS	Putative nodulation-related and resistance gene
Aradu.A02	79632296	79632416	GATTGACTGCCTCCATGCTATTGGCCGTTGGTCGCTCCTCTTCCAACTCCAACGCAACAAGTATGAAGAAGAGAGAGAGAGAGAGAGAGGTTTTGCCGGTTCGCCTCATTTGGACTATTA	Aradu.PH8VS	Putative nodulation-related and resistance gene
Aradu.A02	79632416	79632536	TAGGCAGTTTAGGCATCTAAAGAGTGGCCATCATACAACATTATATATAACATGAGCATCCAAAGACAGGCAATGCCAAACAAAAGTACATAGTCCATTCTGAAACAAGCCAATAACAAG	Aradu.PH8VS	Putative nodulation-related and resistance gene
Aradu.A02	79632536	79632656	CAGACCTTGTAATCAGTTGTACAAGAAGAACATTCATAGCCCATTCTGAAACAAGCCAAATTTTTATCCTTGTGTAGTTTCCAAAACTTCCTAGTGGGACAAGGCTTTGTTGCTATTGTT	Aradu.PH8VS	Putative nodulation-related and resistance gene
Aradu.A02	79632656	79632776	GTTGTTGTGTAGTTTTCAAAACTTGGTTGTTAAAAATTGAAAGTTTCCCACATTCAAGTAGTTGGGTTGGCTTAGTTGAAGTGGGTTATAAGTCCTGGGAGAACATTACCTGCAAGGTAC	Aradu.PH8VS	Putative nodulation-related and resistance gene
Aradu.A02	79632776	79632896	GGGGTTCGCCTTTTGGGAGGGACTATATATGGGAATATCATTTTTCATACCAAAAGTGCCTTCTCTCCTTTTGATTTGGATATTATGCACCACCTTAGCTTACATTTGGTTGATATTTTA	Aradu.PH8VS	Putative nodulation-related and resistance gene
Aradu.A02	79632896	79633016	CAGGAGTGATAATGATAAAGATATCAAGGAACATGTAGAACTTGTTAGAGGCATGCTAAAAAGGACTGACTTGTTCATTGCTGAGTATCCAATGGGAGCATATCGTGCGTATCTGGTTCC	Aradu.PH8VS	Putative nodulation-related and resistance gene
Aradu.A02	79633016	79633136	ACTGTTACTCGAACCCAAACCCACAGGTGTTGTACTACTAGGGATATGGGGGATGGTAGGAATTGGAAAAACAACATTAGCCAAATCCATTTATAATCAAATTGGTGATAATTTTGAGGG	Aradu.PH8VS	Putative nodulation-related and resistance gene
Aradu.A02	79633136	79633256	TAAAAGCTTCCTACCAAATATTAAGCATGTATGGGAACAACAAACAAGGCGTGCTTATTTACAGGAACGACTTCTCATGGATATCTGCATCCCATCAGAACGACAAGTAAAGATAGATAG	Aradu.PH8VS	Putative nodulation-related and resistance gene
Aradu.A02	79633256	79633376	CATTGAAAATGGGAAGAAGAAACTAAAGGAAATTCTTTCTCATAAAAAGCTACTTGTTGTACTTGATGATGTGAATAAATTGGAGCAGTTAAATGCTTTGTGTGGAAGTCGTGGATGGTT	Aradu.PH8VS	Putative nodulation-related and resistance gene
Aradu.A02	79633376	79633496	TGGTCCCGGGAGTATGATAATAATCACAACAAGAGATAGAGGACTACTTCGGAATGTCGACATGATGGTTGGAGTTGATCATGTGCATGAAATGAAAGAAATGGATGAGAACGAGTCATT	Aradu.PH8VS	Putative nodulation-related and resistance gene
Aradu.A02	79633496	79633616	TGAGATTTTTAATCGGTGTGCATTCAAATCACATGGGTTTGATTATCGCAAGGACAAAAGAGATATATCAGCATTTAATACACAAGCTGCAGTTGCTTATGCTGGGAGATTACCGCTGGC	Aradu.PH8VS	Putative nodulation-related and resistance gene
Aradu.A02	79633616	79633736	TTTGGAAGTCCTTGGTTCCAAAATTTTCACAAGCTTCAATTTGGATAGTGCATTAGACAGATGCACAGAATCTCTCCATCCCGTACTAAAAAAGGTGTTCAAAAGGCATATTGATGATGA	Aradu.PH8VS	Putative nodulation-related and resistance gene
Aradu.A02	79633736	79633856	TTTGATCGGTACAGAGAAAGAGATATTCCTTGATGCAGCGTGTTTCTTAAATGGGATGAATCGAGACGAGGTAGTTGAGGCATTAAATGCCTTTGGAGACTTTGCCAAAATTGGAATAAG	Aradu.PH8VS	Putative nodulation-related and resistance gene
Aradu.A02	79633856	79633976	AAACCTTGAAGACAAATGCTTCGTAGCCTTTGATCACATGAACAACCTTGGAATGCATGTCTTACTACGTGACTTTGGGAGAGAAATCCTTCGAGAACAAATTCGAGTGGAGCCCGCGGT	Aradu.PH8VS	Putative nodulation-related and resistance gene
Aradu.A02	79634096	79634216	GCGGCCATTATCGCCGTGACTATAGTCAACGATCATGGTTTTTTAAGCAAAGATCACGGTCTTTTTCTTACAAAATAAAAAATGTGATTATAGATCAAAAGTCACATTTTATAATCGTAA	Aradu.PH8VS	Putative nodulation-related and resistance gene
Aradu.A02	79634456	79634576	ACGCTTAGGCCATTAACTCCCTAGCAGAACAAAAAAGTCTTGTCCTACTATGTGTTAATTACCTCATGGATAGTATTTTTAGGTATTCCTCTATCTTTCACCCTTATCCATCTTCCATCT	Aradu.PH8VS	Putative nodulation-related and resistance gene
Aradu.A02	79634576	79634696	CATTCACACTCTTGACTAGGTACTCTATCGGTTCTTTTCATATGTCCAAACCCATTTTTTCTACAATAGGTGCTGTAACACCTTTGCTATCAGAATGTCACACTTCTGGCTGCGCCATTC	Aradu.PH8VS	Putative nodulation-related and resistance gene
Aradu.A02	79634816	79634936	ACATACAAACCAGATACAATACTAAAAATTATATATATACATAGCAATAACTTACAAACATTTCATATCACAAATTTCTATCCCTTTTATAATACTGATAAAGATAACTTACAAACATTT	Aradu.PH8VS	Putative nodulation-related and resistance gene
Aradu.A02	79635536	79635656	TGCACATAAACCCTTGTGGGTTACCACGGTTTATATTTCTTATTAACAATAAACGTTATAAAAAATATTTATAAAATATAAATTTATTGACTTACCCGTACGCTCTGCCCTCTTTCATCC	Aradu.PH8VS	Putative nodulation-related and resistance gene
Aradu.A02	79635656	79635776	TCACCATCGTCCATCACTCCCCCTCCTCCCTTCATCCACCATCTCTTCACCCTCCTCTTTTGTCACCATCCTCCTTCTACCAACAAGCTCTTTTAGTTTCATAGCAGAATTTGTCATAAT	Aradu.PH8VS	Putative nodulation-related and resistance gene
Aradu.A02	79635776	79635896	CAATTTTTAATATGATCAGAAATAGAATTTTGTCATAACATAATTAGCTAATTACAAGCAAAACACATCATCAGAACTCATAATCAGAATTATTTAGCATAATTAAAATTCTTTTTAACG	Aradu.PH8VS	Putative nodulation-related and resistance gene
Aradu.A02	79635896	79636016	TAATCAGTGAGTAAAAGTAAAACTAATTTAAAAACAGAAGTATAAACAGAATGAAACAAAAGCAAAATAAAACAGAAGCAAAAACAAGATGAAGCAGAAGCAGAATGAAGCAAAAGTAAA	Aradu.PH8VS	Putative nodulation-related and resistance gene
Aradu.A02	79636016	79636136	ATAAACCAGAAGAAAAAGGTTAAAGCAAAACAAAATAGAATGGAGGCCGAATCTGAAACCCACCCACAAGCCCACACTTCACATACGCATCCATAAAAGCATTGTAGACTCTAACACACC	Aradu.PH8VS	Putative nodulation-related and resistance gene
Aradu.A02	79636376	79636496	GGCGGGGCAGAGGCGGATTCCTTCTCTTCTCATTCCCTCTGTAAATGTGAGAGAATATAGATGACATTTTTGTAATTTAAAAAATAAGAGGGGTTATCTTTTAAGTTTCTTATTTTATTT	Aradu.PH8VS	Putative nodulation-related and resistance gene
Aradu.A02	79636736	79636856	AAAAGGCGTCCCACACCCTCTGAATCTCACTCTTCTCTACCACGCCCTCACTTCTTCCCAACCACACTTCTGTCCTCTGTCCTCTTCCTCCCACCTCGCTCTTGGCCTCCACCCCCTTCT	Aradu.PH8VS	Putative nodulation-related and resistance gene
Aradu.A02	79636856	79636976	TCCCCAACCACTCCATGATAATGACGGAGGGAGGACAGGAGGAGGAAAGGCATAGAAGAGGTGGGGGCGAGTTGACGAGTCAACGGCGAGGTGGCAAAGGAAATGGCGTGAGTGACGACG	Aradu.PH8VS	Putative nodulation-related and resistance gene
Aradu.A02	79636976	79637096	GTGAAGACGGATCAAGAAATTATAAGCAACCCAGACGTCCTTTCTCCTTCTTCTATAGACGGTAAACGGAAGCAAAGTTAAAGACATTAACTCCAAAAATATATTTAAAATATTCAAAAA	Aradu.PH8VS	Putative nodulation-related and resistance gene
Aradu.A02	79637096	79637216	ATAAAAGATGTATAAACTATTGATTCACCAAATAATTTGAAGAGTACATGGACTACTTTGCTAATACTTATTAATTCTTCACAGCCTTTCATTATGGAATACTCGTGTTTAACTATTTAC	Aradu.PH8VS	Putative nodulation-related and resistance gene
Aradu.A02	79637216	79637336	GGTCCATATATCTAAATCATAAACTATACATTTGAATGTTTACTGTTTCAGCCATGGTTATACGATGCGGTGTTGAGTTTTACCGAAGACATTCCTACAACATTCATTTTAGATCTCTAT	Aradu.PH8VS	Putative nodulation-related and resistance gene
Aradu.A02	79637336	79637456	ACTTTTCTTACAAGTGCTGGAATTTGCGTCTTTATGGATTGTAATCACGAGACTCGAAGAGTAGACAGGATTTCACTATCACTTTTGCAAGCAATTGGAAGGTCTAGAATATCTATTGTT	Aradu.PH8VS	Putative nodulation-related and resistance gene
Aradu.A02	79637456	79637576	GTCCTGTCAACACAATATGCTAACTCAAGATGGTGTTTGCAAGAGCTTGAGAAGATAATGGAGTGTCACAGAAAAATAGGTCAGGTTGTTGTGCCCGTTTTTTATGGTATCGATCCTTCT	Aradu.PH8VS	Putative nodulation-related and resistance gene
Aradu.A02	79637576	79637696	GAAGTACTTAATGAAACAGGTGTCTTTGGAAGGGTTGTTGAAAATCTTTTCAAAAGATTTTCAGTCGAGGGAGATATGGAAAATAGATGGAGGGTAGCCATTCTTGAAATTGGTCGCATT	Aradu.PH8VS	Putative nodulation-related and resistance gene
Aradu.A02	79637696	79637816	GAAGGCATTACTATAGCGGATTTCGGGTAATTGAACACTTTTGAGTTATTTTAAACTAGATATCATAGCTTTACCTCGATCTCTATTCTACTTATTGAATATTGTTCATACTGTAGGTTC	Aradu.PH8VS	Putative nodulation-related and resistance gene
Aradu.A02	79638176	79638296	CTTATTTTTCCCGTAACGAAATATAGAATGAAAATTTTCATTACTAAGTTCAATATGTCAAATTATTTTATCAAATTTTTTGCACCATGTAAAGTTTTAATATATCATTGTATTATGATT	Aradu.PH8VS	Putative nodulation-related and resistance gene
Aradu.A02	79638416	79638536	TTTATTTAAAGTGTGACTAAATAAATAAATCAACTTTTAAACCAAGTATTTTTATAAGATGTTTTTGGCATCTTCGTCTGAGTACATGCCTTCATATTTATTCATGTATCATGTATGTGA	Aradu.PH8VS	Putative nodulation-related and resistance gene
Aradu.A02	79638536	79638656	TTATTATTTATGTGCATTGTAATGTTTTGTAGAAACAAATGTGAGGATATCACCAAGATTGTAAAACATGTTACTCATCACCTCGACATGTTCATTGTTGATCATCCAGTGGGAGTAGAA	Aradu.PH8VS	Putative nodulation-related and resistance gene
Aradu.A02	79638656	79638776	GCACGGGTGCAAGATTTAATTCAACTTCTAAATTGTGAGAAATCAAAGGATGTCCTTCTACTGGGCATCTGGGGAATGGGAGGCTCTGGTAAAACAACGATTGCCAAAGTAACTTGTAAT	Aradu.PH8VS	Putative nodulation-related and resistance gene
Aradu.A02	79638776	79638896	AAGCTTTGTCGGGATTATAAAGGTCGTGGGATATTCCTCCAAAATATAAGCGAGGTTTGGAAGAAAGACAATGGCCAAGTGTATTTAAAAGAAAAGCTTCTCTCTGGTATCCATGAAACA	Aradu.PH8VS	Putative nodulation-related and resistance gene
Aradu.A02	79639016	79639136	CGTGAATGGTTTGGTCCTGGAAGTGTAATAATCATTACAACAAGAAATAAGAGGCTACTTAATGAGCTTGGAGTTGACTATGTATATCAAATGAAAGAAATGGGTAAAAGTGAATCACTC	Aradu.PH8VS	Putative nodulation-related and resistance gene
Aradu.A02	79639136	79639256	ATGCTCTTTAGTTGGCATGCATTCAAACAACCATGTCCGAGAGATGATTTTCGAGCACTTTCTAGAGATGTAGTTACTTATTGCGGAGGGCTGCCACTAGCTCTTGAGGTGCTTGGTAGC	Aradu.PH8VS	Putative nodulation-related and resistance gene
Aradu.A02	79639256	79639376	GAATTGTATGGAGAAAGGGAAAAAGTAGAATGGAGGCGTACATTGCAGGGATGCAAAATAATACCTCATCCTACAATATATAAAGTTCTAAAGAGAAGCTTCGATGGATTAAGTGACAGC	Aradu.PH8VS	Putative nodulation-related and resistance gene
Aradu.A02	79639376	79639496	AGAGTGGAAAACATATTTCTTGAGATAGCTTGCTTCTATATTGGGTTGGATCAAAATGAGGTAGTACAAAAATTAAATAATGACTTTGGAGATTCAGCAGAAACAGTAGTAGCTGCCTTG	Aradu.PH8VS	Putative nodulation-related and resistance gene
Aradu.A02	79639496	79639616	GTTGAGCGATGCCTTGTCACTGTTGACAAGATGAACAAGATTCGAATGCATGTTTTGCTCCGCAACATGGGAATTGAAATATTTCGCCAGCGACAACGTATGCACCCTGAGGTGAATATT	Aradu.PH8VS	Putative nodulation-related and resistance gene
Aradu.A02	79639616	79639736	AAAGCTTTATTTACGAAAAATGAATTAATTTATCTTTCAAAATTTAACTATTGGCTGACTTGTTAATCGTGTCAGCAACGGATCTATGACGTGTTCTTAAGCTTCAGTAAAGACACTCCT	Aradu.PH8VS	Putative nodulation-related and resistance gene
Aradu.A02	79639736	79639856	CCGTCATTCATTTCACGTCTCACTGATTCTATGAAAAAAGCCGGAATGTCTTTTTACAAGAATGATGACTCGCTTTCAGGGGACGACCAGATATCCCGATCACTATTGGCAGTAATCCAA	Aradu.PH8VS	Putative nodulation-related and resistance gene
Aradu.A02	79639856	79639976	AAGTCGAGAATTTTCATCATTGTTTTATCAAAAAATTACGCTCGTTCTACAAGGTGCCTACAGGTTTTGGAGCAAGTAACTGGATATCGCAGAATCGGGGGGCAGTTTATTCTACCAGTG	Aradu.PH8VS	Putative nodulation-related and resistance gene
Aradu.A02	79639976	79640096	TTCTTGGATGTAGATCCCAAAGATTTACGTTTGCAGAGAGAATTCACACAGGCTTTTCGTGATCTCAAAGAAAACGTCTTAGACAAAGCTGCGGTTGATCGTTGGAAGATAGCTTTTGCA	Aradu.PH8VS	Putative nodulation-related and resistance gene
Aradu.A02	79640096	79640216	CGAATTTTCCAAATTCGATCCTTCAAGTTCGTATACGAGGCCGCAAACGGGTAAGTAAATTTCTTCCTTGCTTTTATTTATTTGTCTATTGAGATATCAATCAAAATTGTTATTCTGATT	Aradu.PH8VS	Putative nodulation-related and resistance gene
Aradu.A02	79640216	79640336	TTTATGCGAGGAATCAAATTGTTCTTTCAGTTTTCAAATTGACTTAAGTTTGTCTTCAGTGAAGTCCAGGGATGGATTTAGTGTGTAGGGGTAATTATCCCATTAATTTTTTAAAAATAA	Aradu.PH8VS	Putative nodulation-related and resistance gene
Aradu.A02	79640456	79640576	ATAAAACATACGAACAACAAAACATAAAACTAAACAAGCCACACTAATATGCTTTTAATTTAAGAGAATATGAAACTTACTACTACTATTTTTGTTGGATTTAGAATTGCGTATGTAGTG	Aradu.PH8VS	Putative nodulation-related and resistance gene
Aradu.A02	79640936	79641056	CTCTTCGAACTCTGGTCCGATACCTTTAGTTTCCCAACTGATATAGAATGCTAACTGCAAGGTAAGTAGGTAACATGTCATTAGACAAGTCTGAAATTGGCCCATGCATCAAATTGATCC	Aradu.PH8VS	Putative nodulation-related and resistance gene
Aradu.A02	79641416	79641536	TGGCTTCTTTAAAGATTTATTTTAATTATAAATTAAGAAAAACAAGTCATATTTAACAATGATTTATTATCGTCTTCAAAAATACGCGGATACACCGGAATAAATCATATTTTTTACCAA	Aradu.PH8VS	Putative nodulation-related and resistance gene
Aradu.A02	79641776	79641896	CTACATAAAAAATATAAAAAGTGATGTGATAATAGAAAAACTAAAATGACAATTTAACTAAAATGTTTATTTAGTAATATTAGTAACTATCTAATATATCAAAAATTCATTGGATCATTA	Aradu.PH8VS	Putative nodulation-related and resistance gene
Aradu.A02	79642136	79642256	TAGATGCTTATTTCTTTGTTGTAAAGATAACATGACAATTTTATATGAACCTTAAAATGTCATGTATCATTCAGTTACCATAAGACTACTTTCGGCTCTCCTTTTATATTTTGTAATATT	Aradu.PH8VS	Putative nodulation-related and resistance gene
Aradu.A02	79642256	79642376	GTTGAGGAATTTGGATATCATATTTTACAGGACTAACAGGAGCAAAGATGATGATGTTGCCCTCAGAGTTGTTGAACGTGCTAAGGACTTACTGGATAAAAGAAACTTGTTTATTGTTGA	Aradu.PH8VS	Putative nodulation-related and resistance gene
Aradu.A02	79642376	79642496	GTTTCCTGTTCAAGTCGATTTTCATGTGACGGAGGCAACTCAATTACTGACCCACCGCAAATCAAGAGGTGCTCTACTACTAGGGATATGGGGGATGGCTGGCATTGGAAAAACAACTAT	Aradu.PH8VS	Putative nodulation-related and resistance gene
Aradu.A02	79642496	79642616	TGCCAAGGCCATTTATAATAAAATTGGTGGAGATTTTGAGGGTAGAAGCTTCCTCCCAGGTATTAGGGAAATGTGGGAATTTGAAAAAAGGCATGCTTATTTTCAAGAACGAATTCTTTC	Aradu.PH8VS	Putative nodulation-related and resistance gene
Aradu.A02	79642616	79642736	AGATATTTTCATGTTGCCAAAAATAAAGATAGATAATGTTAAAATTGGCAAAAAGTTGTTAAAGGAAAAGCTTTCCCACAGAAAGGTACTTCTTGTATTTGATGATGTGAATAAGTTGGA	Aradu.PH8VS	Putative nodulation-related and resistance gene
Aradu.A02	79642736	79642856	GCAGTTGAATGCACTCTGTGAGAGTCATGAATGGTTTGGACCTAGGAGCATAATAATCATCACAACAAGAGATAGAGCTCTACTTAGGGTACATCACGTTGATCATGTTTATAATATCAA	Aradu.PH8VS	Putative nodulation-related and resistance gene
Aradu.A02	79642856	79642976	AGAAATGGATGAGAGTAAATCTTTGGTGCTCCTCATTAAAATCCTCAAAGGAAACTTTAAGATAGTTAGTAACACAAGTTCCCAAAAGCTTGTTGCTTGTGCCAGGGGATTACCGTTAGC	Aradu.PH8VS	Putative nodulation-related and resistance gene
Aradu.A02	79642976	79643096	GCTAGAAATCCTTGGCTCTGGAGTTTCTAGTACCTCAGACATGGTTAATATGTCACTTGAATCTCCCCATCCAATAGTACGAAATGTTCTGGAAAGATGCATCAACGATTTAAGTTACCT	Aradu.PH8VS	Putative nodulation-related and resistance gene
Aradu.A02	79643096	79643216	GCAGAAAAGCATGTTCCTTGACATAGCTTGTTTCTTAATCGGGATGGATCGAGAAGAGGTTATACAAGCATTGAACGTCCATCGAAACTTGGCTGAAGACGGAATAAATACTCTTGAAGA	Aradu.PH8VS	Putative nodulation-related and resistance gene
Aradu.A02	79643216	79643336	TCAATCCCTTGTAACGTTTGATAAGCAGAACAAGATTAGAATGAATGTTTTGCTACAAGAGACAGCAAGGAAGATTGTTCATGACAATATACAAAGCAAGCCTCAGGTAGTAGTGTGCAC	Aradu.PH8VS	Putative nodulation-related and resistance gene
Aradu.A02	79643336	79643456	TATGCGGTAACTTATAGCCGCATTAAATTGTTCAACCAATTAATGTTTTTAAGTTCAACCATGTTATGCCTACACTAAATTCGGCTACTAAAACCAGTCATTAATATAAAATACATATTT	Aradu.PH8VS	Putative nodulation-related and resistance gene
Aradu.A02	79643576	79643696	GAAGCAAAGTTAACATTCAGTTTGTTACATAATAATTACAAGAAGTTAAAGGTTTCATGCTTTTCGCACCTGAGCTAGTTAGTAACAACTAGCAAAGCAGTGGATTTCATGTGTAAGATG	Aradu.PH8VS	Putative nodulation-related and resistance gene
Aradu.A02	79643696	79643816	ATTAATGGTTCCATAAATTTTTGTATTGTTTTTCTATTCCAGCCATGGATCTATGATGTGTTCTTGAGTTTTAGAGGAGAGGATACTCGTGCATCTTTCACTTCACATCTCAGTACTTAT	Aradu.PH8VS	Putative nodulation-related and resistance gene
Aradu.A02	79643816	79643936	CTTGCTAATGCTGGATTTCATGTCTTCATGGATGATGAAAAGATTAGAAGGGGAGATTGGATCTCGATTTCGCTATTGCAAGCAATCAAAAAGTCTAGAATTTTCGTCGTTGTTTTGTCA	Aradu.PH8VS	Putative nodulation-related and resistance gene
Aradu.A02	79643936	79644056	AGACGCTATTCTAATTCAAGATGGTGCTTGCAAGAGCTTGAGAGCATAATGGTGTGTTCTGAAGCCAATGATCGAGTGATTTTGCCAGTTTTTTACGGAGTAGATCCATCTACAGTCCGT	Aradu.PH8VS	Putative nodulation-related and resistance gene
Aradu.A02	79644056	79644176	AAACAAAACGGTGAGTTTGGAGAAGCTTTTCAAGATCTATTAAATAGATTTTCAGTTGATAGGTACAAGGAGGAGAGTTGGAGGAAGGCGCTTCGTCATATTGGTGGCATTGCAGGGATT	Aradu.PH8VS	Putative nodulation-related and resistance gene
Aradu.A02	79644296	79644416	TATAATAAAAAGTAGTCATCAAACCGTTCTCTATATATTTGTATATTAATCTACTATTAAAATTAGTTATTAGTGAAAAATAAGTATTAAAATATAAAATATATATTAAAATTGAGTTAA	Aradu.PH8VS	Putative nodulation-related and resistance gene
Aradu.A02	79644416	79644536	ACTACACATGTATATATAAACAAATACATAATAACTAACTTTTTGTGTATACATAGTATTTTTTATAAAAATATATATTGTTTAACTTATCTTTTCATGGATATTTTATATTTTAACATA	Aradu.PH8VS	Putative nodulation-related and resistance gene
Aradu.A02	79645016	79645136	AATTTTATATATTTCTTTTAATTGAATTTTGGATATTTTTGTTTTTAAGAGTTTTAAATTCTTTTTTATGTTGAATGTTGACTCCAATATTGGCTATGCAATATTGGTTCTCAATTTTGC	Aradu.PH8VS	Putative nodulation-related and resistance gene
Aradu.A02	79645256	79645376	AATCCCAATCTCAAGCGGGTAATTTCTGTTAGAGCCACCATCCTTGGTCGGAATCCATGTGGCTTCTCCACTTTCCGGTTGCTGGCAACATAACATCCACATCCCCATTCTGATGGTCGT	Aradu.PH8VS	Putative nodulation-related and resistance gene
Aradu.A02	79645376	79645496	TCCAATCGTGTCCTGTTTCCACGTCATCCATCCCCACCTCAACTTTCTTCCGCCACAAGTCTTAGGAGAAACTTTACTGTACATTATTTTTGTGGCTTCTGCTCGTCGGAAACACCTTTT	Aradu.PH8VS	Putative nodulation-related and resistance gene
Aradu.A02	79645496	79645616	GTAATGTTTTCTCAAACATTAATACTTGAATTTTCAAAATATCACTTTTAAAAAGTCACAGCATTACCGATGTAAACACAATCTAAATCCATCCTCTTCTTTCCATAAATAAGAGTGTTA	Aradu.PH8VS	Putative nodulation-related and resistance gene
Aradu.A02	79645616	79645736	TATAGAAAAATTATACAAACGATGATAACTCTTTATTGGAATAATCTTATTATCTCACGACTCACAGGAACGAAAGTGAGGATATCAATCGAATTGTTGAACATATCACTGGTTTTCTAG	Aradu.PH8VS	Putative nodulation-related and resistance gene
Aradu.A02	79645736	79645856	GAAAGACATTCTTCTTTGTTGCTCAGCATCCAGTTGGAGTAAATTCTCGTGTGGATCATGTGGTCAAACTGTTAAACCACCGAAGATCAAAAGATGTTGAAGTATTAGGGATATCAGGAA	Aradu.PH8VS	Putative nodulation-related and resistance gene
Aradu.A02	79645856	79645976	TTGGAGGCGTTGGAAAAACAACAATTGCGAAAGCCATTTATAATCAGATTCATCGTGACTTTGAGGCTTGCTGCTGTCTCTTAGATATCAGAGAAAAATGGAAGCAAATTACTTGCCAAG	Aradu.PH8VS	Putative nodulation-related and resistance gene
Aradu.A02	79645976	79646096	TTGATTTACAAAACCAACTTTTGTCTGATGTCTACACAACAACTAAAATAAAGATAAGAGATATTGAATTGGGGAAGACCATTTTGAAGGAAAGACTTCAGCATAAAAGAATACTACTGA	Aradu.PH8VS	Putative nodulation-related and resistance gene
Aradu.A02	79646096	79646216	TACTCGACGATGTTGATGATTTATCCCAACTAACTGCTTTGTGCGGAAGTCGTAAATGGTTTGGTCAAGGGAGTAGAATAATAATAACAACAAGAGATGAAGGTTTGCTTAGAATACTTA	Aradu.PH8VS	Putative nodulation-related and resistance gene
Aradu.A02	79646216	79646336	AAGTTGATCATGTATCTAGAATGTCAGAAATGGACGACGATGAATCTATTGAGCATTTTAGTTGGCATGCATTCAAAAAAGCAAGCCCCCAAGAAGATTTTGCTCAAATTTCTAGAGATG	Aradu.PH8VS	Putative nodulation-related and resistance gene
Aradu.A02	79646336	79646456	TTGCTGCATATTGTAAAGGACTGCCACTGGCTCTTGAAGTTATTGGATCTCTTTTGTTTGATAAGGAGATAGAAGAGTGGCAAAGCGTATTGGAGAAGCTACAGATAATCCCCAATCGTC	Aradu.PH8VS	Putative nodulation-related and resistance gene
Aradu.A02	79646576	79646696	TAGATGGAGCAAATCACCCTTCTGTTGGAATAAAAACCCTTAAAGATCGTTGCCTTGTGACCATTGACAATAATAACAAGCTTGGAATGCATGACTTGCTGCGAGATATGGGGAGGGAAA	Aradu.PH8VS	Putative nodulation-related and resistance gene
Aradu.A02	79646816	79646936	AGCAAGCAAAATGAACTTAACAATTATATATATATAGTCATTTGATTTTAATTACATAGGCCAGTCATTTCTTATTTTCTTTGCCCTTTTTGATTCACAGGGTACAAGAGCAGTTGAGGG	Aradu.PH8VS	Putative nodulation-related and resistance gene
Aradu.A02	79646936	79647056	ATTGGCTTTGAAGTTGACCAGAAATAATACTGTTTGTTTCAAGACTGAAGCATTTAAGGAAATGCATAGACTTAGATTACTTCAACTTGCTAGTGTGCAGCTTGATGGAAATTTTGAATA	Aradu.PH8VS	Putative nodulation-related and resistance gene
Aradu.A02	79647056	79647176	TCTTTCACAAGAGCTAAGATGGCTCAATTGGCATGACTTTCCTTTAAAGTACATGCCTCCAAACTTTTATCAGGAAGGTTTAGCTGCCATTGAGTTAGAATCTAGTTGTCTCACGCAGCT	Aradu.PH8VS	Putative nodulation-related and resistance gene
Aradu.A02	79647296	79647416	GAATTTAAAATGCTATATGATTAAATTGCTGACATTCAAATACATGTAATTTTATCTATTTTATTTGTATATACAACAAAAGAAAATGAGAGGATTTATATATGAGGCAAGTTTGAGTAC	Aradu.PH8VS	Putative nodulation-related and resistance gene
Aradu.A02	79647416	79647536	CATATTTTAGTTTCCTTTGATAAATATAACATTGTAACCTAAGATGGGATATATTGAATGAAAAAATTTCTCTAAACTGTTTAAGACTCGCATGACGTGAAAATTATATGTAAACTTGTC	Aradu.PH8VS	Putative nodulation-related and resistance gene
Aradu.A02	79647536	79647656	TAGTACATATTGTAAGAATAATATGAGTTCTAAGTATTCTTTGTCTAATGTCAAGGTGAAGATTAGATTATTTTGACGACTATTATGTAAGAAGTTATATGCAAATGAGAAACAATACAT	Aradu.PH8VS	Putative nodulation-related and resistance gene
Aradu.A02	79647656	79647776	AATAGTTATGCAAAAATACTATTGTATACCAAAATCAGCCACCATGTATTTATGTAGTTTAACTTATTTTTAATGTGTATTTTGTATTTCAATGTGTATTCTACTCTAGTGGCTGATTTT	Aradu.PH8VS	Putative nodulation-related and resistance gene
Aradu.A02	79647776	79647896	AGTAACTGATTTTGGCATACACCTAGTATAGTTGATAGTTATGTGATGTTATATATGTACTTATATACAGTAAAGTATGTCATAGTTTTCAATATTTGTTGATTTGTGACACTATATAAG	Aradu.PH8VS	Putative nodulation-related and resistance gene
Aradu.A02	79647896	79648016	TTGCTGCAAACTCAAGTCATCAGTTCAGAAACTAATTCATTTCTCTATCCTATTTCTTGATGGCTTTTTTCCAGTTGTTGGTGAAATTAAAATTTCTCAATCTCAGTCATTCTCATCACC	Aradu.PH8VS	Putative nodulation-related and resistance gene
Aradu.A02	79648016	79648136	TGACACAAATTCCAAACGTTTCCTACTTGCCTAATCTTGAAAAGCTCTTACTCAAGGACTGTCCAAACTTGACTATGATTCCAGATACCATTGGAGATCTTAAGAAGATTCTTCTGATAA	Aradu.PH8VS	Putative nodulation-related and resistance gene
Aradu.A02	79648136	79648256	ATTTGGAAGACTGCACAAGTCTTTCTAACCTTCCAAGAAGCTTCTATAGGTTAGAATCTCTGGAAACTATGATTATTTCTGGATGCTCGAAGATTGACAAATTGGAAGAAGAATTGGAAC	Aradu.PH8VS	Putative nodulation-related and resistance gene
Aradu.A02	79648256	79648376	AAATGAAGTCCTTGGTGAATTTAATTGCAAATAGGACTAGCATAACAAAAGTTCCATATTCAACAATAAGATCGAAGAGTGTCAGATATATTTCAATATGCGGCTACGAAGGATTCTCGC	Aradu.PH8VS	Putative nodulation-related and resistance gene
Aradu.A02	79648376	79648496	GTGATGTGTTTCCTTCTCTGATCTGGAACTGGATGTCACCAACAAATATTCTCTCTTTTTCCACATTGATTCAAACATCTGCATGCCCAGAATTTGTTCCCATGGATGTAATAATAAAGC	Aradu.PH8VS	Putative nodulation-related and resistance gene
Aradu.A02	79648496	79648616	TTCATAGCCTTCGTCGCTCAAAGAATAAACAAGGTGTGAAAAGAGTTCTTGACATCTTAGATGCCGCATATTGCAAGCAAGTAGAAGCTAAGCAAACTGCATCACAGGTAGCAAATATTG	Aradu.PH8VS	Putative nodulation-related and resistance gene
Aradu.A02	79648616	79648736	AAAGTTGTTCAGAAACAATATTTGATTTTCCCAATCAATTTTACATTTCTGGGTCGGACAAGTCTCTTCTGATTGAAGAAGGAATGAAAATCCAAATTACAAATATTCTTAGAGAGAGAA	Aradu.PH8VS	Putative nodulation-related and resistance gene
Aradu.A02	79648736	79648856	TCATACAGGTTTGCCTCTTAAAATCTATCTTGTATGCCTGCTTTTTATAATTTAGCTGAGATGTAAATTGGAATAGAAACAGAAGAAATACATATTATTAAATTAGTTTTAATAAGTTGT	Aradu.PH8VS	Putative nodulation-related and resistance gene
Aradu.A02	79648856	79648976	CTATATAAAACAGTTGATTCCCTAATTTAATGGTTAACTTTTCTACATCTTTCTAAAATTTGAGGTGCTGTGTTTAACTCTCATCCCCATCCATTTACTGCTAGCTTTGGTATATATATA	Aradu.PH8VS	Putative nodulation-related and resistance gene
Aradu.A02	79648976	79649096	TATATAACATTTTCTGTATAAAACTTTGTTATAGTTTAGTTCCAATTGATCCTATAACACTTCTATGATATCCGACATAATTTCTGTTACATGGATGATTCCGTATTTTCTTGATAATAC	Aradu.PH8VS	Putative nodulation-related and resistance gene
Aradu.A02	79649096	79649216	ATCGATATTAAATCCTAACATAAATTGTACATCCATAAATACTTCTTTTAACATGTGATTTGAATATAATGAAACAAAAATATATATGTTAAGAATCTTAAATATCAACACTAATTATAG	Aradu.PH8VS	Putative nodulation-related and resistance gene
Aradu.A02	79649336	79649456	TGTTTGTTGTCAAGTGACAACTACTATTCATTAACCTTCAATTGTGAAGGTTCTTCTGTGATATTTGAAGTCCCTCATGTGAATGGTGGTAAATTGGAGTCAATGATGCTATGCATTGTC	Aradu.PH8VS	Putative nodulation-related and resistance gene
Aradu.A02	79649456	79649576	TTTTCATCTTCCCTGGAAACTGAAATATCAAAATGTCTTCAAGAAGTGTCGATCAAACTTTACACAGAAACCTCCATTGAGGTCTATAACTATAAGTGTAATAGAAAAGACCGTTCTGCA	Aradu.PH8VS	Putative nodulation-related and resistance gene
Aradu.A02	79649576	79649696	GAATTTTTGGACTGGCAAAGCTTAACTTCAAAACTGGAACCTGGTACAAAGGTGGAAGTCCATGTTATTCCTGGTGTTCGATTCACTGTGAAGAAGTCAGAAATTTATCTTGTGTATAAT	Aradu.PH8VS	Putative nodulation-related and resistance gene
Aradu.A02	79649696	79649816	GCTGCACCAACTTACTTCAATACGGAGAACTGTCAAGCTGATGATATGGCAATTGATGAAAATCCCAATGTTTCTGGTGATGATAATATGGCAACAGAAATAATGGACGATGCTGGTTCC	Aradu.PH8VS	Putative nodulation-related and resistance gene
Aradu.A02	79649816	79649936	AGTGGGGTTGAAGAGGTAAGTGATGTAATTATAGTTTCTCACACTCCGATCATGCTTTGATGCAGATACTAATTATTTTTAAGATCCATGATAACAGAGGAAGATATGAAAATAATTGAG	Aradu.PH8VS	Putative nodulation-related and resistance gene
Aradu.A02	79649936	79650056	AGAAAACTAAAGTTTAATTTTATTAATTAACGATGAGAAAGGTGAATAATTCAAGTAATTAATTACAAGTAAAATTCTATTCCAATGTATCATCATGTTCTTGATCGGCTTGTTAAAGAA	Aradu.PH8VS	Putative nodulation-related and resistance gene
Aradu.A02	79650536	79650656	TATTTGAATGAATTGTGAAGTAGGAATGGACAGAGGTTTGGGGATATGAGAGTGTTGATTTCCAAAGATGGAGCAACAAGAAATGCAAATAGCCATTAGCCTACTTACAAGTACTGTTCA	Aradu.PH8VS	Putative nodulation-related and resistance gene
Aradu.A02	79650656	79650776	AACTTCAAAGAGAGAAGCTTCAAGCTTGCTCAACCATTATCAAATTTTCTTGATCCTGATCAAGTTCTACATATTCTAAGAGAAATGCTTGTTGCAAGCTTCAGAATGTGTAAGAAGTTT	Aradu.PH8VS	Putative nodulation-related and resistance gene
Aradu.A02	79662983	79663103	TTAATAACTATCATGACTCAATTAAATTAAAAAATAACGATTAAATATAATTAATATTTACATTAAATTATAATAATAACAATTTTCAGTAACAAATATTTAAAGTGTATAATGACACAA	Aradu.HQX6B	Putative nodulation-related and resistance gene
Aradu.A02	79663103	79663223	CAATATTTGTTTACTATATTTATTGAATATATCATGATTAATAAAATATATTTATAATGTTATACCACATTTTTTGTATTCTCATTTTTAATTTTCTTTAACTTTCTTTTTTATTTTAAA	Aradu.HQX6B	Putative nodulation-related and resistance gene
Aradu.A02	79663823	79663943	ATATTGAATTTTAATTATTAAAAAATATCTTTAAAAATAAAGTTTTAGACTTTTTATCTAAGTGACTCTTTAATATAATTCATTTAACTCGGCACGCATCGTGTGTTACCTAAAGCCAAA	Aradu.HQX6B	Putative nodulation-related and resistance gene
Aradu.A02	79663943	79664063	ACCATGTTGGACAATTAAGGGAAATGAAAGGTTTGCTAACCTCAGTGTATTGAGGCAATTTCATGCCAACGTTCCATAGCTCCATGTATTTGTAAGAGTAAACACCACAGTCATACCTGC	Aradu.HQX6B	Putative nodulation-related and resistance gene
Aradu.A02	79664543	79664663	AGAAAGTCCAGAGACTAACACTTTTGTTAAAATTTGGTCAGTGTTTAACCAACAAAAAAGTGAGTAATCTCATACTATTAGATAAAAATCTCACACCATTAAAAATATCAATAATGACTA	Aradu.HQX6B	Putative nodulation-related and resistance gene
Aradu.A02	79664663	79664783	CTTGATGACTACAAATCTCAAAACTTGCTAGTCCCTAAACACTCCTCTAAATAAAAAATATAAACTCACCCGTTGCTCTGCTTTGGTACGTCTGCATATACTATGGAGAATCCCTTGTTG	Aradu.HQX6B	Putative nodulation-related and resistance gene
Aradu.A02	79664783	79664903	GAGACTTTATACTTTGGGTCTACTACTGCAAGCAACTCTTCCAACCTTAAATAAGGAATATTCATCAACCCGAAACCTTACACTTTCACTACTATACCACACCTGAATTAATATACGAAC	Aradu.HQX6B	Putative nodulation-related and resistance gene
Aradu.A02	79665023	79665143	TTTAACTTATAAATTACTACGAGAACGTATAAGGGACCAACACTTTTATTTAAATTTGGCCAGCACTTAATCACTTTTATTGAAATTTGGCTAGCAATTAATCATCAAAAGAAAAATGAA	Aradu.HQX6B	Putative nodulation-related and resistance gene
Aradu.A02	79665143	79665263	TAATCCTACACCATTAGATGTTATCTCACATCATTAAAAATATTGATAATGACTAATTGATGATTACACATCACAAATTCTATTGCCCCCTAACACTCCTCAATTACTATTGCTAGACTA	Aradu.HQX6B	Putative nodulation-related and resistance gene
Aradu.A02	79669583	79669703	CCACCACATTAATCAGCCATCAATGTTTAAAAATATGGACTAAAGTATGTTGTTGGATTAATAGACTAAAGGAATTGAGTTAATGACTGAAAGTGATGGCAAAACACAACAAATTCTGAT	Aradu.HQX6B	Putative nodulation-related and resistance gene
Aradu.A02	79671023	79671143	TTACTTTTCTTTTGATAATTAAGTGCTGGCCACAAAATACAAAAGTTGTTGGCTTCCTAGACTTTTCCTCTTGGATATCTATTTTTATACTTGTAATTATTAATTAATTTAGTAGCTGGT	Aradu.HQX6B	Putative nodulation-related and resistance gene
Aradu.A02	79672223	79672343	TCTTGTCTATTGTGTTATGACAACTTTACTTGGGCCAGCAACATATGAAAAGAAAAATTAATTTAAGATGGGGCCAAATGACGCCTAGGGTGATGGTAACTCCAGTAGTTTTTGGATGGA	Aradu.HQX6B	Putative nodulation-related and resistance gene
Aradu.A02	79672343	79672463	TAACTGGGTCCCTGGGGTCCCAAGTCTTAAGGACACAGCATTAATGGATATTACTGATGCTATGTTGGATGATAAGGTATCTCTCTACGCTACTGCTGAGGGAGCTTGGAATTGGGTTAT	Aradu.HQX6B	Putative nodulation-related and resistance gene
Aradu.A02	79672463	79672583	TCTAGACTAATTTCTTCCTAATGAGATGACCGATGTCCTAAAAGCTATGAAGGCCCCCAGATTAATATGGGGGAAGATTACCTCTGTTGGTTCCCATCTTTTACGGGACTATTCAGCAAC	Aradu.HQX6B	Putative nodulation-related and resistance gene
Aradu.A02	79672583	79672703	AAATCAGCTTATGAAACTATAGTTCTAGACAACCTGGATAACAATTTTCCATTTGAAAAAATCTAGAAGTTGAACTTACCTCAAAGACTAAAAGCCTTTACTTGGCTTCTAGCTCATAAT	Aradu.HQX6B	Putative nodulation-related and resistance gene
Aradu.A02	79672703	79672823	GCCCTATTAACAACTGAGAAGACTTACGAAGTATTCTAATTGCTGCAGATGTCATGTTCAGGTGGAAACCTTGCTCCATTTCATGCGGGATTGCCCGTGCATCCGCATTGTCTGGAAGAG	Aradu.HQX6B	Putative nodulation-related and resistance gene
Aradu.A02	79672943	79673063	ATTCAGCTAGTTGCGGAGGCTTGATCAGAGATTGTCATGGTAAGCTCATCGCCGGCTTCATGCTCCATAACCATGGCGGAACTATGGGGGTGCTATGTGGGTTTAAAGATGTCTCGAGAA	Aradu.HQX6B	Putative nodulation-related and resistance gene
Aradu.A02	79673063	79673183	CTGAACGTGACTAAGCTTGCTTTGGAAATGGACTCGTTGTGCGCCTTCAACTTCATCCAGAGTAACTCGCTGGGGAGGGTAGCGGGTTCTTCGTTCATTCGCGCCACCAAGTTGTGGCTT	Aradu.HQX6B	Putative nodulation-related and resistance gene
Aradu.A02	79673183	79673303	GCTCAGCCAGCGGATGTGACGATCTCCCACATATACTGAGAGAGAAATTCTTGTGCCAAAAAAGCGCACACCCATACCTGGAGGATTAGTGTGCTTCTCTGCTCTACCGGCCTTCCTCCT	Aradu.HQX6B	Putative nodulation-related and resistance gene
Aradu.A02	86580814	86580934	GATCCGTCCCTGCTAGCAACTTATACCCCATCCTTCTGATCTTATTTCTTCCTAAACCACCAAAATTACTCAATATCAGGCACTTTAACTCGAACAAGAAACTTACTTGCTGAGTGCGCA	Aradu.YU7JM	Putative nodulation-related and resistance gene
Aradu.A02	86582974	86583094	ATTCTACATTGGTCCTAACATTAGAAACATGATTAAGGTATGAGACAATAATTTTTAGCAAAATAAAAACCATAGTAAATGATGTACTTCACAAGTTATGCTTACATGAAAGTTAAGCAA	Aradu.YU7JM	Putative nodulation-related and resistance gene
Aradu.A02	86585734	86585854	CTAAGTATCTAATATTGGGCTAATCAAGATAGTCTATTGTTGTGAAATTAATGAATGCATCAAGACCAAAGAGTATTGCCTACTTCATAGTTTTGGTTTCTTGCCGAATCTTATTACCAG	Aradu.YU7JM	Putative nodulation-related and resistance gene
Aradu.A02	86585854	86585974	ATCAACAAATTCGGTCCAAGGTTCATGGATGACCCTCCCAACACAACTATTTTAATTTATTACAATCTTAAAACTTGAACTCCAGATCACAAGAAAAGGATCTAATGGAACCTTACATTG	Aradu.YU7JM	Putative nodulation-related and resistance gene
Aradu.A02	86585974	86586094	CTAGATCAACTTGATATTGCTAGAAAAATGTCTTGATTAAAGAGTATATAAAGTTTTCCTCTAAGAAGGTAAGAATTATGAAAACAAACAACTTTAAAAGAGTGGTAGTGTGGGGACAGT	Aradu.YU7JM	Putative nodulation-related and resistance gene
Aradu.A02	86586694	86586814	TGAGTTTTGTGCTGCATTGTGGAATTGGTAAAGGTGGTGTGGACATGAAAATTTTTGTGGTAGCAAGAGGTCCACAAATTCAACGTGTGCAGTGCAAATGGGACCTGTATGTATTTGAAT	Aradu.YU7JM	Putative nodulation-related and resistance gene
Aradu.A02	86586814	86586934	TTTCTGCATGCAGAGAGTTTATTTCATGAAATCTTTTTACCACTATTTCCTTATAACTCGACTAATAATAATTCAAGGGGGGCGTTTAGGTAATTCCTCACGTGTATATTTTGTAAGTGT	Aradu.YU7JM	Putative nodulation-related and resistance gene
Aradu.A02	86587414	86587534	AAAATGTAACACTTATTTGATTATATTATTGAAAAGTAACCTTTACGGACATTTTGCTATGCCATGTTGCAGTACCATTGAGATATATAGTTAAAAATGTTGACGGGGTAGATTTATTGG	Aradu.YU7JM	Putative nodulation-related and resistance gene
Aradu.A02	86587534	86587654	AATTATTATGGACTAGAATTATAGAAGGATGGTGTAAGCTCTTCCCTAAACCTGTTCAACGCGTGACCTGAAAAGTAACAGGAGTATTGACATTAAGGGCACGTGTATTGTCAATTTATA	Aradu.YU7JM	Putative nodulation-related and resistance gene
Aradu.A02	86588614	86588734	CACTGTCTCGCTGACAAAAATAATAAAATCAAACAAAGCCCAATTGGGCTCAGATCGTACATCAGCTGACTCAAATGCAACTTGCCTTATTTTTTCTTTAAACTAATCCCAGCTCCCTGC	Aradu.YU7JM	Putative nodulation-related and resistance gene
Aradu.A02	87611878	87611998	TTTTCTTGCTCCTCTGCAGCTGGTCAGCCTCCTCCACGGTCGTATCTCCTCCAATAAAATCTAAACAAGATACAATTTGACTACTTGTCAATTACCATATTCTGACTTAGTTTCTTTTGA	Aradu.88V1K	Putative nodulation-related and resistance gene
Aradu.A02	87615958	87616078	GTTTATTAATTCCAACAAGGCCTTGAAAGTCATAAGCTGGGTGCATATCATCTAAAGTTTTCAAAATGTGTTTGACAACTTCTTCAATGAGCCCAGCCTCACTTCTGCTGACAAAGAAAA	Aradu.F6TLB	Putative nodulation-related and resistance gene
Aradu.A02	87616678	87616798	GTCTGAACCTCTAAAACTTATGAAGACGTCATATTTGAATTGAGGAGCAGTGGATGAAGAAGAAGAAGAAGTCATCTTATAGAAACCAATATGCCAATGTAGTCAGCAGCAGTCTTCTTT	Aradu.F6TLB	Putative nodulation-related and resistance gene
Aradu.A02	87616918	87617038	TACAGGTTAATCTTGGTCTTTGTGGTAAATTACAATATATATTTTTATTGGATCCAAAAATATACTAATAATATACAAGTAAATTATAATAATATTTTAATATTTTATTAATATTAAAGT	Aradu.F6TLB	Putative nodulation-related and resistance gene
Aradu.A02	87617038	87617158	GTAATGTTTTTATTTATTAATAACTAATTAATAATATAAATTAATTTTAGGTTTATTTTTAAAATATAAACCAATAAGAAAAGTCACATATTGACATTTGGTTGTGTACAAAGACCAAAG	Aradu.F6TLB	Putative nodulation-related and resistance gene
Aradu.A02	87618478	87618598	TTTTAAATTTTGGAGACCAAAATGAGTAATCGCGTGAATCTCAGATACCAAAATGGAGATTTAGTCGACCTGGACAAAGTGTTAAGGAGATCAAAGGAATCTAGTTGTCGAGCTGCATGA	Aradu.F6TLB	Putative nodulation-related and resistance gene
Aradu.A02	87618598	87618718	TTGCCATGATACGATAGTTGGGTGGGGCGGGCGGGTTCTGGGTCGGATCTGCTTGTAGGGCAAACCCCTTTACCAAAAAAGAAAAAGATAGTATCTACTATCTAGTTTCCTTCCTATATG	Aradu.F6TLB	Putative nodulation-related and resistance gene
Aradu.A02	88591082	88591202	ATGGATGGTCCAGAGTAGTATTTTCTATTTTAAATATTAGAGAGGAATAAATTTTATTTTAGTCTTTCTAAAATCAAATTTAATTTTCTAATACAATTAAACAACTTTAATTCTAGAAGG	Aradu.HM4L0	Putative nodulation-related and resistance gene
Aradu.A02	88591562	88591682	ATATTTTAAATACTCAAATTTATAATTTTAAATATATTTAAACAAAATTAATTCTAAAAAAGTATTTTAGTCTTTTAAAAATGAACTATAAGCCAAGTGTTTTTAATATAAAATTAAAAT	Aradu.HM4L0	Putative nodulation-related and resistance gene
Aradu.A02	88591682	88591802	TTATATTTTCTAATAAAATTAAATAATTATTATTAATCATATAAAGATATTTTAGACTTTTTAAAACTAACTTTAAAATAACATTTCACTATTTTTAGTTTTTTGAAAATAAACTATAAA	Aradu.HM4L0	Putative nodulation-related and resistance gene
Aradu.A02	88592162	88592282	AAACAAATACACAAAAAAGTATATAGAAAATGGTATAGATATGATTTCTCTATTAATCTATTTAAAGTAAACTAATTTGATGTAAGAGCAATGATTAACTCACTGTAGGGGGTAACAAAT	Aradu.HM4L0	Putative nodulation-related and resistance gene
Aradu.A02	88619296	88619416	TTCAATGGAGGCAGGACTTGGATTATATGTTGTATTATGTTGGTTTCACGACTTGAATGATTACTCAAAACCATACACTCATATCTACTAAATCAAAGATAGTTAGACTCTTTTCTTGAA	Aradu.828K0	Putative nodulation-related and resistance gene
Aradu.A02	88620136	88620256	TCTTCATCATTTTCTTTTTAAGCATAAAATTCCTTCAGGCTTGAACAATTATAAGCATAAAATGTTTTAAGAGACTTCAAATTGCCTTTGACACAATCCAATTTTGTGCAACCAGTAAGA	Aradu.828K0	Putative nodulation-related and resistance gene
Aradu.A02	88622176	88622296	TACAGCTGTATAAGGAAGCTTCGATGAAGCTGGGTTCTGCCCTTGTGGGACCCGCCTATATATGAGAAGGGTCCTACCCCTCCCCCAAGGTACGTCACATACCACTTCCCTACTTTCTAC	Aradu.828K0	Putative nodulation-related and resistance gene
Aradu.A02	88622416	88622536	ACCCACCGCTTCGAATCACCACCTAAACCGTCCGGTACCCGACCAACAGTACATTGACGCCGTCTGTGGGGAACGCCTGAATGGATATCGCATCCGGTGCAGCGGAGCCCGGTGGCAGGG	Aradu.828K0	Putative nodulation-related and resistance gene
Aradu.A02	88622536	88622656	TTGAGCCCAGGGGGCAGCCTCCGCGGCATCCTCCAGAGAACGCGCGAGATCCCCCTGCCCCCCGCGACGAACTGGGACGTCCACGCGGGCCGTTGAAAGGCGCCCCTTTAGGGGAACCGG	Aradu.828K0	Putative nodulation-related and resistance gene
Aradu.A02	88622656	88622776	CTGCGATAGCGCCCGAATAATGCAGGAACTCCGCCACAGAGTTCAGAACCTGGAGCGTCAACTGGTGGAGCAGGAACGCACCCAGCAAACCTCTGACCTAAACTACTCTCCCTCTCCCGA	Aradu.828K0	Putative nodulation-related and resistance gene
Aradu.A02	88622776	88622896	GAGTCAGGGGAGGACCTCCTAGAGAAGCCACTCTCGGCGTGCGTCCACCCCAATATATGAGATAGGAAGTAGTCAGGAAGACAGGGATCCCCCGAGGAGATGACGTGACCCTTTCATATA	Aradu.828K0	Putative nodulation-related and resistance gene
Aradu.A02	88641078	88641198	ACCAGAACTAAGCTTGGTTAATCAGATGGAGAAAGGAAGAACGGATCTGCTATGGTTACAGTATTTGAATTCGATAGCGAGAAAGCTTCAAGATGAAGAAAGTCAGAATATCACCCTTGA	Aradu.FE6XX	Putative nodulation-related and resistance gene
Aradu.A02	88641198	88641318	TCTTGTGATCGGAGCCTTCGATTCATCAATTTGTGTTGTAAAATTGTGAATTGAAGCAACTTTCATCAACTCTATCGCGTGATTTCACGGTGTGATTTGAAGAAGAGGAGAAGAAATCGG	Aradu.FE6XX	Putative nodulation-related and resistance gene
Aradu.A02	88641318	88641438	AAGTGAAGAGGAAGAAGAGATGAAGAATCTAGAGGAAGCTTGAAGAAGTTTGAAGAACTTGTTTAGGAAGCGAAAGTGAGAGATTCAAAAAATATCCTAGGATACCATGTTAGATCAATG	Aradu.FE6XX	Putative nodulation-related and resistance gene
Aradu.A02	88641438	88641558	ACATTAGAGAGGGAAAATGATCTAACTGCTGTCATAACTAACTTAATTACGTATAACTAATTGGTAAATATATGTATCTAATACTAACTGCCAAAATTTTTGTTTTGGTCAGAGTTCTTA	Aradu.FE6XX	Putative nodulation-related and resistance gene
Aradu.A02	88641558	88641678	AAACAAATAATTTTGAACTCTTTGGTTACAGTGATTTGATATGAGGATGTATATTGCCATCCATAACTCAACATGTTAAAAGTGAAATAGGAATCTTGAATTGAATTTCACTTCATTTTA	Aradu.FE6XX	Putative nodulation-related and resistance gene
Aradu.A02	88641678	88641798	CATTAAATGCTATGCACTTGAATAAATTAAAATCATTTACCAAAAATTGTCAGGCAATTTTGTTTTATGTTTTTCCAATCTGTTCAGTAAAATTATGTGAAATTGAGAAGTGTTTACATG	Aradu.FE6XX	Putative nodulation-related and resistance gene
Aradu.A02	88641798	88641918	GATACATAATTACATATATATGATAAGCATGAGAGAGAGAACCAAGATTCAACAAAACACAAATTTATTTAAGAGGGGAGTGTTAGGTAAACAATGACCATCTTAAAAAATACATTACAC	Aradu.FE6XX	Putative nodulation-related and resistance gene
Aradu.A02	88641918	88642038	CTTAATTTAATGCTTCTAATTAAATTTAAGATTAATTTATTCTTTTAACCCTATTAATTCAGATTGTTCACAAATATTTACCCAAGATCATAAGCGTTCCCCCGCTCTCCCCTTCCCGAA	Aradu.FE6XX	Putative nodulation-related and resistance gene
Aradu.A02	88642038	88642158	AAAAAAGAAAGTTTACCTAATGATGGAATTGAATGTTATTCACCACCAATCATTATATTGGAGTCGTTTTGATTTTCCTCTGATCTGACGGAACATCGCACTTTTCAGTACATCGAGATT	Aradu.FE6XX	Putative nodulation-related and resistance gene
Aradu.A02	88642278	88642398	ATCATCATGTTCTTCCTTTACTTGGACTCTCTTCCCCTTCTCTGATCTATCAACACTGAATCTGAATGAGATCTTTTGTTTGCATGTGCAGCCATAATGTTTTCCATCAACTTTACTATA	Aradu.FE6XX	Putative nodulation-related and resistance gene
Aradu.A02	88642398	88642518	CATGCCTTCACTAAGAAGTGCAAAACTCCTAAGTAAAACGTGACCAGGGTTTAGTCGTCCTTTATGAATGTTTAGCCCTTTACTTGGAACACCATCTCCGAAGTGGCGGTATTCACACTT	Aradu.FE6XX	Putative nodulation-related and resistance gene
Aradu.A02	88642518	88642638	GATATTGACATCAGCCCGTTCGTCAAAATAATGAGGTAAGTTTTGAGAAACAACACAACAGAAGATGAAACCCAACAACTCGTTATAAGGTTGATCAAGTTCAATTGTTATGGATGCTTC	Aradu.FE6XX	Putative nodulation-related and resistance gene
Aradu.A02	88642638	88642758	TTCTGTCTGGAATCTGAACCACTTTGGAACTTTGTACCCTGGATAATAAACACTACCTGTCATATAACGATATCCAACACTACTATACAGTAGATTTGGATCTGCTGTGCGCAAGAAAAC	Aradu.FE6XX	Putative nodulation-related and resistance gene
Aradu.A02	88642878	88642998	GAATATTGTTTCAAGTGATGTACAATCATCAGCATAAAGCTGTTCAATAGATGGTGGAAGCTCTGGTATACATCGAAGACTACAACAACCTCTTGCATCAAGAACCGTTAACATTAGTAG	Aradu.FE6XX	Putative nodulation-related and resistance gene
Aradu.A02	88642998	88643118	GGCTTTGATTTGTGGGAGCTCGGTTAGATCTCTGCAATCACGAATATGAAGAGACTTCATGTATTTAAAGCAGCAGACTTCATTTGGCAGACTCTTAATTCTCGATGGAAAGACTGAAAA	Aradu.FE6XX	Putative nodulation-related and resistance gene
Aradu.A02	88643118	88643238	TTCCTCCAGATTTGAAGAATTATTAGCACAAAGTCCATCGAGAGACTTCAAATGGCTTTTGACGTTCTTTAATTCTTTGCAATTAGTAAGATTCAAATCCTCAAGTGTTTCGATGGATAA	Aradu.FE6XX	Putative nodulation-related and resistance gene
Aradu.A02	88643358	88643478	TGTCAAACTCGCAAGATCCTGTAACAACTCAGAGATACATTCATCACATGCAAAAATCTTTGATCTCCAATCAAAGCAAAACGATTAAAAAAGTTGATATTGGTATTAGTACCTGCTTTC	Aradu.FE6XX	Putative nodulation-related and resistance gene
Aradu.A02	88643478	88643598	CATCCCATAGTTTAGAAATTTGGCTGTTTGGCATCTTAAACTTAACAAGCTTCTCGGCAGAAAATCTTAATGGTAAAAAATCCAGAGGATAAGCATTCCACTCCAAATACCTGAGTCTAG	Aradu.FE6XX	Putative nodulation-related and resistance gene
Aradu.A02	88643718	88643838	GATCTCTAATCCGAGACAAGTCTATCATAATACCTTCAACTAAATTTTTTCCCTGAAAAGCCAAAAACTTGTACTAAGAAAACGTTATCATACTAGTTTAAAACAAGCAAAAACAAAATG	Aradu.FE6XX	Putative nodulation-related and resistance gene
Aradu.A02	88643958	88644078	TTGTTGTATCAAGTCATGCATTTCTATTGCATTATCGTAGGAAATAGTTATAAGAGCTTTACGTTTAAGATTGTCTATTCCAACGGCAGCATAGAAACCGCAAGAGTCTAGAAACATAAT	Aradu.FE6XX	Putative nodulation-related and resistance gene
Aradu.A02	88644558	88644678	TTTTCGCCTCAACTGTCTCTTATCAAGGTGATTTTTCTTGTTTAGTAGTTGAGAAACAAGTTGCTCACACAAATAATCCAGCCCATGCCTTTGTGATTCTTCTTTGACATTTTTCAAGAA	Aradu.FE6XX	Putative nodulation-related and resistance gene
Aradu.A02	88645158	88645278	ACCAATAAACCTGTAGTAGTTTACAAATTTCTCGTCAGTTGAAATTCAAAAGAAAAACGTAAGGTGAATGATCCGTTGATTTTTGGCCAGTAATGTACAGAGCTTCTTCAATTTGCTGGC	Aradu.FE6XX	Putative nodulation-related and resistance gene
Aradu.A02	88645398	88645518	TTTAGTTTTTTCTTTTCTTCTTTTAAATATTTGTTTATCTGTTACTTTGTTAGCTAATTGTTAACTGAAGTTTCCTAATAAAGTAAAATAAATAAGAATTAATAATCTCATATTGGGGAA	Aradu.FE6XX	Putative nodulation-related and resistance gene
Aradu.A02	88645518	88645638	AAAAATTTTATTTATCTATCAATTATAATCTATAAAGTATAAACAGATACACTAAAATAGTATTATAGTTATGACGAGTGAATGACAGGTAAGCTTTTAAATTTTTTATAAATCTATAAC	Aradu.FE6XX	Putative nodulation-related and resistance gene
Aradu.A02	88645638	88645758	TATACGAAGTATGTATAAAAATAATCATCAACTAGTTATTTGTATAAATTATATATTAAAATTTAAAATACACATTGAAAATGAGTTAACATATATATTTATACACAAATATATATGGTT	Aradu.FE6XX	Putative nodulation-related and resistance gene
Aradu.A02	88645878	88645998	CTAAGAGCATATTTTAAACAGTATAATAATATAAACTTTTTAAGTTTTTGGTATATTCAATTATTAAAAATATAAAAAATTTAATAATTTTTAGTTTTTATTTTGTGGTATTTTAAAAAT	Aradu.FE6XX	Putative nodulation-related and resistance gene
Aradu.A02	88646238	88646358	CCTATTTTATAAAAGTATATATTCATCTTAATTTCCCGCAACACACAAATTTAAACCTAATTTTCATAATTCAAAGTGTGCAACTGTGCCTACAGGCGTATATTATTCTATGAATACTTG	Aradu.FE6XX	Putative nodulation-related and resistance gene
Aradu.A02	88646358	88646478	AAAACTACGTAAAAAACAAAAAACGAGCTAACTAGATATGTATGCATAATAGAGTAATTAATAAACTAAATTGACAAGAGGTAGGGTTGCCCCCCTGTAGCGGTAACGCTATACTACTAG	Aradu.FE6XX	Putative nodulation-related and resistance gene
Aradu.A02	88646478	88646598	TAGTATATATAACACTATACTACGTGCAGAATTTAACATGGATCGGAGAACATGTTTAAAGGATCTAGGTAAGGACAGATGCACTATATAATTTGTGGAGGCAAGTGCCTTTCTAATATT	Aradu.FE6XX	Putative nodulation-related and resistance gene
Aradu.A02	88646598	88646718	TTCAAAAAGTATATAAAAATATATGTATAAATATATATATACAATTGAATGAACTCCAACCAAGACATGCTTTTATTTCAATAAGGAGCACAAAATTTTTTGAATCATAGTCACCGATAG	Aradu.FE6XX	Putative nodulation-related and resistance gene
Aradu.A02	89203442	89203562	ATATATATTCTTAATTTTGATAAAATATTAAATAAATTAGTTTATTATTTAATAAAAATATTAGTTTTTAATTAAAAACTTTTAACATTCTCGAATCAATTCTTATATATAAATAAGCAA	Aradu.3GT7T	Putative nodulation-related and resistance gene
Aradu.A02	89203562	89203682	TTTAATATGAGAACTAATTTGTCTATTAAAATAACGACTAATTTAGTAATTAAAATTTGTTACAAATTAAATAATATTCCAAATTTCTTAAAAATTATTTTGGAGTATTGAGTTACATAA	Aradu.3GT7T	Putative nodulation-related and resistance gene
Aradu.A02	89203682	89203802	AAAAACACAGAAAAAGCAAAATATTTTCTCATACCTCTTGAAAAAATATATAAAATAAGACTTATAACATTGACATACTTAAAAGAGAAAAATAGAAAAGACCTTGTGATTTGGAAGTCA	Aradu.3GT7T	Putative nodulation-related and resistance gene
Aradu.A02	89203802	89203922	TACAGGTCCAAAAAGATAGGAGGTTTGGAAGTTGGTGATGCGGTAATTTAAAATACAGCATTTCCGTTCAAATGCTGGTAGAGATTTTCGAAAGAGGATTATCCACTTTAAAAGAAAATT	Aradu.3GT7T	Putative nodulation-related and resistance gene
Aradu.A02	89204282	89204402	CAATTCTGCATTTAGTGAAACTAATAGCGGAGAAGGAGGAGAGAGTAATCTGATAATTTGATAAAAAAGGTATTTATTTTACTAACTTCTTTGTGCAGGTATTGCATGCAGAGGTACTTC	Aradu.3GT7T	Putative nodulation-related and resistance gene
Aradu.A02	89205002	89205122	ACAAAATGAAATTTCAACACGGTTGTTATTATTATAGGATCCCGCTAGGGAGATAATGGATGACTATTGAGTTATGAAATTGAAATGAACATCCCTATACTATTTAGAATAACCATCCGA	Aradu.3GT7T	Putative nodulation-related and resistance gene
Aradu.A02	89208122	89208242	TGGATTTCAGAGGGACAGGAATTGATAAGTTGTACTCATCAGTTAGCCATCTAACGAAACTTGTAGAGTTTGATCCGAGTAATGTGAGACTTGAAACTCTTCCAAACGAAGTGTGTCTCT	Aradu.3GT7T	Putative nodulation-related and resistance gene
Aradu.A02	89208242	89208362	TGGTATCCCTTGAGGTACTAAATCTTGAAGGCTGCAAACAGTTGATTGAACTCCCTCAAAGTATGAAAGTCTTATCGCGGTTACAAGAACTCAACTTAGAGGATTGCTTCAGCCTTCAAT	Aradu.3GT7T	Putative nodulation-related and resistance gene
Aradu.A02	89211722	89211842	CACGGGCACCAGTGTTCTTTGCCATGGCTTTCTTAGCAATCAATCTCAGAGCAGTATCAGTGAAATGTAAATTGACCTGAAATATTGGATCAGAAATGACATAAGTCACTGAAAAGAGGT	Aradu.3GT7T	Putative nodulation-related and resistance gene
Aradu.A03	133776276	133776396	TTCGTTAATTAACTTGTAAAGCATACAAGCCCTAATGGCTTGTATGCAGAGCTTTTCTGTTCAGGAACATGGTAGCATGAACACCAACAAGTTCTTCTCTGATGAGTTCTAGTTACTCAT	Aradu.Z87JB	Putative nodulation-related and resistance gene
Aradu.A03	133776636	133776756	GATAAGAAAAGAAAATTAGAGAAGTTCTAGATAAGAAAAGAAAAATGATTACGTGAATGGGAAAAGAAAAGAGAAAAACGATGTTTAATATGGTGATGTGAATGTCAAAGGTTGGAAAAG	Aradu.Z87JB	Putative nodulation-related and resistance gene
Aradu.A03	133776756	133776876	ATTGGACATTGAGATGATGAAAGAATACCTGTTAGTTGGTCAATAAAAAGCGGGATTCAAATCCTGGTTCAGTACCACACGTATTCCCCACTTCTTCACATCCACATAGTTGTGGGCATT	Aradu.Z87JB	Putative nodulation-related and resistance gene
Aradu.A03	133776996	133777116	TTCATGCCAATAAACATAGTACACTAGGTTGCCTTTTCCTGTATGGTCGTAAAAGTAGAGTTTAATGGAGAGGGATTGTTCAAATTGAACAAGAATGTGGGCACAAAGGGCAATGCCAAT	Aradu.Z87JB	Putative nodulation-related and resistance gene
Aradu.A03	133777236	133777356	TCTACCAGTGGATTCATTGTGTACCTGTAACCACAAAAACACAAACAACCCTAATCATTTGATAAACAAGAGCAGCAATAATGGCAACAACAATACGCACGCACCTTAATGTACTCTCTC	Aradu.Z87JB	Putative nodulation-related and resistance gene
Aradu.A03	133777716	133777836	TGGTTGTATCTACTTTTAGAATAATTGAAGAAATGGAATGGTAACCTAAGCTTAAGCCACATATTTTAGTGAAGATATACCGAATACAGGGATGGGAAAACTCATTAAACTTGTGCACCC	Aradu.Z87JB	Putative nodulation-related and resistance gene
Aradu.A03	133778076	133778196	AAATAAGTGAAGCTTATTTTATTTATTACTAGTACCATTGTGCCATCGGATAGCTTACAACATGATGGAAAATACGTAAACGGATAATCATTCCACTCAAGATATCGCAATTCGCTAGAA	Aradu.Z87JB	Putative nodulation-related and resistance gene
Aradu.A03	133779636	133779756	ATTTTGTTTAATCAACTTATTCATGTATAGATAGTAATGGAATTTAGGAAAGATTACTTACTTATTTTGTATATCCCAACCAGAGAGATTGGCGACTTGCAGCAGAGATTCCCTCCATTG	Aradu.Z87JB	Putative nodulation-related and resistance gene
Aradu.A03	133780596	133780716	ATCTCTAGATGATGCACACCTCAGAAAACAAGACAGAAGAAGAAGAATACGCACGTAGCTTAAGGTTACACACACTTGAAGCTCGTTCTTAAATTTTAAATGATATTTTAAAAATATTTT	Aradu.Z87JB	Putative nodulation-related and resistance gene
Aradu.A03	133780716	133780836	GTTTAAAATAAATCAATTTTAAAAAATTTAAAGAATATTTAAGCAGAAAAGCTCTACATTCATGTAAAAAATACATGGATGTTATCCAAATAACTTCCTCCACACACGCGTTCCCTCATC	Aradu.Z87JB	Putative nodulation-related and resistance gene
Aradu.A03	5407678	5407798	TTTGACCATTTTTGTATCAAAATGGATTATAGTAAAATAAATATTGTTTGAAAATTTTAGATATATATTTATATTTAATAAAATATGTTAATTTTTTAAGTATTAATGTGAGAATGTTAA	Aradu.01U6W	Putative nodulation-related and resistance gene
Aradu.A03	5408038	5408158	GTAGTGATTGAAATAAATTTAAAAGTTCTAGATGATGTTTAAAAATTCACAAGCAGCAATGCCAATCCAATTATTGTCATCCACAATGGGAGATGGATCAAGGCTCACTGAACCACCCGT	Aradu.01U6W	Putative nodulation-related and resistance gene
Aradu.A03	5409958	5410078	TTAAACAGATGCAAATCTTCATGGGGAAAGGTCATCACCATGGAGACGGAAATTAAAGTTCCAAAACGATTGTTAAGGCTAAAATTTAGGATGAAGAAGGAATCCCTCCTGACAAGCAAA	Aradu.01U6W	Putative nodulation-related and resistance gene
Aradu.A03	5410678	5410798	TTTTTACCCAAATCCGCCAAATCAAATTTTGCTACAACAATCTACCAGATCTTATTTATATATAATTCGAATAAAAAAGATTTAGAATAATCTTTGCACATAATTCGAATTGATTAAATT	Aradu.01U6W	Putative nodulation-related and resistance gene
Aradu.A03	5411638	5411758	GGTTTTTGTTAACGTTTTTAGTGGTTACTGTTTGTTGTTTTTGGTTAATGGTTTTTGCACGTGGTTTATGTTAGCGGTGTATGTCTGCCGTTTATGTATGCAATGTTGGTCGCTGGTTTA	Aradu.01U6W	Putative nodulation-related and resistance gene
Aradu.A03	5414158	5414278	TTCTTGTTATGTTTTTATTATGTGTCTTGTTAATTGGTTATCGGTGTTTTGAATGAGTTCCTTTAGGTATTTGTTCATCCAGCAGTTACTTTGATGTTATTTTATGTCTTATCAGACACT	Aradu.01U6W	Putative nodulation-related and resistance gene
Aradu.A03	5414398	5414518	GAACATTGCTTGCCAAGTTAAATAAAATACACCTGCTAAAACTGATATAAATAAAAACTGACAAACCAACGTTCCTATTCATTCACCCTGTGCCGGTGGGTCGTCCGGCCTGCGAACAAC	Aradu.01U6W	Putative nodulation-related and resistance gene
Aradu.A03	5417998	5418118	CTTAATATTAAATATTTTTCATTAAACTTATCATGCCCGGGCTCTTCACTAGTTTACTTGAAACTATATATTTAAATTCACAAATAAGTTATTTAGTTGATATACTTTTCTCATCAATTA	Aradu.01U6W	Putative nodulation-related and resistance gene
Aradu.A03	5418238	5418358	TGTTAATAATGACTATTTTCAAGAATTAGAAAAGAATACATATTTTATGAATAAAAAACTTGACATTTACTTAAAATTTTACATTTTTAAATTAATTTTCTCTTTCTTAAAATTTTATAT	Aradu.01U6W	Putative nodulation-related and resistance gene
Aradu.A03	5418598	5418718	TATTTTTGCCATTCAAGATATCCCAACTCATTAGAAAGAAAATGCAGGTATCCTGAGAAATTCAAAGCTCCAAATATAATAAGCAATTTCAGTTTACTCATTTGTGATAAAGCTTCAACT	Aradu.01U6W	Putative nodulation-related and resistance gene
Aradu.A03	5420638	5420758	GTATTCAGGGAGGAGTGTATAAATATAGTGGGTTCATAGTGAATTAGTCATTGGAAAAGTCTAGGGGGCCAGCAATTTTATTACATTTTGTCCAGCATGTAACCAGTAGAGAAAGGTGAG	Aradu.01U6W	Putative nodulation-related and resistance gene
Aradu.A03	5421478	5421598	GCAAATGATGTCTTTTCCCATACACCAACCCACGTGAATGAGATATTTTCCATTATTATTGCAACCAGTCATTGTATTCAAGATAAAGATTGAAAATTATAATTTTTACGAAAAATTAAA	Aradu.01U6W	Putative nodulation-related and resistance gene
Aradu.A03	5421598	5421718	AGATAATTAAATATATAAAACATAAAAGGGTAAAATATACTTTTTGTCTTTGAAGTTTGATAACAATTTTAAAAATATTCTTAAGTTTTATTTTGTTTCAATTTTATCTCTGAAGTTTTC	Aradu.01U6W	Putative nodulation-related and resistance gene
Aradu.A03	5422078	5422198	AATATCAAAATATTTTAAGAGTTAGATCAAGATTTTAAAAATTATAACCACTTAAAAAATTATCCACACCTAATGTTTCTTTCTCATTTTTTACCCACCACATAATTTATCTTTTATTTT	Aradu.01U6W	Putative nodulation-related and resistance gene
Aradu.A03	5422198	5422318	TATTTTTTACATAATTTGTAAATTGTAATTTGTTTTCAATAATTAATTATATTTTAATTCATTGAACATTAAGGAATATATTATATTATAAAAAACTTGTGTCATTCTGAAAGATGAGCA	Aradu.01U6W	Putative nodulation-related and resistance gene
Aradu.A03	5424440	5424560	ATTGTTCTGTAATATTTCAATATATCCTAAAAGGGCAGCGAAACTTTTATTGATGATATATATAAGAGAAAGTCTAGGGAGCCAGCAATTTTTGTGTTTTGTGGCTAGCACTTAACCATC	Aradu.75TKT	Putative nodulation-related and resistance gene
Aradu.A03	5424680	5424800	TATAATTAAGGATATTACAAGTAAAATTTTTCATAAAAATTATAAAGAAAAAGTATAAGTAGACAAAGAAAATACTAAACAATGTGAACAATGGATATATCGGATATTTAATTCACTAGA	Aradu.75TKT	Putative nodulation-related and resistance gene
Aradu.A03	5426960	5427080	TGAGATAAGTTTGGTATCTTTACAAGATTCTTAGAATCACATAGTACTATATGTGTCAATTTTGGTAGATCCTGCAACAACAACAACAAAAAATCCAATAAAAGAAAACCATATTATTAT	Aradu.75TKT	Putative nodulation-related and resistance gene
Aradu.A03	5427200	5427320	TATGTTCTTTTAATATATCATTTAATTATAATAATATTATTAAAAATACATAATGTTATGATTTATAAAAAATAAAATTAAAAAATTAAATATTACTTTCAGCTATTCAAACGTTATATT	Aradu.75TKT	Putative nodulation-related and resistance gene
Aradu.A03	5427680	5427800	GTGTTATTATTAATATTATAACTAATTATAATTTTCTTTTAAAGGGAGGTGTTTCGGGGCTTATCTAGAACCGGATGGTTGAACTTGAATGAGAGGCCCAAATGTTAGAGAAAGGTGGTC	Aradu.75TKT	Putative nodulation-related and resistance gene
Aradu.A03	5427800	5427920	TCTGACTTGATTTATATCTGGGAACCGCCGTCCGAATTGTGTATATGAGAGAATGGGGGTGGTACCTGCAAAGACATTCCGATGCCTAAGTTAGTAAAGGAGAAGCATAGCGAGTATTCG	Aradu.75TKT	Putative nodulation-related and resistance gene
Aradu.A03	5428760	5428880	GATGACTAACGAAATTGATGAGTAATTATAGAGAAGGATCTCATATACACGACTTGTAGCTTCTTAGCATGTTCGGTATTCTCCACAAGCTAAGAACGACGAAAAATTTACAATGTTGAC	Aradu.75TKT	Putative nodulation-related and resistance gene
Aradu.A03	5429000	5429120	GTTTAATCATTCTATTATTTTTATAATTTTATTAAATTTTTAATTAAATTTTTATACTTTAAAAATTTATAATTAAATTTTTATACTAAATTAAAATTTTTAAGTAAGTCCTTTCATTTT	Aradu.75TKT	Putative nodulation-related and resistance gene
Aradu.A03	5447845	5447965	TTTATCCTAAAAAGGGCAGCAAAACTTTTATTGATGGTATATATAATTAAGGATATTACAAGTAAAATTTTTCATAAAAATTATAAGGTATAAGTTAATGTCTTTTAAGTTTTTATGTAT	Aradu.R8I1W	Putative nodulation-related and resistance gene
Aradu.A03	5448205	5448325	AATTAAAAACATTTAAATTACATGAACCCATTTGTAAATTTAAAGCAAAAACTGAATCACTAAAGAGTAAGAGAATGCTTTATGTAGTGTGGGAGTTGTTACAAATGTTGCAGTATAAAT	Aradu.R8I1W	Putative nodulation-related and resistance gene
Aradu.A03	5448925	5449045	GCATCGCGGGTTCAGCTGCCACAGTAGAAATTAGGTATGCTTAACATCTATTCTTTATATATAAAAGTAGATACATAAGCATGCACTACATTACTTCTAAGTTATTCCTCTTATTCTACT	Aradu.R8I1W	Putative nodulation-related and resistance gene
Aradu.A03	5460085	5460205	TTTGGGAGATACTAGCTATCTGGCCTCAATATTTTCAGCATCTAAATTTTCCTGAATATTTATACTTATTTAGAAGTTTTTCTTCTAAAAGACACAAACGTGTACCCATTGTGGGTTGGA	Aradu.R8I1W	Putative nodulation-related and resistance gene
Aradu.A03	5472552	5472672	TAAATATTTCAATAATGTTTGTTCATTATCAAAATTAAATAAGAGTTTTCCAAACTCATCATAATATATTCTACAAAGACCAATAAAAATACTTATCGAGGATATAGACAAAATGCAGAT	Aradu.Z63IU	Putative nodulation-related and resistance gene
Aradu.A03	5473032	5473152	ATGTTTCCCGGGCCGACGATTACTACAAAAACAACAACGTAGCAATTCTGGCTCTAGTTCAACAAATTGGGTTGAAGCATGATGTGTAACAAATTGAGTTGAAGCATGATGTGCAACAAA	Aradu.Z63IU	Putative nodulation-related and resistance gene
Aradu.A03	5473272	5473392	AACACCTTCAATTATGCTATGCGGGTTCACCTGTCACAGTAGAAATTAGGTATGCTTAACATTAACAATATAAGTTCATAATATACACAGAAAAAAGGGAATTGAAGTTGGTACCTGAAT	Aradu.Z63IU	Putative nodulation-related and resistance gene
Aradu.A03	5475072	5475192	ATTAATATTATTATTAATATTTTATGAATAACTGTATATAGTTGATAATATCCATCTAACTTATTATAATTTTCTTTCAAAGGGAGGTTTATTCTTGTAATTAGAGAATACATTATAAAA	Aradu.Z63IU	Putative nodulation-related and resistance gene
Aradu.A03	5475192	5475312	ATCAATAGCATAAATAATCACTTTTAACCCATAAATGTAAATAATTAGTTAATTTACGTAAGTAATTCTAATTAAATACAATTTTCTCCAATAACTTAACGAATATATATATAATACTTT	Aradu.Z63IU	Putative nodulation-related and resistance gene
Aradu.A03	5475312	5475432	TTAAGGTTTTCTTATTAAATAATTTTTTATATATAACATTAATTCATTTTAGCTCTGTAAAATGTGAGGTCTAAATCTAGTATTAACGAATTGCTTACATTTATAAGTTATAGGTAATTA	Aradu.Z63IU	Putative nodulation-related and resistance gene
Aradu.A03	5475432	5475552	CTTTTACTATTAGTATTTTGTAATTTGTTTTCTAATAAAAAGTTTATAATTAATTAAATGGATATTTTTGTGACTATAATTAAATGGATATTATCAATATTTTTGTTATTCATATACAAA	Aradu.Z63IU	Putative nodulation-related and resistance gene
Aradu.A03	5475672	5475792	TAACTTATTTGTGAATATAAAATTGGTTTTAAAATAGAGTGGCTTATGATTTGGCACTAAAATCAGGCGCGTTCTTTATGACGAGGAAAAATATATTATAACTATTCTTAAGTTTAGAAT	Aradu.Z63IU	Putative nodulation-related and resistance gene
Aradu.A03	5476152	5476272	ACAAAAATAGTCACAAATTTAGAATTAAAAATAATATTAATAGATATTATATAATTATGAAAAGAAAATAATAAGTGAGTTTATAATTACTGTTAAATAAAAATATAATTAATTTAAGAA	Aradu.Z63IU	Putative nodulation-related and resistance gene
Aradu.A03	5476392	5476512	TGGCTACTGTTTATCTCCTTGAGGGAGGGGTTTGAACCCCAACTATTTCATTTTGAGAAAATTTTGAAATTTAAACGGTTTGGTCAGATTAGTCTTTATCAAGTTTGACTGGTTTCTATC	Aradu.Z63IU	Putative nodulation-related and resistance gene
Aradu.A03	5476512	5476632	GGTTCACTCTGAATTTGACCGGTTCGCACCGGTTCTTTACTTTGTGCGGTCCAATCACCGGACCAAACCGTTATAGGGTCCAATTTATTGATTTTTTAGTCGAACCGGCCGGTTCGGTCT	Aradu.Z63IU	Putative nodulation-related and resistance gene
Aradu.A03	5476632	5476752	AATTTTAATAACAATGGATGTAGAGCAAATTTTGGAAAATGATGTAATGGGTTGAAAATTTGTGGGATCGGATAATGCTTCTGGGGAGAGATGGTTGTGTGTGCAAGAGGTGTTGACGAA	Aradu.Z63IU	Putative nodulation-related and resistance gene
Aradu.A03	5476752	5476872	TAATAGTTTCAATTGTACGTTTTGTTTGGTGTACGGTGCGCAGAAAGGACAAACTGACTGTGTGGGAAGAGTTGAAATTTATTTCTGGATTATGTCAAGTTCCAATATATTACATAGGTA	Aradu.Z63IU	Putative nodulation-related and resistance gene
Aradu.A03	5477112	5477232	ATCTATTGATGGATTTTGTGCTATCATCTAGAATACTTGGTAGGAAAGGAATGACATACAAATAAAAAAGCAGGTGTTCACATCCCAGCCAGAGAGATTAGCTACTTGTGTTAGAGCCGC	Aradu.Z63IU	Putative nodulation-related and resistance gene
Aradu.A03	5480952	5481072	ATATCACTGCATGTGTGTGTTTGAAATGTGTGTGAATGATATTTTGAATAGAGCAAATATGTGTGTGACTAATTAAAGTTATTGCATATTACTGACTGCAATTTAAACTGCTGCATATAT	Aradu.Z63IU	Putative nodulation-related and resistance gene
Aradu.A03	5489592	5489712	AAGAAACATAAGAAAATATGCAAACTTATTGGGAAAAGTATAAAAATTTTACAACAGTAAACAAAAGCTTTTTTAAGGTAAAGACACAATTTTTTGAAGAGAAATAAAAGAAGGAAAACA	Aradu.Z63IU	Putative nodulation-related and resistance gene
Aradu.A03	5943737	5943857	TTTGACTAATACCCTTTTGGTTCCCTAGCATTGCTCAAAACTAAAAAGTATGCCTCACTTGAGAGTATTTTGTTTTGTTCGTAATAAACTACTCACTGCAAGAATGTTAAACCAAAATTT	Aradu.Y2WFH	Putative nodulation-related and resistance gene
Aradu.A03	5943857	5943977	CCCCCCAAAGAAAAACTATGACCCCACCACCAACTAAACAAAACACACGTGCATTGACTTTGGTGTATATATATAGAGAGAGAAAATTTCACTCTCCTATCATGTGAGATGTTAAAATGA	Aradu.Y2WFH	Putative nodulation-related and resistance gene
Aradu.A03	5944097	5944217	AAAATAGATTAAAAATGAAGTTTTTTAAAAGTTAAAAGGAAGAAGAATGTATATTTATAAAATAGATAGAAAGAAAATATCATTTTAACATCTAAAAGAAGAGGAGGAAGGGAGTGAAAT	Aradu.Y2WFH	Putative nodulation-related and resistance gene
Aradu.A03	5944217	5944337	TTTCTCATATATATATATATATAGGCTGGTTCTACTATGGGGAAAGAATAATGTGGTCCTCTAAGGACCTAGGAGATTTTATAAAATAAAAAAGTTGTAGGGGTTGATTTATAAATAAAG	Aradu.Y2WFH	Putative nodulation-related and resistance gene
Aradu.A03	5944937	5945057	CTTAATTACCGAAATATCTTTGTTATATAATGTCACGGTTTGATTAATATAATAATCGAAGACAATTGAACTACACATATATTATTCACAATCTAACACTGAAGGTAACTTTCGTTTGAA	Aradu.Y2WFH	Putative nodulation-related and resistance gene
Aradu.A03	5946377	5946497	AAAATAATAAAAAATCTAAATTAAAATTTAAAATATATATTTTTTATTAATATTTTAAAAATAATTAAGTTTCAAATTTTAAAAATAATTAATACAAAAATAGACATAAAAATAATTAGT	Aradu.Y2WFH	Putative nodulation-related and resistance gene
Aradu.A03	5946617	5946737	AAAACGGAATTAATAGAAATTATAAGAATATAAAAACAAAACAAGGACCATATATACAAGGTAGTCTGGTAGTTGATAGTTCCCTTTTCTTGTATAGGGCCTGGGTTTAATTCCCAACTT	Aradu.Y2WFH	Putative nodulation-related and resistance gene
Aradu.A03	5946737	5946857	TTACAATACTTATTGTTTTAGTTTTTCACCCTTTGATGGGAATTCTTTGGAGAAAACGTTTATAATACTTGCATGACACAAAGAATGTTTTGACCATGCTCTAGCCTGTGGAACCTAACC	Aradu.Y2WFH	Putative nodulation-related and resistance gene
Aradu.A03	5946857	5946977	TTAGATTTTGTGTCCGATTTGATGTAAACTGTTCGGTTTTCAACAGTTTTTTCCGCCTTTGACCGAATTTTGATCGGTTTTATTTCTTATACATTCGATTACATAATCGCCTATACTTTT	Aradu.Y2WFH	Putative nodulation-related and resistance gene
Aradu.A03	5955065	5955185	CAAGCCTAATCCAACTATTTCAGGTTACCCACCTAACAAATACCTTATATATTTGAAAGATCAAAGATTTGTTGTATTTGAAATTATATGGTTTGAATTGGTTTGGAAGGCTCGTATTAA	Aradu.60CNJ	Putative nodulation-related and resistance gene
Aradu.A03	5955185	5955305	AAAACTGTAGTTAACCACGGTTATGACATTAACTTAGATGCATCTAACTCAGACTCCAGCAAAGGTGTTGCTAGCCTAACGATATGCAATGATACCTATTATTTGTCAAGTTTCTAGATA	Aradu.60CNJ	Putative nodulation-related and resistance gene
Aradu.A03	5955305	5955425	TTATATGTTCTATATATCACAGGCAGGATCCAACCAATTTTAATTATTTTAATTTTTATTAAAAATGTATAAGTATTTATTTGAGTCTATTAGACTTGTTAGGAGACTATTTTTTCTTAG	Aradu.60CNJ	Putative nodulation-related and resistance gene
Aradu.A03	5955785	5955905	TCGATTAAAAAACTAGTAAACCGGACCTCACATCGGTCCAATCCAAGTTTAAAATCATTCAAGACAAAAAATCGGTACGAACCGGTCAAATTTAGAATGAATCGGTGAAAATCGGACCGG	Aradu.60CNJ	Putative nodulation-related and resistance gene
Aradu.A03	5956025	5956145	TTTCCAAAATGACGACCTTGGGTTTCGAATGCAACAAGGATGATTGCACCACCCACCTGCAATGTCTCTTATTAATTTATTTACGAATTAAAATATATATATAGCAATCTTTTTTATTAA	Aradu.60CNJ	Putative nodulation-related and resistance gene
Aradu.A03	5956505	5956625	CGACTAATGACCCACCGGTTGAATCAATGACCCAGTGACCCAGTAACCTGATCGATTTGATCACCGGTTCGATTCTGATAACTATGTATAAAACAAATTTGGAGCCATAACACTCAATAA	Aradu.60CNJ	Putative nodulation-related and resistance gene
Aradu.A03	5956625	5956745	AATTTTATAATTTTCTCTTGTGGAATGCAAAATTAAGTTAACTCAACCTATTTATACTAATTTATAAACAATGAAATTACACTACAATTTATAATATTATCAACTTGTATAATTCATAAA	Aradu.60CNJ	Putative nodulation-related and resistance gene
Aradu.A03	5956745	5956865	TTGTAAGTTAATAACACTCTAACCAAAATCTTCTACTAAGTAATTCTCTTTTAATATTATCTTTCAATATAGTCAAACCTGATAACTAATGCAACTTTTACAGGCTACTTTTACTAACAT	Aradu.60CNJ	Putative nodulation-related and resistance gene
Aradu.A03	5958785	5958905	TTGTTAGTATTCCCAGCAATGTATTTGGTCTTAGATCTCTTTGTGATTTAAATTTATCTGGCTGTTCGAAATTAATTGGATATCGGTTGTTAGAGAACAAGCAAAGTGTGGCATCCTCTA	Aradu.60CNJ	Putative nodulation-related and resistance gene
Aradu.A03	5959145	5959265	AGTTGAACTTGCAGTACTGTAAGCAACTAAAGTGGTTGCCTAGGAACCTTTTGCCGTTAGGAGGTACCAGTGGAAGAGTTCACTATGGAGGAATATATGGAGCAATATGTGTTTTCAACT	Aradu.60CNJ	Putative nodulation-related and resistance gene
Aradu.A03	5960105	5960225	ATTGTTACAAACTAGCTAAAAACGGAAAAAAGTTAAAGAATATCTGTATTGATACAGAACCAGAATACATTCACTTTAGCCAAGAAGCTGTTATTAGTTTATTACACGTGAATTTGTTCA	Aradu.60CNJ	Putative nodulation-related and resistance gene
Aradu.A03	5960585	5960705	TTGTTTGGGCTAACAAGAAGATGTCTTGACCAAACTCATTGATCTTTTCCTAAATAGTAGTTATTTGAAGCAAGAGTTAATCACTGAACTTTTGATGTTCTGCATAAAATTAATCAAGTT	Aradu.60CNJ	Putative nodulation-related and resistance gene
Aradu.A03	5961185	5961305	ACTTAGGCCAAGTTATAGTTGCTGGATCATTGTAGACTTGTAGTTAATCCCCGAAATTACATCAAGAACATAGACAGCTAATGGCCCTGCCAACAAGTTCAACCAGAAATTTATAATTTT	Aradu.60CNJ	Putative nodulation-related and resistance gene
Aradu.A03	5961305	5961425	CAAATAATGTGCCTAAATTAAATAAATAGCAAGCTAATAATGCTTTCATTGGTTGCTTCAATTCAAGAAATCATAACCCTAAACCATCACATACAACAATGAACAATTATCCGAATTATT	Aradu.60CNJ	Putative nodulation-related and resistance gene
Aradu.A03	5964785	5964905	GCAATGCTCTTTGCCCAGATGCACCATTAAAGTTATTATTCCGGAAAATAAAATTCCAAGGTGGTTCAACAAACAGAATACAGGTAATTCAATGAAAGTGGATTCATCTCCCATTGTGGA	Aradu.60CNJ	Putative nodulation-related and resistance gene
Aradu.A03	5965505	5965625	ATCCTAAGCCAATATGATATAAGAGTAAAGACCTATAAATTCCAGCAATCGAGTACAAAGGACAATCTCAAAAAATAACGGTTGAGAACCTCATTACTTGGACTAAATAACAAAGAATTA	Aradu.60CNJ	Putative nodulation-related and resistance gene
Aradu.A03	5965865	5965985	ACACACAAAAAGACATTATACTATTATAGTTATACAATAGTAAGCACAGATGCAACACTTGAATCAGGTGTTAGCAATGCGTCAAGTTTATAATCACTCATCAATTTCTCAAAGCCTTCT	Aradu.60CNJ	Putative nodulation-related and resistance gene
Aradu.A03	5987896	5988016	CACTAGTCTATAATTTTTGTTTCCATTTTACGTTTATTGAACTCTTACTAGCAGTTTTGATTTAAAATGAGTTAATATAGTATAATAAAATAAAATGTTTATACTGCTGCCTTTAATTAA	Aradu.W3B9W	Putative nodulation-related and resistance gene
Aradu.A03	5988256	5988376	CGGGCTTACTTGAAAAACAAGAAAGTTTCGAGAAAAGTAAAATAAAATTAAAATAAGAAAAGGAGAGGGATAAAGAGCAGAGTACTAACAGTGGCATATCCACCTCGTGCGCACCAATTC	Aradu.W3B9W	Putative nodulation-related and resistance gene
Aradu.A03	5988736	5988856	CGAGAGAACGCAGCTTGGATTTCCTCAACGGTTGCTTCGACGATTCTGAAATCCGAAGCGTTTGTTGCTCTGGAATGAGAAATCGCAGATGAGACCAAGAAGAGGAAGAAGAAGAGGAGA	Aradu.W3B9W	Putative nodulation-related and resistance gene
Aradu.A03	5988856	5988976	GGAGAAAGAGAAAGCATGGATGCGGCCATGTTTGAAGGCACATGTATGTTAGAGAGAGCTCTTCTGCTTTTAAATAGTGTCAACTACTGCTACTGTCAAGTTCCATTACTTTATTGCCAG	Aradu.W3B9W	Putative nodulation-related and resistance gene
Aradu.A03	5988976	5989096	CTTGCCAATTAGTATCTCACAAACAAAATCAAATAACTCATTCCGAGCGTTACCACAATTTTCAGGGTACTTTTATTTAAATAAATAAACAAAAATGATTATTTTTTGCTGTACCTGAAA	Aradu.W3B9W	Putative nodulation-related and resistance gene
Aradu.A03	5989216	5989336	AATGAGAAGAAGACCCCTGCTAAGATCAATAAACCAAACATGTATCATTCAAAAGATTAGTGCGTGCCATTCAGAAAATGCTTAGCAAATCATGACATAGATTTGGAGAAAAATGATTGA	Aradu.W3B9W	Putative nodulation-related and resistance gene
Aradu.A03	5989336	5989456	AAGAATGCGCGTCAAATTGGAATTTAAGAAAGGTTAACACGTTATTGAGCCACTTGAAAGTGATTTGTTTTGTTCATAATAAACTACTCAATGCTTCAAATCTTCAATGCATAATTTTCA	Aradu.W3B9W	Putative nodulation-related and resistance gene
Aradu.A03	5990056	5990176	ACACAAGTAGCCAATCTCTCTGGCTGGGATTTGAAGGATAAGTGAGTAACCAGTTCTATGTTTTGCTGTCTACTCTTAACATTAATTAAGACATTTCAAATATTTCAATGAACAATTATG	Aradu.W3B9W	Putative nodulation-related and resistance gene
Aradu.A03	5991136	5991256	ATGAAGAAGATTATGTAAAAGATATTTTGCGTATTCGAAGATTTCATCCTGAGATTGGTATAAGAATTCTCATTGACAAATCACTCATAACTTGCAGTCGGTATTACATTGTTATGCATG	Aradu.W3B9W	Putative nodulation-related and resistance gene
Aradu.A03	5991376	5991496	AAAATGTTTGAAATTATAGTTCTTTCGTACCAATTTTTTAAAAATCCTAAGCAATTTTAAAATGTCTAATGTTTCAGGCAGTGAAGAACCTTGAAGCCATAGTTCTGCCAAGATCTCTCA	Aradu.W3B9W	Putative nodulation-related and resistance gene
Aradu.A03	5991496	5991616	AAAATAGGGAAGAGTTGTCAAAAAAGGCAACATTGAAGGTTGAAGCTTTATCACAAATGAACCACCTTAAATTACTCATACTCAAAAAAGTGAATTTCTCAGGATGTCTTGATTTTCTTT	Aradu.W3B9W	Putative nodulation-related and resistance gene
Aradu.A03	5991856	5991976	AAATGTAGTTATAATATGATGTCTTCTTCTATTGGCCCCTTTTTTGTTTCGTTGCAGGATCTACATAACTTGACACACATAGAACTATGTCATTCCAAAAATCTCGTAAAGATACCAAAT	Aradu.W3B9W	Putative nodulation-related and resistance gene
Aradu.A03	5992696	5992816	CCCTGCTTTTCTTTTTTCTGTGTGTATTATGAACTTATTTTTTGTTACACATACCTAACTTGTATGGTGGCAGGTGAACATGCAATGTTCTTTACTCAAATGCATCATTCAAGTTGTTAT	Aradu.W3B9W	Putative nodulation-related and resistance gene
Aradu.A03	5992936	5993056	TGTTGTACATCATGCTCCAATTCAATTGCTTAAACGTAGGAGTAGAGTGCTTGTAGGTTGTGGTTTTCGCTCTAAACCTCTGCATGAGAGCATTTATCCCGTTGTTCCAATACGTCTTGA	Aradu.W3B9W	Putative nodulation-related and resistance gene
Aradu.A03	5993296	5993416	AACTCAGCAGCACAAGTTCTTGGCAATTGAACATGTCCAATAATAGCCCGCAATCCTTTTATTCATCAGGGAAATGTTGCATCCGCATTTTGGCTACACTTCTGGTTTCATTGTATTCAC	Aradu.W3B9W	Putative nodulation-related and resistance gene
Aradu.A03	5993416	5993536	AAAAAATATCTGAGGTGAGGTGTGAGATGGACAATACTAATCAATTCTCTTTAATTCTGGCTGTAATTAAACACAACATAAAGAAATAGTCTAGAAGACTTGGTTTGATGAAAGTTTTTT	Aradu.W3B9W	Putative nodulation-related and resistance gene
Aradu.A03	5993536	5993656	GAATAACAGATAAACTATTTGTAGATTGTGTTCATTTATAAATATTTCTATTAATATTACCAAATACCTTAATTGTGTTAGTAGTTTAACTATTTAACATATTTTATTTTAAAATAATTG	Aradu.W3B9W	Putative nodulation-related and resistance gene
Aradu.A03	5993656	5993776	AATCTTAAATTAAAATATATTTGTATTTGTAGCTGAAATACTTAAAAATTCATAAAATTAAATAATATTATAAATTTTAGGTTTAATTATTCTATTGGTCCCTACAGTTTTGCAAAATTT	Aradu.W3B9W	Putative nodulation-related and resistance gene
Aradu.A03	6582243	6582363	AAAAAATTAAAGAATTGTGAAAGTAATGACAAAGGAAAAAATGAATAAAAATGAAAGAAAATAAGTAAATTTGTAGCGTGAAATTGAAAATGTAGTCATGGAGAAATTTATTTCTTTCTT	Aradu.TP72Z	Putative nodulation-related and resistance gene
Aradu.A03	6582483	6582603	ACGTTTTTAGTGTAAGAATAACATTTTTGTTCCATCTTACATATGCTGTTATAATTAGCTAAAAAATTTTCAAGCTGAGGCGACTATCCTTCCACTTCCCCATCATGATGCCTTAATATT	Aradu.TP72Z	Putative nodulation-related and resistance gene
Aradu.A03	6583083	6583203	CACCTCTTGCTCTCCTCCTCTTCCATGTCCTCTTTCTCTTCAATCTGTCCCCTTTCTCTCCCCTCTCTCTGACTTTCACACGTCTCTGATCTCTCTTTCTTCAGCTGGTCCTCCTCCACC	Aradu.TP72Z	Putative nodulation-related and resistance gene
Aradu.A03	6583563	6583683	TCATCACTTGGTGATGTTGTCACAGCCTCCAGGAATGACTTTTCTTCTTCTTCTTCATGATAATAAGGACACGGGAATTGTATATCATCCATGTTTGTTTCATTCTTGTACACATAAACT	Aradu.TP72Z	Putative nodulation-related and resistance gene
Aradu.A03	6586803	6586923	ACAAATATATTGAAAATGTAATTTCTTTTATAAATTGAATTTTCAAATGATAACTTTAAAATGTACTTTTAAAATATATATTAGCTAAATTCATAAAAGTAGTGAGTAATTATCCAAATC	Aradu.TP72Z	Putative nodulation-related and resistance gene
Aradu.A03	6586923	6587043	AGTCCATGAAGTTTTTAAATTCCGACATTTTAGTCCATCAGATTTCAAAATACACAAAACAATTTTCAACGTTTATCTCCGTCAGATAATATAGTCCCTTTCTAATTTGATCCAAAGAGT	Aradu.TP72Z	Putative nodulation-related and resistance gene
Aradu.A03	6592563	6592683	TGAATTCATACCTGTAGATGTTCAAACAGTTTTCGAATATTGAGATTCGTCATTGAATGATCATGCAACATTTTAATGATAATCTTTATAAGTCAGTTCTAACTTCTAATAAAGGATTTA	Aradu.TP72Z	Putative nodulation-related and resistance gene
Aradu.A03	6592683	6592803	TTTAGTTGACATTAAAATAATTGATAAGTCAATCTTCACTTATATGACCATGTACACAAGATAGCGATTCAAATCAATATAGAAGTACCAATTAATGAAAATTAAGGATATCAATTTGTA	Aradu.TP72Z	Putative nodulation-related and resistance gene
Aradu.A03	6593643	6593763	TGTCATTCTCAACATCAAAATTTATTGATGTGACATATAAAGTAACATTAAAAGATAGTTAATACGACAAATTTATAAAATTAAATTAAATCAATCTTAAATTAAAAATTCCAATGCTTT	Aradu.TP72Z	Putative nodulation-related and resistance gene
Aradu.A03	6593883	6594003	AACATCATTAATAAAAAATAATAAAATAACTAATGCAATTAATTTAAAATCTTTAAAGAACAAATTCAATTAAAATAAATTTTTTGGGGGACTAATTTAAAGAACGAGTACTTTTTCAAA	Aradu.TP72Z	Putative nodulation-related and resistance gene
Aradu.A03	6594723	6594843	ACTACTGCTGCTGCTGCTGCTGCTACTAATAATAAGATAATAATAATAATAATAATAATAATAATAATAATCCTTGAGTATATACATTGTTTCATTAAAACATTGATTTCAGCCAAAACA	Aradu.TP72Z	Putative nodulation-related and resistance gene
Aradu.A03	6624226	6624346	AGAGAAAGGCAACTTTCCTTCAATCAACAACAAATGCAACTAGTCCAACGTAACGAACCAATAAGAAAACGGTTCCGTTAGAGAACTAATTAGGGGGTGAAACCAACTCTAACTAACTAA	Aradu.C0GMC	Putative nodulation-related and resistance gene
Aradu.A03	6625066	6625186	CAACTCATTACATGTTTTCTATGGGGAACCTTAGCTGCCTCTATGCTTCCATGTCTGACTCTCCTTCCTCTTCCTCTTCCTCATCCTCATCCTGTTGCATTAAGCAAAAGCTTTGCTCTT	Aradu.C0GMC	Putative nodulation-related and resistance gene
Aradu.A03	6625186	6625306	CTTCTCTTGGAGCCATAAGCCGCTTCAAATTTTTTACCACAGTTTTGAGGTTTTCTGAGAAGCTAGCAATGGCAAGTTCCTCAGCAGAAGATAATCTCTTCTCCCAATTGGATATCTTTT	Aradu.C0GMC	Putative nodulation-related and resistance gene
Aradu.A03	6625306	6625426	TACTACATGGACGGAATTGCAGCTTCTGAAATTGGATATCTTTCATGCTTGTTTCTTTCTTGTAAACATACACTCCCCAATGAACTGGGATGATGTCTGGTACACACCTCACCTTCACTT	Aradu.C0GMC	Putative nodulation-related and resistance gene
Aradu.A03	6629026	6629146	GAATTTTGACTTTGTTAATTAGTTATAAAACAATCTATATAGCTTTTAAAACAAATATAATAAATTTTATAGTATATTACACTAAAAATAATATTAATTCGATCAATATATATATATTGA	Aradu.C0GMC	Putative nodulation-related and resistance gene
Aradu.A03	6629146	6629266	AATATTTGTTTAAGTAGTATTTTTAACTCTTAAAACGAAGAATTATATTATAATAGATTCTGTAGTATAATAAAATCCCAATTAATTTCACAACTTATAATTTCACCTTAGAAATTCAAA	Aradu.C0GMC	Putative nodulation-related and resistance gene
Aradu.A03	6632146	6632266	CAATGGCTTTTATAGGGAAATTTGTAAAATATATTCAAAATATCGATTTTCTAGTAATTTTAATTAATATATTATATATATTTTTTATAATTAAAATCAATTAAATTAATAATAAAAAAT	Aradu.C0GMC	Putative nodulation-related and resistance gene
Aradu.A03	6632266	6632386	GCTTTAATATTTCACTAAACAAAACTACAAATGTTAAGAAATGATGAATCAATGTGAGTACTTGACTAGTTGACTTGACTTTCAACAGTAGCAGAACTTTTATAATTATATAATCTTACA	Aradu.C0GMC	Putative nodulation-related and resistance gene
Aradu.A03	6632506	6632626	AGTCTGTGGGCCAAGTCCATAACTCTTTTATCCTTGTTTTTCACTCCAACAGCGCGCAGTTTTATATCACTCAATTCTTTCTCACCGACACCGAGGGATGTCTCCTCCTCCTCCTCATGC	Aradu.C0GMC	Putative nodulation-related and resistance gene
Aradu.A03	6632986	6633106	TAAAATTATTATTGTTATGTTTGTAATATTAGATTTTAGAATTGTATCATTTTTACAATTATTGAAAATTATTTTAAAATTAATTATTAAATTATTTACTAACTTATTTGTCATCATGAT	Aradu.C0GMC	Putative nodulation-related and resistance gene
Aradu.A03	6633346	6633466	AAGATTTTATGATAAAAACTGCGGTTAGTGACAATAAACATTATACTTAATACATTTTGTCAGTATATAATTGTATTTTCAGATTCATATGAATTGAAAATGGTACATATCCATTTTATG	Aradu.C0GMC	Putative nodulation-related and resistance gene
Aradu.A03	6633466	6633586	TCTACAAAATTAATAAAACATGTTCACAGATGATGGGTGTGACAATGGTGGGGCGAAGGAGAGGTAAGGTGATGTTGAGATGGAGATGATAAAGTTAATGTTGACGAACACGGTGGGGCA	Aradu.C0GMC	Putative nodulation-related and resistance gene
Aradu.A03	6689418	6689538	TCAACATAAGGAATATGCTTAGCGGAGGGGACGCTGTCAGATTCACTCCTGGGCAGAATCTCGTTCGGCAGAGGGGTAGCAGTGGACATATCACGGCTGTGAGTTTAGCAAGTTCAGGAC	Aradu.5W8P5	Putative nodulation-related and resistance gene
Aradu.A03	6689538	6689658	GAGCTCAAGGGCACCACTGGGAGCTTCATCGAGGGAGGGATTCCGCGCCGATTGATTACGGCATACCTACAGGGAACGACAGGTCGGTGACACAGCTCAGGAAGACCCACAACAGGATCA	Aradu.5W8P5	Putative nodulation-related and resistance gene
Aradu.A03	6689658	6689778	GCGACATGCATAAGTCTTCTGAGCTTCGCACGGAGGTCCGTTGAAAATGGCGGAGCAGCAACGCCTTAAGCTCGACGAAGAAGAGGACACGATAGATTAGGGTCGGGCTTTGGGGGTATG	Aradu.5W8P5	Putative nodulation-related and resistance gene
Aradu.A03	6689898	6690018	ATAGTGTAGACTCCCTTTTGATCTAAGTCGTTTTCATCTAATTCTCTTGACGGTTAACGGACGTGCCACATGTGAGGAGATTAGACATGATGTGTGTTCTCGAGTACCAAACTTCTACAC	Aradu.5W8P5	Putative nodulation-related and resistance gene
Aradu.A03	6690018	6690138	AATCATTATCCTTCAACCACTTGGCTTCATGAACTTACAATTCACACTCCCCCTAAAGATCTCCTACAGTCCTATGCTTCCGTGTCCAAGTCTCCTTCCCCGTGGTCCTCCTCATAATCA	Aradu.5W8P5	Putative nodulation-related and resistance gene
Aradu.A03	6694698	6694818	TTATTTTAACGTGTATTTCTAGCTTTCTTGACTTTAATAATTGGTTTCTGGAACTAAGGAGCTTTGCCCAATGAAAAGAAATAAAGAATACATGTACTTCTTACCTCCTCCTATCAGTTT	Aradu.5W8P5	Putative nodulation-related and resistance gene
Aradu.A03	6694938	6695058	ACTCAAATTTGAGACCGCTATTTGAAAAAAGAAAAACTATGTCATTTAAATTATAGTTCGTTAACATTATGATACTACTTCCTTATTAAAAAGACAAAAAATTATTAATTAACTCCTATG	Aradu.5W8P5	Putative nodulation-related and resistance gene
Aradu.A03	6695058	6695178	TCATGTGTAAATATTAAAGAAAAATGGCCGTTGAATAATATCTTTTATGGTTCATCAGTTTTTCGGTCGGTCCGGTTCAATTTTGATAACTATGTCTTAAATAACTTGTGTTCACAGCAT	Aradu.5W8P5	Putative nodulation-related and resistance gene
Aradu.A03	6695538	6695658	TTCTGCGTCTGCATATTTTGTTGAAAGAGTAAATATCTGGGTCTTTACTCATTTGCTGAGTGGTCGATGCCACAAGATGATAGAACATGCATTTACATTTGAAATAGCCTCAAGATTCCA	Aradu.5W8P5	Putative nodulation-related and resistance gene
Aradu.A03	6695658	6695778	TTCAATGATTTTGCCAACCGTGAGTACTGAGTAGCGATGTACAAATTGTTTTTGCCTTCTTCTGCCACTCTGCCACTCTCCGTTTTTTATTTTGCTGGTTACTGTTCATGATTTTCAATC	Aradu.5W8P5	Putative nodulation-related and resistance gene
Aradu.A04	106713883	106714003	ATACATCTAAATTTTTATATTGTTCGAAAACATCATTAAAAACTCAACACCAAAATAAAAATAAAAATAAAAATATTACTTGTCTTTTAAAATTTAACTTTTGGTTAAGTTTTTAAAAAA	Aradu.4X7WG	Putative nodulation-related and resistance gene
Aradu.A04	106714123	106714243	AAAAGGGCATCGAACTTGCAATTTCTTAGGTGAATATGGGGAGAATGCCATTTGAGTTATAGCTCGTTGACCACTAAAATAACTTTATTATAAATAATCATTAATAATTTGTGATTTAAT	Aradu.4X7WG	Putative nodulation-related and resistance gene
Aradu.A04	106714243	106714363	TAATAAATCAGTGTAAGTGGCAGAAGTATAATTTAATTTTTAATAATCAAAATCATACATATAGTCAATAAAATATTGTTGATGCACCCAGCGGCCCCAGCATTGGTTGGAGCCATAGCT	Aradu.4X7WG	Putative nodulation-related and resistance gene
Aradu.A04	106717483	106717603	CTCTGACAGGAAACACTGGCTAATAACTAATTCTAAGAACAGCAATGCTACATAATCAGCAAATATTATCATTTTAGACCAATAGTTTGCACCCATGTTGTTTACATGGTTTACACACAG	Aradu.4X7WG	Putative nodulation-related and resistance gene
Aradu.A04	106717723	106717843	ATTTATTGGCCCCCATCTCCCCCCATCTCTTCTAAGAAAGATGTACCAAGAAATTTGTTAAGGATTAAATTGGTCTCCCCTCCCCACCAATTCTCTTCACGAATGATCAAATTGGAGAAT	Aradu.4X7WG	Putative nodulation-related and resistance gene
Aradu.A04	106719283	106719403	TTTTTAAAAATATTCAAAAATTAATCCTCCTTAATAATTTGATACTAAAAATGTTTTTTAATAATTAAAAGTTTAAAACCGATGTTTTAGAATAATTTTTCTTTTTTCTTTACATCAACG	Aradu.4X7WG	Putative nodulation-related and resistance gene
Aradu.A04	106720363	106720483	TTAATAATTTTGCTATAGATATAGACATTGTAGCTGGCATATGAAAAGTCAAAAACTGACATAAGGTTGTATTTCACAGGGCATACTACAGTCTTACAGACATTGTCTTTTGTTGTACAT	Aradu.4X7WG	Putative nodulation-related and resistance gene
Aradu.A04	111707048	111707168	ATCTGAATCAACCCACATCTCGAAACTCGCCTTGATGAATTTTTTACCGTTGCAGATCACCGATGGCATTACTGGGTCAAGATATTCAATATCAATTAGGAAACAGAGAGCAAGTGCGAT	Aradu.939SY	Putative nodulation-related and resistance gene
Aradu.A04	111707528	111707648	TGCTAAGTGGGCAATATCACAGGAAAGGGTCGACTCTTGTCTAGATGAGGTGTCAGAATCATCATAATCAGCTCTGACTGTGAGGGACTCTAACCCACCTAACACCAACTTTTTAAGGCC	Aradu.939SY	Putative nodulation-related and resistance gene
Aradu.A04	111709808	111709928	CGAACATCATTCAATCCAAGACCTATGAGAGTAATCACTTGTTCCACTCTTGAATTGGTGCCAATCATTTGTGAAAGACAAGCTCTCTTCTTGGAGCTGCTTGATTTATTGTTCAACCAG	Aradu.939SY	Putative nodulation-related and resistance gene
Aradu.A04	111710408	111710528	AAAAACTTATATCTTCTTAGTATTAATTATATTTAAATTTTTATGATAAAGTATAATAGTATATAAGAAGCCGAGTTATAGCTTAAATGACATAGTCTTCCCTCCTCACCTAGAGATTTC	Aradu.939SY	Putative nodulation-related and resistance gene
Aradu.A04	111710528	111710648	GAATTCGAGTCTTACTCCTAACTTTAGAAAAAAGAATAATAGCATATAAAAAATTCTTCTATTATATAAAAATATTACAAAACACACATAAGTCAATATTTAAGAAAGTAGCCAACTTTA	Aradu.939SY	Putative nodulation-related and resistance gene
Aradu.A04	111710648	111710768	CAAGACTTTTGTTGTTATATATTTTCTTTTGATTTTTTAAAATAATTATATTAAATTATATATAAATTATAAATATTTTCACAAATAAGTATAAAAATTTAATATTAATCCATATATTAT	Aradu.939SY	Putative nodulation-related and resistance gene
Aradu.A04	111711608	111711728	TCTAAATGAGTAGAGAGACTATACCATTTGAGCTATAGCTTGTTGGCTCGTTCATAGTGTGATTGTATCTACGTTGAAGAAGAAAAGAAATTATTCTATATATTACTATAAACTTTAATT	Aradu.939SY	Putative nodulation-related and resistance gene
Aradu.A04	111712208	111712328	TGCCATTTACTGGAGCAATTTTAACAAGCAGATCTATGTTATTTGTTAAAAATGGTACCTATAATGATTGCAGTTTTGTTTACAGGGATATAGAGTAATGTGTTAATGACTAGTTAGCTT	Aradu.939SY	Putative nodulation-related and resistance gene
Aradu.A04	111713408	111713528	TTATCTAAAAACTCATTTTTACTCTCTTCTTAGGATTAAAAAAGAACAATTAAAACTCACTATTCTCTTTTTTCTCTCGGGACTTGCAAGAAAAACACTCATTTAGGTACACTTAAAAAG	Aradu.939SY	Putative nodulation-related and resistance gene
Aradu.A04	111810083	111810203	TATGTAGCCTGATACCAAAAATTTATAACCAAAATTAATTTTGATAAAATTGCAATGTAAGGGGGTACTGTGTAAACCACATGGAAAATCATCAACTGTAACATAAAAATTGCAGAGTTA	Aradu.G0JHP	Putative nodulation-related and resistance gene
Aradu.A04	111810563	111810683	TCTTCCTTCTTGTGCTGTTATTTCTTTTCCCTTAGCTTATTTTCTTTGCTCAAACTATTCATACAGCACCACACTGCAAGTATATCTAATTTAGATTACTGTTTGAAATTATAGTATGCC	Aradu.G0JHP	Putative nodulation-related and resistance gene
Aradu.A04	111811883	111812003	TTAGATAGGTGAGAGACACAAAATTTAAAATTCTGTAGGGATTTTATATAATTATCTTTTAATTTATATTTTTAATCATGTTTACCAAACCCTTCACTACCCAGCAGCTTCCGCTTAGTT	Aradu.G0JHP	Putative nodulation-related and resistance gene
Aradu.A04	111812003	111812123	TCCTTTCTTCTTAACTTGAGTGATCTTATTAATTACCTCTTACTCTCGTGCAGCAGCACACACACACACACACACCACAATCCACTTCTTCAAACTTCAAACATGGCATCCACCTCTTCT	Aradu.G0JHP	Putative nodulation-related and resistance gene
Aradu.A04	111812603	111812723	TTAGTTATTACTACAATTTATCTGCTAAACAATACTCATATCGTATGTATAAAAAGATTATTGAAACATAAAAGAAGTGTACCAAAAAGTAAGGTAGATCGATCAGAAGCAAAGAAACAA	Aradu.G0JHP	Putative nodulation-related and resistance gene
Aradu.A04	111812723	111812843	ACTCGAAAATTTTATTTATGATTTGCTGAAAGCTTTCTAAATCCCGCATTATGACAACCGCGCTTATCCACTATGTAATGTAGTTCTTTTTATATTCAAAAACCATATAAGCAGTATATA	Aradu.G0JHP	Putative nodulation-related and resistance gene
Aradu.A04	111812843	111812963	TGTATTACAGACCCAAACGAATTACTAAAAACTTTAATTCAAATATAATTGTCAAATATAATGTTATTTAGCTAGTAGTATAGTAATAGACTAAATATCTTTTTTGCTCTGAACATTTGC	Aradu.G0JHP	Putative nodulation-related and resistance gene
Aradu.A04	111813083	111813203	TTAGAAATTTTTAAATTGTGTAAGAACGCTTTGTCTTTCAAACAAATAATTAAGAATGAAAAGAATATTTATTGAAAATAATATGACAGAAAACTCGCCATTCCTTACAAAAAGAAATGA	Aradu.G0JHP	Putative nodulation-related and resistance gene
Aradu.A04	111813203	111813323	CACTTCGGCCTCTACCATTATTGTTTTGAGACAATTGAACCCTCCATTAAAGAATTTGTCAAAGAGTAATATACACAATAATAATAGTAGTAGTAGAGTTAGAAGTTATAACGATGAGAA	Aradu.G0JHP	Putative nodulation-related and resistance gene
Aradu.A04	111813563	111813683	TTTAACTTTTTATATACTCATTTCTATATCTGTTTTTTAAAAATTCGTTTGATTTTTTAACAATGTTAAATATGTTCATATTATTATATAAAAGATTAATAATGATTTACTTTTTTATGT	Aradu.G0JHP	Putative nodulation-related and resistance gene
Aradu.A04	111813803	111813923	TTATTTTATTTTGAGATTTGTAGCTTGTATAGTTGTATTCTATAAGTACCAATATCTTTGAGATAATTAATAATTTATGATTTGTTTTCAAATTTTTAAAAAATCAATTTTAACTAATAA	Aradu.G0JHP	Putative nodulation-related and resistance gene
Aradu.A04	111815363	111815483	TTTAGTTTTGTCATTGGTTTTTTAGTTGTTTATTTATTGTTATTATTATTGTTGTTGTTTGTGTGTGTAGGAAAATAAAGCAACTCATAGCATCATTTTATATAACATGTACCGGGTCCG	Aradu.G0JHP	Putative nodulation-related and resistance gene
Aradu.A04	111815963	111816083	ACACCACAAGAGCCTTGTTGAATTGAATTTACGGGGATGTAGCAGTCTTGAAACACTTGCAGATAAATTGGAAACGAGTTCACTCGAGAGACTAAATCTATGTAGCTGCTACAGATTGAG	Aradu.G0JHP	Putative nodulation-related and resistance gene
Aradu.A04	111816083	111816203	AAGATTGCCAGAATTCGGAGAATGCATGAAACAGTTATCGATTCTTACTTTGAGATTTACAGACATAAAAGAGCTACCGAGTACTCTTGGAAATTTGGTTGGTCTGTCTAAGTTAGACTT	Aradu.G0JHP	Putative nodulation-related and resistance gene
Aradu.A04	111816203	111816323	AGCGGCATTGGAGTCTATTGTTCTTCCTGTATCACTTGGATGTTTTGTTGGCCTAAAGAAGTTGGATTTAAGTGGATGCAACGAGCTTAGTTGTGTTCCGTACGGTAGTCATGGCTTAGA	Aradu.G0JHP	Putative nodulation-related and resistance gene
Aradu.A04	111816323	111816443	GTCCCTCACAGTTTGGGATTCATCTGACAACTCAAATATCGTTGGCCTTTTGAGTTCTCTTTCTCTTCTGACCTCTTTGAGTAGTCTGAAATTATGGGTGAGTTTTCCCACATCTAAAGA	Aradu.G0JHP	Putative nodulation-related and resistance gene
Aradu.A04	111816443	111816563	GTACGATCTTGGCCACTTAGCATCGTTGACGGATTTGGATTTATCGTGCAACAGTTTTTCAAGAGTTCCAATAAGTATCCATCAACTTCCCAGATTAAAATGTCTGGACCTAAATAATTG	Aradu.G0JHP	Putative nodulation-related and resistance gene
Aradu.A04	111816803	111816923	GAATTGCGCTTCAACTGAAACCGTTGCACTTGCCCTGTGTTTTCTATTTGAAGACGAAACGTTTTCAAATGAACAGCCATCGATGATCTGCAACGGTAAGGAATTCATCAGTAAGAGTTT	Aradu.G0JHP	Putative nodulation-related and resistance gene
Aradu.A04	111817163	111817283	TTCTTCAGCTTCTAGATTACCTTTATGATTGCCAGGTTTAGATATCTTCAGGCAAATGATTCCCCATGTTTGAAGCTCTTGACAGAGCTCATTGCATGCATCTAACTGCAATGTGAGAAC	Aradu.G0JHP	Putative nodulation-related and resistance gene
Aradu.A04	111817283	111817403	CAAGAAAGAAATGTAAATCTGCTGAAGGGCGTATATATATTTGGGGCAGACTAGTCGTTCTTCTGGGGGTGTCACAAATGCAGAGAGGATCTTGTGCATATGAAATTTGGGCATTTGTTT	Aradu.G0JHP	Putative nodulation-related and resistance gene
Aradu.A04	111817403	111817523	TTTATGGAGAATTCAGAATTATACCTATTGAAGCTTCACTTTTCATGTTGCTTCAGCTAGTCCTCAGAAATCAGGTAATTGAAACCATTTTTCATGTTGCCACAGCAGAGTGATATTTGG	Aradu.G0JHP	Putative nodulation-related and resistance gene
Aradu.A04	111817523	111817643	AAAGCATGATGAGACAGACTCAGATTCATTACAGAGGGAAAGCGAAATATGCAGGCCATGGTGAGTACGTACCAATGTCAACTTAGTTTCTGTTCTTGTAAGTTGTAAGTTTCGAATTGT	Aradu.G0JHP	Putative nodulation-related and resistance gene
Aradu.A04	111817643	111817763	TTTGATCTGCAGTTATTGATAAAGAATAACCTATATGTTGTCTAGTTATGTGGGCTATGTCTTTGGTGTACCTCATCAGAACTTTTATTACTCATGTTTGATGACACATTCTCTAAAGTT	Aradu.G0JHP	Putative nodulation-related and resistance gene
Aradu.A04	111817763	111817883	CTTACCTGATAAGCCTTTAATATGTTGTTTCTTTCCTTAACTCATGTTTGATGACACATTTTTTCAATTTGCAGACATCTTTCCTTTCCAACTATGTCAAGGTCCAGCTTTCAGAGAAAA	Aradu.G0JHP	Putative nodulation-related and resistance gene
Aradu.A04	111818468	111818588	TTTAAAACATGTATGATGCAGTTCTATGAAGGCTTAATGAAGATAATTAACTGAATGGCTTAAGCCAATTTATATATCCTGGTGAAATAACTTTGTTTTCTTTGCTTAGTTTCTTTGCTC	Aradu.68YC3	Putative nodulation-related and resistance gene
Aradu.A04	111818588	111818708	CTCACTAATGACATTATTTTGTGTTACCAGCTTCAAATTACAGCGCCAGTTGGATACTTTCTCAAACAGGCTCCCTAATGACATTATTCCAACCATGCTCGACTGTGGAAAGCATACAGC	Aradu.68YC3	Putative nodulation-related and resistance gene
Aradu.A04	111818708	111818828	ACCATATTGCAGGTATATCGAATTTCAAAAATGCTATTCGTACACCAAAATCAGTCATTAATATATTTGTGTATAAATACATATGTGGTTTAGTTTATTTTCAATGTATATTTGTATTCC	Aradu.68YC3	Putative nodulation-related and resistance gene
Aradu.A04	111821588	111821708	TTTATTCATATATTATTACTATACTCAATTAACATCTTAATATGAAATTTATTTATTTTATTAACTTAAGTTATTTTATTTTCTAATACTAAAAGTTTAAATATTTTTTATACCTAATAG	Aradu.68YC3	Putative nodulation-related and resistance gene
Aradu.A04	111821708	111821828	ACCGCAATATTTATAACATATTATTAGACACCTGGTTAGTATTCTTAAAATGCCATTTGTTAGAAAAATTATTTAAAAAAGAAAATTAGTAGTGTGGAGTTCAGTGTGGTATAATTTGTT	Aradu.68YC3	Putative nodulation-related and resistance gene
Aradu.A04	111822068	111822188	CAAATTAGTCTCTTCAAACTTTAAATTGAAGTCGTTGTGTTCTAAGTTCTAATCTAACTATCAGAACGTCATCCTCTCATTCATACTTCCTCTTGATTCAAAACTTTACAATCAGATTAT	Aradu.68YC3	Putative nodulation-related and resistance gene
Aradu.A04	111822428	111822548	AAGAATTATTTTAATTATTTGATCTAAATAACACATTAATTTTACATGTGATAAATTGAAAGACTACCGTAGCTTACACAACAAATTGAAATGTCAGTCAACTAACTGAAAGATCGTCCT	Aradu.68YC3	Putative nodulation-related and resistance gene
Aradu.A04	111824108	111824228	TTTTAATTGTTTATTTATTTATGTGTATTTGTAGGAAACTGGAGCAACTCATAGCATCGTACGTAAGGTGTATTGGGACACAGAAGAGGGTGAGAGAGAGTATAGGGAGATTAAAGAAAA	Aradu.68YC3	Putative nodulation-related and resistance gene
Aradu.A04	111824468	111824588	TATCAAATTTTATTACAATAGCATTTCCAGCAAAAATAGTAACCATGTGATATTTCTTTTGTGTTTTCAGGTTCTGAAAAAGTTAGAACACTTGAATCTGTACTGCTGTAAGAAGCTGAA	Aradu.68YC3	Putative nodulation-related and resistance gene
Aradu.A04	111825668	111825788	TTCTGACCGCCATTCTGAGACTTTGTGCATTGTCTGCGTGAATGGTTACTATTTTAGTAACATGTTATGCCAAGACAATCGCTTCCAACTGCAATTTCCCAGTGATTATGATCTAATCCG	Aradu.68YC3	Putative nodulation-related and resistance gene
Aradu.A04	111825788	111825908	AGTAAAAAGATCTGGAGCACGTTGGGTGTGCAAGCAAGACATTCAACATTTCAAGCAGTTTGGCATCTCGCAAAAGAACCCTCACCTCCTCTCTTCGCTTTTCATTCCCGCAGCACTTGG	Aradu.68YC3	Putative nodulation-related and resistance gene
Aradu.A04	111879996	111880116	ACATTAAATGATGTCGGCAAGAGGGGGAGACTATTGATTCGGGTGGGTTTCGTAAAAAATATATTAAGCAGAAAATAATGGTTAAGATGAGAGATTCGGGGTAAGTAAATTTGTGAGAAA	Aradu.BV189	Putative nodulation-related and resistance gene
Aradu.A04	111880596	111880716	TTTCCAAAATATCTTTAGGTGTTCCACTGGAAAGGTAAGAAATTGAATCCTGCACGTTAAACTAAAGCTCCTGACACGTGACATTAGTGAAGGGACATCTAGTTTGGTTTTCTTTTAACT	Aradu.BV189	Putative nodulation-related and resistance gene
Aradu.A04	111881196	111881316	GTTAAAGGAAATTAATGAGATTTAAAAATGCAAAATTTGTTTATCTATAAAAACATGTACGGAGCAAATAGAATATACACGGCATCAATAAATAACTCTCTCTCTTTTTTATATTACAAT	Aradu.BV189	Putative nodulation-related and resistance gene
Aradu.A04	111881316	111881436	ATTTCTTTTACTCTCTTTATATTTTATAACATAAATAACTCCTACGCAAAGGATATATAAAGATAAATTGTCATGAATTAATGCAGTTATGCCTGGTATAAAAGGAGCACTTGCATTGGG	Aradu.BV189	Putative nodulation-related and resistance gene
Aradu.A04	111881436	111881556	AGCTTAAAAAACTAAAAAAGAGAACTCGCAATGGGAATCAAGCACTTACTATTCTCATTGGTTGAGGCTTGAGATTGAGAACAATTCCTTTAGATAGGTGAGAGACACAAATTTAAATTT	Aradu.BV189	Putative nodulation-related and resistance gene
Aradu.A04	111881796	111881916	ATAAATCTTCAGAAATTTCTTTGTTTACTGTTTATTGGTCACTTTACTAGTTCACTCATTATTTTTTAATTTATATTTTTAATCATGTTTACTAAACCCTTCACTACCCAGCAGCTTCCG	Aradu.BV189	Putative nodulation-related and resistance gene
Aradu.A04	111881916	111882036	CTTAGTTTCGTTCCTCTTTTCAGAAGTGTTTCTTGAGTGAACTGTTTTGACTTTTGTGTTAACCACAACTCTTGTGCAGCACATACACACACCACGATCCACTTCTTCAAACTTCGAACA	Aradu.BV189	Putative nodulation-related and resistance gene
Aradu.A04	111882516	111882636	CCTCCAAAAATCAGTAAGCTAACATATCATTAATTACACTTGTTATTACTTCAATTTATCTGCTAAATGATACTGATATGAATAAAAAGATTATTGAAACATAAAGAAGTGTACCCAAAA	Aradu.BV189	Putative nodulation-related and resistance gene
Aradu.A04	111882996	111883116	AAGAATATAACAAGTCATGTAGGCTTATTCTATTAATACAAAGAACTACTCATAGAAGTAATGATTAAGGGGCGAAAATGATTTCTTTTTGTTGAGAGTCTCGTTGTCTTTCAAGATAAT	Aradu.BV189	Putative nodulation-related and resistance gene
Aradu.A04	111883116	111883236	GGTCAGAGTCGCTTAGGGTATTTTCTCTTTGGGAGGGACAAAAAATGTTGGGGTTAAATAGAGACGAAAGAACTAAATTGGGTCTAAGTTGTAATTTTGTCACCTAAGTTAGTTATTGTA	Aradu.BV189	Putative nodulation-related and resistance gene
Aradu.A04	111883236	111883356	CACTTCAGCATGGCACATGATAGCCACATTAGCACTGAATCAGCTGAGTCATAATAAAAAAGATGCACATAAATTACTATGGTGTTGGGAGCTCAATTTGGAGAATCAATATAGTAAAAT	Aradu.BV189	Putative nodulation-related and resistance gene
Aradu.A04	111883356	111883476	TGGAACTTCGAAGGCCAAATTAGATAATTCCATAAATAGCAGGACAATTATAAAAATTTACTCTATTTAAAATCCCACATATTACAAATTAAACCCCACAAAATCAAGTTCATTACTATT	Aradu.BV189	Putative nodulation-related and resistance gene
Aradu.A04	111883476	111883596	TGGCGGATCTTTTAAAATAGGGATCGTATTGTCTCAACTCTCAAATAAGAATTTGGGAGCTAAAGTGTCCCTGTGTTTTTGGTAAGGGGTCATGTAATCTTTTGTGAAAATGTACATGAC	Aradu.BV189	Putative nodulation-related and resistance gene
Aradu.A04	111883716	111883836	TATGATGACTTATATAACTTGAAATTCTTTTCCTATTTAAGTATTTAACAGTCTTAGTATACGGTTGGTTAGTATACCACGTAATTAATAATGATTCAGTTAATCATGAATTAAATTAAA	Aradu.BV189	Putative nodulation-related and resistance gene
Aradu.A04	111883836	111883956	TTTATAAAAATTAAATACATATAGCTTATTGCAAATAAATTTCGTAAAAGAAAATTGATTTTGTAAACTTTTGTTGTCTTGTTTTGTATTGTTTTTCTTTCTCTTATTACAAATTTTCAT	Aradu.BV189	Putative nodulation-related and resistance gene
Aradu.A04	111885156	111885276	GATGCATAGAATTAAAATAAGAATTTGTGAAGTTGGTAGTTGAAAAGTTTAGACGATAATTTAGTCAAACTTGTTCAATCATCTAACGATTCTCAAATATCAACTTCACATAAGACGACT	Aradu.BV189	Putative nodulation-related and resistance gene
Aradu.A04	111885996	111886116	TGATCTGCTCGGTAGCAAAATTGTCCAGTTGTGGGATGGAAAGAAGGTAAACCTTTCATTGATAGCTCTATCAAATTTTATTACGTTAACATTTCCAGCAAAAATAGTAACCATGTGATA	Aradu.BV189	Putative nodulation-related and resistance gene
Aradu.A04	111886716	111886836	GAGTAGCCTGAAATTAGAAGGATGTTTTGAAACATCTAGAGAAAACCCGACCCTTTACTACGATCTTGGCCACTTAGAATCGTTGACGGATTTGGATTTATCGGACAACTCTTTTTTAAA	Aradu.BV189	Putative nodulation-related and resistance gene
Aradu.A04	111887436	111887556	AAAATCCGCAACGGAGGGCGTTATGCACCATTTGGCGTCTCGCAAAAGCTCTGACCCACCTGAACTCTTACCTCTCTTCCCTTTGCATTCCCACAGCACTTGGCTCTAATAGCTCATGAC	Aradu.BV189	Putative nodulation-related and resistance gene
Aradu.A04	111887556	111887676	ACAGGTTTCTCAATATATAACATGTATCATTGCAAAATTTAGATCTCATGATACATGACAGAGCACAATGGCGTCATTTGATTCATGTAGCCAACCCCACTTAGTGGGACAAGGCTTTGT	Aradu.BV189	Putative nodulation-related and resistance gene
Aradu.A04	111887676	111887796	TGTTGTTGTTTATTGCAAAATTTAGATCTCTTCAGCTAAATGGTTCCCCAGATTTGAAGCTTAACTGCCATGTGAACCCCAGAAGGAAATTTAAATCTTGGGGACAAACAGAACACATGA	Aradu.BV189	Putative nodulation-related and resistance gene
Aradu.A04	111887916	111888036	AGCTCTCCTTTATGTCACTTTTCAATTTTCATGTCGCTTCAGTTAGTCTTCAAAAATCAGGTAATTGATTCTATTTATTATGGATCTATCTCGCTTGGCTTCAGTTAAGTTGAAATTATT	Aradu.BV189	Putative nodulation-related and resistance gene
Aradu.A04	111888396	111888516	GTTTTTAGGAAGATGGCACTTGAGATTGTGATATGAACTGAGATCTAGCAGAATTAAGGATATTATTGATGAACTAGGGATTGCCAATTAGCACTCCCTAGAGGATTCTACACAGTTGGA	Aradu.BV189	Putative nodulation-related and resistance gene
Aradu.A04	111888636	111888756	AACCTATCAGCCAGCTGGACCATGCTAACAACTCCTAAAACTGACACTTAACTTCTACTTACCACAGCCCAACCCTGTTAGTAGTAGGCGTCTCTATATCAGATTGACAATGTTCTGAAT	Aradu.BV189	Putative nodulation-related and resistance gene
Aradu.A04	111888876	111888996	TTGCCATTCTTGTAAGTTTCCAGTTGTCTAATTCTGTGGGTTATGTCTTTGATGTACCCCATTAGAACTTTGATTACTAATGTTTGATGATCAACTAATTTTTAATCACACATTCTTTTA	Aradu.BV189	Putative nodulation-related and resistance gene
Aradu.A04	111889356	111889476	ATGTTGATGTCATAATCATAAATTGAATAGGATATAGGTATCTTATAAAGTAGAGGTTTGGACAATATATTTTTATCAAAGATAAGATATATTGACAGAAAAGACATGGATTCACTAGGA	Aradu.BV189	Putative nodulation-related and resistance gene
Aradu.A04	111890076	111890196	GACTGGTACAAGGCTAGTCAAATGGCATTACTATTAGATTCCTAACATGTGAATAGTTCCAATGTCTCAGCAATTAGTGCCCTCTTATCTTTGGTTCTACATTATTGTTAGATGATTTTT	Aradu.BV189	Putative nodulation-related and resistance gene
Aradu.A04	111890436	111890556	CAGCATACAGCACCATGCTGCAGCCTGCAGGTATATCTAATTTAGATTACTGTGGGAAATTATAGCATGCCAGAATGTAACTAAATAATAATTAATATAGCATATAAATATGGTTTCTGC	Aradu.BV189	Putative nodulation-related and resistance gene
Aradu.A04	111890676	111890796	ACTATATTAGAATAGTAGAAACAGAGTCACATATGGGGCACCACACCATTATTTATCTGTTGAAGATAAGCAGCTAAAATAAAAATGCATTTGTGGATTTTGTCCATGATTATGGTAATT	Aradu.BV189	Putative nodulation-related and resistance gene
Aradu.A04	111891276	111891396	GCTGACAAAGTTATATGCCCGAGTGGGTTTCTTCACCTTGATCTGCTTGAAAGCTCCGATGGATTATATCTCAAACATAAATGGCCCATGCATTCCTTTATTATACTTGATTGTGGTGAC	Aradu.BV189	Putative nodulation-related and resistance gene
Aradu.A04	111891756	111891876	ATAAATAAATAAATAAATAAATAACAGAAAATAAAGAAGTTGTAAAATATGATCATATTTACCATATTTTGTTCTTTCTAACGTGTATTTCACAAAATCTCTTGGTGGACAGAAACAAGT	Aradu.BV189	Putative nodulation-related and resistance gene
Aradu.A04	111891876	111891996	CAATAAAGCAAGGTCTTTGTGCAAAGGTTGAAGGTTCCCTATTTGTTTCCTGTAGTGTAGGCCATAGTACTTCATTAACCAATCAGATTCCACAAACTTCCTATATTCAGAGTTTCACAC	Aradu.BV189	Putative nodulation-related and resistance gene
Aradu.A04	111896196	111896316	CTACTCTTTTGGATATTTTCTATCTTCAGTGGTATGGTTTGTTATCGAGCTTGAAACTATTCAATTGAAATCAACTCTATAATAAATTATAAAAGTAATAACCATTTTGTCACGATTATC	Aradu.BV189	Putative nodulation-related and resistance gene
Aradu.A04	111896316	111896436	TTACTGAAATTTTTTATTCTATGGAAACTGCGCATACGTCATATACTAAAGAAAGTCAGTACTTGGAGAATTATTGAGTTTACTATCAGTAAAATGTAACAAACTTACACTTGTTTATAA	Aradu.BV189	Putative nodulation-related and resistance gene
Aradu.A04	111896436	111896556	ATTATAACCAATTGGACCTCACTTGAGTGAAATTACTGTCCACCTTTTCTAGCTAAGTTCACCAGCCAGTTCAGTTTCTAGTAGCAAGGCACACTGAAAATAAATTTTATGTTTTACACA	Aradu.BV189	Putative nodulation-related and resistance gene
Aradu.A04	111896796	111896916	AGAAGTTACATACCAGCCTGGTCTTAGTTGTTGAGCCGCCGGTATACTTGGAGCACCTGGCTAATACTTTGTTAGCTTTCTTTGTGAGACACCGATGCCTGAACCTCTCATCGGCCCAGT	Aradu.BV189	Putative nodulation-related and resistance gene
Aradu.A04	111898956	111899076	TAGAGATGAGAAGAAGAAGCGGCATAGGCGATAGCGGTGTAGGCGGCAGCAGTAGCGGTAGCAAATCGTTTAGAATTCGGCAACTACAACGGTGACAACAAAAACGACGAGGAGTGGCTC	Aradu.BV189	Putative nodulation-related and resistance gene
Aradu.A04	111899076	111899196	TCGGAGAGAAGGGGGTTGTCGGGGAAATGAGAGGGGGTAGAGAGAGAGTGGGAGGCGAGAGAGTTATAGAGAGAGAGAGAGAGAGAAATTCGAATGAGGGGAAGAGGATTTGCGCTTCAA	Aradu.BV189	Putative nodulation-related and resistance gene
Aradu.A04	111899436	111899556	CCAACTCATCAGTAAATTCGCCGGTAAATCTGCAGTTACTCTACGACGTTAGATCTAACGGTAAATCTGATAGTACTCAACATTTTTCTTGTAGTATGACAGAAACTACAGGTAGTAGAC	Aradu.BV189	Putative nodulation-related and resistance gene
Aradu.A04	111899556	111899676	GCTAAATTTGATGTACCTTAGCTTAATCAAATATAATTATATTTTCAAGACCATATAAGATAAAATGGTATATTTCTGATTATATTTATAAAATTAGTGGAACATGTTTCTTTCAAATTC	Aradu.BV189	Putative nodulation-related and resistance gene
Aradu.A04	111899916	111900036	TAATTTATTTATTTTAGGCAAGCTAAAAAGTGTGCAATATTTGTACAATTGTCTCGTGTGAGTATAACTGCTTTGTTTACCACTATATTACAAAACTTATTATCCTATTGTTCTTTATTC	Aradu.BV189	Putative nodulation-related and resistance gene
Aradu.A04	111900036	111900156	CTTTTCAGATAAGAACGTTGATAGTCTAGTATCACTTGAATTGGTGGACCTTTATTGTTTAAGAACATAGTGTCTTGTGTGTAAATATCTTGATAAATCTTTAGATATGTTAAAGTACTC	Aradu.BV189	Putative nodulation-related and resistance gene
Aradu.A04	111900156	111900276	TACATGCAGTATATAACTATCTTGATAAATCTTATTAAAGTGCTCCATATACACCACAGACGAGATTTAACCACAGTGACTTGAGATAGTTTATTTTGTAAATATTTTTATATATAGTCT	Aradu.BV189	Putative nodulation-related and resistance gene
Aradu.A04	111901116	111901236	TTGAGATTTATGACAAAATAAAAAATTAAACCAACTAGTTTTTATAATCCACATACTTAGACGAACTTGATCTGAACGTATCGTGCTGACCAAACTCTAAGGGTGTGTTTGGAAACCTGT	Aradu.BV189	Putative nodulation-related and resistance gene
Aradu.A04	111903876	111903996	AAGGGAATATGATTTTGAAGTTTAAAATTTAAATTAAGAATATTTGAGATATAATATATAAAAATAATTATTATAATTATTTTGTTAAATTTTTATATATAATAACTAATTAAGGGATAA	Aradu.BV189	Putative nodulation-related and resistance gene
Aradu.A04	111904476	111904596	TCTAATTGAGGGTATTAAGGAATATCAAGTATAAATAATTAAAAATGTTTAACAATATAATATACATAGAATTATGATATTAACTATTTTCAAGTAATAATTCAATTTAAATACTGCTTT	Aradu.BV189	Putative nodulation-related and resistance gene
Aradu.A04	111906036	111906156	ATATACTACCTAAGTAACTAAGGACACAATTTATTTAGTTGTTATTATTATTATTTTGTTTCAATCAGCATAGACTTTTCAACGGTTTCTTTGATGTAGGAAACTAAAGCAACACGTAGC	Aradu.BV189	Putative nodulation-related and resistance gene
Aradu.A04	111908076	111908196	CTGCAATAGTTTTTTGCATACAGAACATAGAACTATATGTCGGGTTGTGCCCCCGACTTGCACCAACATCAGGTGGGGATACTCCCATTTCCCTTCAACAAAATAAAAAAGAATGAATTT	Aradu.BV189	Putative nodulation-related and resistance gene
Aradu.A04	111908196	111908316	GAGTATATAATGTCTTTTTTATTTGTTTTGTGAAAAACTTTTTGTACTTCTTTGACTTTCTTTTCTGCTTTTTCATTCTAGAATTGTTCTTTAATTTTGTTAGATGTTAGTTAGTCGCGT	Aradu.BV189	Putative nodulation-related and resistance gene
Aradu.A04	111908676	111908796	GTGGAAGAAATGATGATTTCTGGCATGATTCTATTAATGAAATAAAAAGTGATCTGCATGATTATCAGTGGTTAAGAGAAAGAAGTTGAATTTTGGCCTCTTTTTAAATTTTGTTTGTAA	Aradu.BV189	Putative nodulation-related and resistance gene
Aradu.A04	111908796	111908916	TTATACTTTTTGTAGAAAAAACATAGGAGATACTTTGATTTTGTCTCCTTATACAATAGGAGACAGAACCGAGTTGTTTGTAAGAATTGTTATAGTGAAATATTGCTGAGTAGAAAAATC	Aradu.BV189	Putative nodulation-related and resistance gene
Aradu.A04	111908916	111909036	AGGAGACACTTTATTTTTGTCTCTTACGTTGCCAGTAACAGAAAAAAGAGTAGAGAATGACACACGAATGTATTCTGGTTTGGCTATCCAATGTAATATATATAGCCTACATCCAATTTC	Aradu.BV189	Putative nodulation-related and resistance gene
Aradu.A04	111909156	111909276	TGTGACTCACCCTAACTTTTAATAGCAAAGTGCGAACTCAACATGCAAAAGAATCCACTCAAGATCATAACACAAAATAGAAACACTTAGAAAGGATTTCTGAAATAACTTAAGTTTTTT	Aradu.BV189	Putative nodulation-related and resistance gene
Aradu.A04	111909396	111909516	AACTATGAAGGAAAAGAACAAAAATAGCTCAAGAAACTATGAGGACCGAAACTAGTGCTCTTTTCCTCTCACTTCAATCCTTGACCGTTTACTCTTATTATAGAAGAGTGAAGTTTCTTG	Aradu.BV189	Putative nodulation-related and resistance gene
Aradu.A04	111909516	111909636	GGTTTGAACTATCTTCAGCACTTGGTTTGATTTCTGGAAGTATAGAAATCAAACCAAGTATGGTGAAAACTCTTTATTGATTCACTTATTAGTTATTCCAACTATTTAATTAATTACCTT	Aradu.BV189	Putative nodulation-related and resistance gene
Aradu.A04	111909756	111909876	ATTTTAGTGGAACCAATACAAATAATGGATGAAACAAAGAATAAAATAATAATGTTTATATTGTCGTATGTGGATTATAAATGTATTGTCTAGTCATTTGGTTGCAAAATTCATTCGGTT	Aradu.BV189	Putative nodulation-related and resistance gene
Aradu.A04	111910836	111910956	TTTTTGTCGATAATAAAATTCGGTGCATTTTTGTTAGCGTTTGAATAATTTTGAGACATTTTTAGTGGTTAACCCTTTTTAAAATAATATATAACTATTCATTCTAGTACTTATCAAATT	Aradu.BV189	Putative nodulation-related and resistance gene
Aradu.A04	111910956	111911076	ATTAAAAATATTTATGCTCTTTTATTTAACTTATATTTGAATTGATTAGACTTTATAAAAAACAATTTTCCTGTAGTCATAACTCATTTTAGACGGCGACACATCTACACTTCATATAAT	Aradu.BV189	Putative nodulation-related and resistance gene
Aradu.A04	111911556	111911676	GTCATGACTGTGAATGAAAGCAACGGAGAAGCACAGATTGAAATGTTGTCTGCAAAGAAAGGAAGGAGAAGCCATGGAAGTTTTGGCTGTAAGAGTGGCTGGTCACACTAGACACTACCC	Aradu.BV189	Putative nodulation-related and resistance gene
Aradu.A04	111920806	111920926	GATAACAGAATCATCAAATTCTTAACTTGGATTTATATAAACTGAATTAATCTTAATTTCAACTTAACTGAAGCCAAGAGAGATAGATACATAAAAAATAGAATAAATTACCTGATTTTT	Aradu.RYZ6D	Putative nodulation-related and resistance gene
Aradu.A04	111921286	111921406	GCCAAACGGCAAATAGCGCCCTCAGCTGTGGGAGGCACGCTATTCCTCTAGTTCATTAAGTGGAGGGGCAACCACCAACATCTTATTCCTGGAAGGTGAAGAATGTGACATCATGTCAAT	Aradu.RYZ6D	Putative nodulation-related and resistance gene
Aradu.A04	111924526	111924646	TGCACATCTATTTAACTATCTATCTATCTATTAGAATACAAAAAATTTGATATCAAAGTTGTGGAGAGGTAAATTCTTGATAACTAAGATGATATCTAAATTTTCCAAAATATTAATAGC	Aradu.RYZ6D	Putative nodulation-related and resistance gene
Aradu.A04	111925606	111925726	CGTTTCAAGCTTGAAAAACTGTGTCTCAAACAAGTCAATAGCAGAGTGGTGGTTGAGTAATGATTTTATTATCCTACTTGTGTGAATCAAGAAAGGAAAGTGGAAGCTACTGGGTTGTGG	Aradu.RYZ6D	Putative nodulation-related and resistance gene
Aradu.A04	111925726	111925846	CTTAGGCTCCACGAGATCCGAGTACTAAAAACTATTAAGTAAACATGCATGAGGCACCACCTTTCATAAAAGGAAGTGTGGAAGAGATATTTTCCTTTGCGAATTATACTATTCATGTTG	Aradu.RYZ6D	Putative nodulation-related and resistance gene
Aradu.A04	111930851	111930971	TTATAAATGTGTATCCTAAAAAATAGGAATATGTTTTAATTAAATAATATTAAAGGCTAATCAAAGGCTGAATTTTGTTATACAAGTAGCATTTTCTAATATTTATATGGTCTCATGTAG	Aradu.R4U30	Putative nodulation-related and resistance gene
Aradu.A04	111931811	111931931	AAAATTAAATATCCATGCACCGTGTTCATTGAATGGCCATTTATACTATGTTAGCTTAGCAGTTAGTTCATATATATGAGAGATATATGAAGACTTTTTCTCTTATATTTAGATGAAAAT	Aradu.R4U30	Putative nodulation-related and resistance gene
Aradu.A04	111931931	111932051	TACGTTACGGTGAAATAAATGTGGTTGGATGATTAATTAGCAATCACGCTAGTTGTGTAAAACAAAAAGTACATAGAAACGTACGGTCAATTTTATGTGAATTAATAATTAAAAAAGTTG	Aradu.R4U30	Putative nodulation-related and resistance gene
Aradu.A04	111932291	111932411	TGAATCAAATCTCACACTATTAAAAATATTATTGATGATTATTTGATAACTACAAATCACAAAAATGGTTGATTCTCTTCGACTAATAATTGGCTATTGTTATGGTTGTCTCCCTAAATA	Aradu.R4U30	Putative nodulation-related and resistance gene
Aradu.A04	111932651	111932771	GCTGTAGGTGAAGCCTCTTCTTCTTCTACTCCTCCTCCAACAAGATCATGCACATATCACGTGTTCTTGAGTTTCAGAGGAGAAGACACTCGTGCAGGATTCATTAGCCATCTATATGCC	Aradu.R4U30	Putative nodulation-related and resistance gene
Aradu.A04	111933251	111933371	AAAATAAAGTTTTGTTTAATAATTAGCCAAATATTTTAGAATGACTGAATTGCTGTTATGTATCAGGAAAAATAAAGTTAAATATAACTCTTTTGAATAATTTTATTTTATAATGATAAA	Aradu.R4U30	Putative nodulation-related and resistance gene
Aradu.A04	111941051	111941171	AACCCAATTCATATAATTAATTTTGAGATAGAGGTTCGGTGAATGAGAAAGATTTTAGAAAGGAAGATCAAATTTCATTTGAATTTGAGGTTAGTTTTATAAAAAATTGAAAAATGAATA	Aradu.R4U30,Aradu.618TJ	Putative nodulation-related and resistance gene
Aradu.A04	111941291	111941411	CCGGCATAATAAGCTAAAATATTTATCACTTTCTCTGTTTCTCATCTTTTCCCTAACAACGGGACTTAGAGCACATACATACAAAGCACTATTTTTTAAAAAGCATTCTTTCCTATATAG	Aradu.R4U30,Aradu.618TJ	Putative nodulation-related and resistance gene
Aradu.A04	111942371	111942491	AAGATCTTTGGTTACTATAGTATCTGATAAGTTGGAGATGCATGACTTGCTACAACATTGTAAGCCAGTCTCCAAATGATGGTAGCGAGCTTAGCAGGTTGTGGTCTGCCAATCATATCA	Aradu.R4U30,Aradu.618TJ	Putative nodulation-related and resistance gene
Aradu.A04	111942491	111942611	ATCGTGTACTCAAACAGAACAAGGTACGTGCCAATTTTTCCAAAAATTGTTGAGACGTGTGAATTATGATGCTTCATGCTTAGAACTCACATAAAACTTGAATAATACACTAAATATATT	Aradu.R4U30,Aradu.618TJ	Putative nodulation-related and resistance gene
Aradu.A04	111942611	111942731	ATGTATACCGGACATCGTTTGACTCAACAACGCTGGTGAGGTTAATTTTTTGTTGGTAATATAGTTTAGATTTATCAATATCGTTAGTAAGATTAATAATTCCACTATAATAAAAATTAG	Aradu.R4U30,Aradu.618TJ	Putative nodulation-related and resistance gene
Aradu.A04	111942731	111942851	AGTGAGATCCGCACATAATGTGGGATGGTAAATTAATAATAGTATATAGTATATTTTAATATGTATTATATATATTATTTATAAATTAATTAAAATATATATAAATTAATATTAAATTTG	Aradu.R4U30,Aradu.618TJ	Putative nodulation-related and resistance gene
Aradu.A04	111942851	111942971	ATGTTTTTTATTTAAAATATTTTATAATACAAAAATTTTTGATATTGAAGTTCTACAAAGTTAAATCTTTATTTGTTTATATTATATAAAAGCTAATACACTATTATCAAGTTGACAATT	Aradu.R4U30,Aradu.618TJ	Putative nodulation-related and resistance gene
Aradu.A04	111942971	111943091	TAATATTTTACTATTCTATAATTTTGTTATATAAACATTATTGTATATGTGTCTATCTTTTTCTTACATTATTACTATCTAAGTGTGTTTTCCATTTATAATGTTTTTAGAAATGATTAT	Aradu.618TJ	Putative nodulation-related and resistance gene
Aradu.A04	111943211	111943331	TTAGTAATTGATTTTAGTATATGAATAATATTTTTATTTTAGAAATTATTACAATTGCATTTATTTTTCTCACTAATTATAATCACTAATTCTCATAAATTATCATAATTAATTATACAC	Aradu.618TJ	Putative nodulation-related and resistance gene
Aradu.A04	111943691	111943811	TGGCGTCTACAAACGTGGCGGTTACTTTATCGCCACGCTTTTGGTGACCTATCACCACGCTTTTTCTTTTGCCACGCTTTTTAAAGTGTGGCCATTGACCCTTATTGCCACGTTTTTGAA	Aradu.618TJ	Putative nodulation-related and resistance gene
Aradu.A04	111943931	111944051	TAAACAATTGGCTCATTATGTATTAGAACATAAATTTCTTAAAACACTAAAATGTATGCTTTTATAATTTTTATTTTGTTTTTGTCTAATTGTGTGTATATATATATATATCACTTTGTT	Aradu.618TJ	Putative nodulation-related and resistance gene
Aradu.A04	111945971	111946091	CCAGGCAACGAAGGAAATACCATCGCACTTGCTCTCTGTTTCCGGTTTCGCGGCAATTGGAATTCATTTCCCGCACTTCCTTCGCTGACCTGCAATGGTCGAGAGTTCCTCGGGAACAAC	Aradu.618TJ	Putative nodulation-related and resistance gene
Aradu.A04	111946211	111946331	GGTGATCGTGATATCCAAGTACAGCGCTGTGGATCCCGTTGGGTGTATAGGGAAGACATTGAGACTTGAGAGCATCGGAGTTCCTGCTCGTCTTACAAGTAAGAGAAACTTGCTTTTAGC	Aradu.618TJ	Putative nodulation-related and resistance gene
Aradu.A04	111946331	111946451	ATTGGAGGAGAAATTTGTTGGATCATTTTTTCAAGGAAAAGTATATGAACCAACTAATAATCAGCCAAGGATGGAACAATATAATTAATTATAATTAATTTTATTAATTTATAATTTAAT	Aradu.618TJ	Putative nodulation-related and resistance gene
Aradu.A04	111946451	111946571	TTGTTTGTTAAATTATTGTTGACCACGTTCAAAACATGAGGGAAGATACTCCGTGCTTTGATCATTCATTAGTTGGTTCCATATAATTAAGAGTAAAACCCCTCCCCGGTCCCTAACCAT	Aradu.618TJ	Putative nodulation-related and resistance gene
Aradu.A04	111950051	111950171	TTTAAGAAAATATTAAAATAATACTATTAATTAATTAAACTCAAATTATGTATTGTTATTTGTTGTTTTTATTATTTATGACTTCTTGTTGATGTTATTAATTATGAAATTATAATTTTT	Aradu.618TJ	Putative nodulation-related and resistance gene
Aradu.A04	111950171	111950291	TTGAATATTATTAATTTTTAACAGTGAAGTTTTTTAAAGTTATAAATTTTAAAGTATTTAAAAAGATAATTTAATAATTATGTTAATTTATTTTATTTTAATTAATTAAAATAAGGATCC	Aradu.618TJ	Putative nodulation-related and resistance gene
Aradu.A04	111950651	111950771	TTTGGTTGGAGATGCAGACTTCATGACCAGAGATACTCGTGCTATGTCAGAGAAGAGCTCTCCAAGCCTGTTGAGAGGCTTTCTTTTTTAATTTATTATTTTCTCCTTCAATTATCTAAT	Aradu.618TJ	Putative nodulation-related and resistance gene
Aradu.A04	111950891	111951011	TCTTTTTAGATATTACAGATTCTCACAATGTGCACTCTCATGTACAAAACATGTGATTACTTCTTATATGTCCACTGCAGACTCATTCAAGATTTATTATTGGAACAGAAAATTTTTGCA	Aradu.618TJ	Putative nodulation-related and resistance gene
Aradu.A04	111951011	111951131	ATGGTTGAAGATAAATGAGAGTAAATGTACATTTCATCTTTGCCTGATATACATGTTGTTTTCTTGCTGACAAAGTTATATGTCTGCATGAAAGCTCTTATGGGTTCTATTTCAAACATA	Aradu.618TJ	Putative nodulation-related and resistance gene
Aradu.A04	111953171	111953291	ATTCCTGAAAGATTTTTATAATCATAGCAATACAGTTAATTTGTGCATCTCTTGTTCCTCCCTATGCATCAGTGTAAGTGGCACCCATCATTTGCTTTTGTTGTATTTGGAAGGAAAACA	Aradu.618TJ	Putative nodulation-related and resistance gene
Aradu.A04	111953411	111953531	CAAGAAAAACCTCAAAGGGTATTTCAGTTTATCCAATGAAGAGGTCAAATATATTGGTGGTCTTCCATTGGCACTTGAAGTATTAAGTTTGCATATGTAAATTGTGAAGAAGACCTACTG	Aradu.618TJ	Putative nodulation-related and resistance gene
Aradu.A04	111954131	111954251	GGCAATTGAAACTTTAAGGACTAAATTGAGACTTGCGTGTAAGTTCAGGGACCAAATTGAGTATTATCTCGGGGAAAAAAGATACTATGTAACAAATTCATTAAAAAACCAGGGTTATTA	Aradu.618TJ	Putative nodulation-related and resistance gene
Aradu.A04	111954371	111954491	TCCAAATGATCCTAGCAAACAAAGTAGGTAATAGTTACCAGAAGACATTGATGATATACTTACACAAAACAATGTATGTACCAGTTCTTCCATGATATAAGATAGTATTCACATAGAAAC	Aradu.618TJ	Putative nodulation-related and resistance gene
Aradu.A04	111954491	111954611	ATGATAATGTATATGATAAGCGCGTTTTTGTCCTAGCAATGGTGAAGCCACTCTTCCCGTAAACTTCCTAGCCTTAACTCTAATTTTTATGCACGTTTCATTAGGGTTATAAAATCATTA	Aradu.618TJ	Putative nodulation-related and resistance gene
Aradu.A04	111954731	111954851	AAGCTTCCTAGTAATTTCCAGCATTTCAGAACTAATTTCTTCGAAAGATCATACTTTTTAACTTCTGTTATTTAAATAGTGAATGTTAGGATGGTTAAAAATATTTGTCTAATTTATTAA	Aradu.618TJ	Putative nodulation-related and resistance gene
Aradu.A04	111955211	111955331	CTAATGATATTATAAATAAAGTTTTTAAAAATAATTATTTTTTAAAATATATATTTTTTATTTTTTAAAATTTATTTATCATTAATATATTTTAAAATTTATTTTGTCAGTGATATAAAT	Aradu.618TJ	Putative nodulation-related and resistance gene
Aradu.A04	111955451	111955571	GACTTTAATAGTTTTTTACTTTTTACTTTTTAGTCTCCCGTGGAGCCAACCCACTAGGGGTGCACATGGGTCGGGTGAAACCAGGTTTGATGTGATCCAGATCCGGTCTAAAATATACAC	Aradu.618TJ	Putative nodulation-related and resistance gene
Aradu.A04	111956171	111956291	CTCCAAATTAGTTTCTAAAGTGTTCGGAATCGGGCCGGACTTTCGAGCCGGGCCGAATCTGTGCACCCCTACAACCCACATACTGTACCCAGTAGCTTCCCCTTCCACAGTTTCACTGAC	Aradu.618TJ	Putative nodulation-related and resistance gene
Aradu.A04	111956291	111956411	TTTCCTCTTTCTATTCACACAACTCTGCTGCAGATACATGAAACATCCTATTATTATTATAAAAGGACAACTAGCGATTGTAATTAGAATTTAAATTTTTTAAATTTTAAATTTTTATTT	Aradu.618TJ	Putative nodulation-related and resistance gene
Aradu.A04	111956531	111956651	TTTATAATTGGTTCAAATTAAGTTCAAACACATAACCAAATTGAGTTGGTCTAGTGGTTAACTCATTAGTCCACTTAAACAAGTATCGTCGGGGTTCGAATTTCGCCTTATACATGCAGT	Aradu.618TJ	Putative nodulation-related and resistance gene
Aradu.A04	111956891	111957011	AATTTAAGAATACTATTGTTTTATCTTTTAGGTTTGGATCAATGATATATAAAACAAAGCAATTATTCAACAAGGCCAAAGTATTTGAAAGATTTTGATAGACTATAAGTAATAGCACAA	Aradu.618TJ	Putative nodulation-related and resistance gene
Aradu.A04	111957131	111957251	AAATAATACATATTAAAATATTTAAATAAAATATAAGACTAACACCTATTAATTACAATTAATTCTAATAAAAATATGTATTTTTTGTAAATATTAAAAATTAATTTTTACAAATTTAAG	Aradu.618TJ	Putative nodulation-related and resistance gene
Aradu.A04	111957251	111957371	AAATCAAATCATAATTTATATTATTAATTATGTTAACTAAATTCTTTAAATAATTAATATTATTGACTATCTATAATACTTACTAGCATATACAATTGAAATAAAATACATGACAATCAC	Aradu.618TJ	Putative nodulation-related and resistance gene
Aradu.A04	111957371	111957491	CACAAATTAATATTAGTTATTTTTTATTTGTAAAACCAAGATTTAATTATTCTCGCTTCTTATAATTTTATCAAACTAATATTTTTATCTGTAATAACATTACGAAAATATAAATATTTT	Aradu.618TJ	Putative nodulation-related and resistance gene
Aradu.A04	111957731	111957851	ATATGTATATTTTGACATTTAAATAGGTGTTAAGTTTGTTACACAAATAAAAATAGCTAACTTTTATACTTGTTATTTAAAAATAATATGCTCTCTCTTTCTCTCTCTCTCTCTAGAATC	Aradu.618TJ	Putative nodulation-related and resistance gene
Aradu.A04	111958211	111958331	AAAAATTTTATTTTAATTGTAATAAAAAATATCAAATGACATATTTTTATTTATCAAATTACTAATATAAAAATAGAGATAGGTAAATGAGAGAATTTAAGAAGAAAATTTATTAATTTT	Aradu.618TJ	Putative nodulation-related and resistance gene
Aradu.A04	111958811	111958931	TAATAAAAAAGTGACATGTGATATATTTTAATTGTAAAATTAATAATATATAATAGATTTTAATTAAGTTCTAATAGTTTAAAAATTTGTAATTGAACTTTATATTAGATAAAAATTTAC	Aradu.618TJ	Putative nodulation-related and resistance gene
Aradu.A04	111958931	111959051	AATTAGATTTCTTCTAACTATTTTTTATTAAATGATACAAAACTTTTTTGAAATGTATGTTCACTTTTGTATTCGCTAAAAATAAAATATAGAGATCAATAGAATAAGAAAAATTTTAGA	Aradu.618TJ	Putative nodulation-related and resistance gene
Aradu.A04	111959531	111959651	AACAATAACAAAAAAGAAGAATACTCATGGCGACGCTTTGATGGAGACCACTACAACAACGTTCTTCCGACGTGATGTGACAGACGACACAGACAAATTAAGATGTACGATACAAATTTT	Aradu.618TJ	Putative nodulation-related and resistance gene
Aradu.A04	111959651	111959771	TGTCGAGACAGTGAACAGTGATTGCAAAAGACTGTCTATAATGCGCTAGTGGAGACAATCATACGGAGAAGTGCGTTAAAAAATAGGAAGATTTTATGGTGCTTATCAAGAAAATCAATA	Aradu.618TJ	Putative nodulation-related and resistance gene
Aradu.A04	111960131	111960251	TTGGTAACCTAGCGGAATTGTTTATCAAAATATATTATTATAAGAATATTTGCCAATAAATAATAGTTCAAATGACATAGTCTTTTCATACTCAATTAAGAAGTTACGGGTTTGAAACTC	Aradu.618TJ	Putative nodulation-related and resistance gene
Aradu.A04	111961451	111961571	ATGAATTTTGAGATAATAGGTTACTTTGATTGATTAGCAGGGACAGAGCCATATAGTAAAAAAGGTGGACAATAGTCTCTCCTAATTTTAATTTATTATATATAAATTATATGTAAATTT	Aradu.618TJ	Putative nodulation-related and resistance gene
Aradu.A04	111961571	111961691	TAATTTAATTCTCTTAAAATTTTATTTTAATATTATTTTATTGTATAAATATTTTTAATTTTTCTCTAATATTTTATCTAGTTTCGTGTTAATTAGGGCATACTCTAATTGATTTTACCT	Aradu.618TJ	Putative nodulation-related and resistance gene
Aradu.A04	111961811	111961931	TAATAGTTTTATTCCATTTAAATGAAAGAATTTTGTAGTGTTATTCAAACATAATCTAATGATCTCCTGCATGGTAGAATGGTCAAACTAGTTATGTCTTGCATGATAGGGATGTAATTG	Aradu.618TJ	Putative nodulation-related and resistance gene
Aradu.A04	111961931	111962051	TAATTCACCCTTTATGTTATGAGTTATGACAGTGAAATAATAAATCATTCCGAGTATAAAAATAAGTGAAACAGACGAAGTAGTAATGTAATAAAATGGTAAAAAACGTAAATAAGCCAA	Aradu.618TJ	Putative nodulation-related and resistance gene
Aradu.A04	111962051	111962171	GGGAGCTGAGAAATTACGTAAATTTGTCAAACTGAAAATTGCTTCACGAATGAGTCAAAATATATTACTATATAATTTGAACCAGGCAAAAACACATAATTCGAACCAAGGTAGCTCGCA	Aradu.618TJ	Putative nodulation-related and resistance gene
Aradu.A04	111963491	111963611	TTCGAACCAACTAGGTTCGAATTACTTGCTGAAGCGTCCAAACGTAGTTCGAATTACATGCATCACTTGTTCCATCAATATTCGAGCTACCTTGGTTCGAATTATGTGTTTTTGTAGTTC	Aradu.618TJ	Putative nodulation-related and resistance gene
Aradu.A04	111963851	111963971	ACACCATTAAAAATCTCATTAATGACTATTTGATGACTATAAATCCCAAAAATTGCTGTCCTAGCATTCCTTAAATCTTTGAGAAATAGATGAAAACCCCTAAGGAAATAAATAAATAAA	Aradu.618TJ	Putative nodulation-related and resistance gene
Aradu.A04	111965411	111965531	ATAAAACTCTCGAAATAAAATTAATTAGCTAATAATAAAATAATATGTTAACACCATGAAGGCATGGAATCAATCACAATAGAATGATACTGATAATGAATGCTAAAAATACAGCGTAAT	Aradu.618TJ	Putative nodulation-related and resistance gene
Aradu.A04	111965651	111965771	GACAAATCAATGCATATTATTATTTAATAATATAGACATAATGATCGCTAAAAATTTTTAAAATTCTAAGATGAGTTCTTCCATATAAACAAATAATGAATTTCTCTAAATTTTAGATTT	Aradu.618TJ	Putative nodulation-related and resistance gene
Aradu.A04	111965891	111966011	AATATTTAGAGGATTCAAATTCCAAATAATCTTATATGAGAATTGATTTGTCTTTAGGAATAAAAATTTAGAGACTTTATTTAGTATTTAAAATTTGTTAATAACTAAAATGTCAGACTA	Aradu.618TJ	Putative nodulation-related and resistance gene
Aradu.A04	111966011	111966131	AAAAATTTTAAAAACTAATTTGGAGTATTTCTCAAAAAATTAATACTACACATTTAAATCTTTTTATGAACTAAGTCCAACCAAGTTAAAGAATAAAATTTGAAATAATACTAATCAATA	Aradu.618TJ	Putative nodulation-related and resistance gene
Aradu.A04	111966131	111966251	GTCATAACTGGTTTTTGTTATGATAGACCAATTTAATTGAACTTAGTTAACAAAAAGGCTTAAATGTGTAGCATTATTTTTCTCAAAAATATATATTGCATTATCTTTTTTGTTTCTTAA	Aradu.618TJ	Putative nodulation-related and resistance gene
Aradu.A04	111968771	111968891	TCTTATCACTTGGATGTTTCGTTGGCCTTAAAATGTTGAAGTTACATGTCAGCTCATCTTTTAGTAGCCTGACCCTTTCCTCCGATATTGGGTCATCTAGAGAAGAGTCGACCCTTTCCT	Aradu.618TJ	Putative nodulation-related and resistance gene
Aradu.A04	111969251	111969371	ATTGCCCTTCAACTGAAATGGTCGCACTTGCTCTCTGTTTCGTAGTTATCCAAGATATCGTAGGATTACGGCCTTCGGTGTTCTGCAACGGGAAAGAATTAATCAACACGCGTTTATACG	Aradu.618TJ	Putative nodulation-related and resistance gene
Aradu.A04	111986897	111987017	AATTGCCATCTTGCACTAAGAATCATGTTGGGATTGCTTCAAGGTTGGAGGAAGTGATTAAACTCAGGTATTGGGTTGAATGATGTTCGCTTTTGATAAGTTTGGAAAACTCTAAATTAA	Aradu.Y4TKY	Putative nodulation-related and resistance gene
Aradu.A04	111991577	111991697	TCGTAGCATGGGCAAAGATTTGGCTTGGTAGGCTTTCCAATTCTCTTTCTACGTCCAAACTTTGGAAGTTGTTGACCCTACTGTTGGAGATGACCACTCTATAAGTATAGTTACAAGTAT	Aradu.Y4TKY,Aradu.IM7TN	Putative nodulation-related and resistance gene
Aradu.A04	111991697	111991817	ATCAATTTAGTCCCCTGAAAAATATGTCACAAGTATATCAATTTACTTCCTTACAAGTATAGTTACAGAATTTGTGCATCAGAGTAAGTGGTCGATTACTTAATAAAGAAGAAACATTCA	Aradu.Y4TKY,Aradu.IM7TN	Putative nodulation-related and resistance gene
Aradu.A04	111994337	111994457	TTCTTGAAGATATTGTAAAGCAAGAATCTCCCAATGATTTGAGCAAGCGTAGTAGTTATGAAGATGTTGATCGTGTCCTTACACAAAACAAGGTATGTGCCATATTTTTAGGATTGTATG	Aradu.IM7TN	Putative nodulation-related and resistance gene
Aradu.A04	111994937	111995057	AATCATAAAACATTTCATCTTGGGCAATGTAAGGAGCTGAATTATATTCACCCATCTTGGGTTTAAACCTTTGATTCGGCTGTAGGAACAGGTCAGCGAAGGTGAACTTGAATATTTTTC	Aradu.IM7TN	Putative nodulation-related and resistance gene
Aradu.A04	111995177	111995297	AGACATTCAAGATTTTGAGAAAAGAAAATCCCAAACAGGGAAAACAAAAGCAACTCTTTGCTTAGTTCTCAACTTCTCATAGCTCTGACCCGTTTGAACTCTTACCTCTCTTCCCTTTGC	Aradu.IM7TN	Putative nodulation-related and resistance gene
Aradu.A04	111995417	111995537	GAAGCTTTTGACACAGCTCATTGCATCCATCCAGCTGGGATATGAACCCAGGAAGAAATGTAAATCTCCGGCACAAACACAGCAAGTGAAAGGTTGATGGTTTTCAGGGGCTAAGAGGAG	Aradu.IM7TN	Putative nodulation-related and resistance gene
Aradu.A04	112009481	112009601	TCCAGGCAATAACCAATTCACCTTTTTGTCTTTTCCACACAAATCAACAAAGCATAGCCTTATGCTGATAGAAGTTACACAAACAGCTTCCTTATGACAGATTTTATTTTCTAGAAGCAA	Aradu.A136Q	Putative nodulation-related and resistance gene
Aradu.A04	112033728	112033848	GTTTAGTATTCACAGTTCATAACAAAGAAGCAACTTTCCCTTTCCTTTCATCTCTCTCTCTCTCTCTGAGCTCTATTCCTCGAGTCTTCTTGACTCATTCTCCTTTCTTACTTCAGCTTA	Aradu.K10MX	Putative nodulation-related and resistance gene
Aradu.A04	112033968	112034088	AATGAAATTGTGGGGATCATTCTGAGTATCAGGCCAAATTTCAGGGGACAAATTGAGATTTAACTCGATAAAAATAGATAGAATGATATTGATAATAAATGCTAAAATACAGCGTAATAA	Aradu.K10MX	Putative nodulation-related and resistance gene
Aradu.A04	112034088	112034208	TCCAAATTAATTCCAAAAAATATTTTTTGTAAAATAATTAATTTTTAACAACTTTTAACTATTAAATCAGTCTCTAACTTTATATTTTATTAGACATTAATTCTCATATTAAATTTTAGT	Aradu.K10MX	Putative nodulation-related and resistance gene
Aradu.A04	112034328	112034448	GATTTGTCTATCAAAATAAAAATTAAACACAAATTTAGTAATTAAAATTTGTTTAGACTTAAAATGTCTTATTAAAATTCAAAAAAGTTTTAAGAACTAATTTGGAATATTTCTCAAAAA	Aradu.K10MX	Putative nodulation-related and resistance gene
Aradu.A04	112035768	112035888	GGATATGTTTAGGGAGGTTATTATTTTAGGGATGCATGATCTACTTGAAGAAATGGGCAAATTTATTGTAATTCAAGAATCTCCAAATGATGCTAGTAAGCATAGCAGATTGTGGTGTTA	Aradu.K10MX	Putative nodulation-related and resistance gene
Aradu.A04	112037688	112037808	TCCTATTTGACAGTATCCATGATCTCGGTGTATTTTCAATATTTTCGCTTTCGGTGATCTGCAACGGGAAAGAATTCATCAACGCGACTTCATACGTGGGGTCTAGTTCAGAACATTTGT	Aradu.K10MX	Putative nodulation-related and resistance gene
Aradu.A04	112044444	112044564	CAAAAATATTTGACATTGTTTTGGTTCCTTACAAATTTATAATATATCAACTTGGCACATCAGCACTAAAAACATTATATAAAAATTCTTATATATATATATATGTATACATATGTATAT	Aradu.9ZX64	Putative nodulation-related and resistance gene
Aradu.A04	112044924	112045044	TGGAATCTTAGCAATACACAAGTTTAGCCCATGTCAATCTGCATCTGGTGTTGTGTTTATTTGAGTTTGATGTAACCATGTATCATGTATAGATACAACTTTGATTTATAAAATAATAAA	Aradu.9ZX64	Putative nodulation-related and resistance gene
Aradu.A04	112045164	112045284	AGAAAGCATTGTCATTGGTGGTAGACGGGGACTAGGATCTAGCATTGTCATTGGTGGTAGACTGTGTTATATAGCCAATTTACACTGTTAAAAAATAACAAAATTTCTAGCTCACAATAA	Aradu.9ZX64	Putative nodulation-related and resistance gene
Aradu.A04	112050684	112050804	CTTTTCTCTCTCTATTCACACAAATCTGCTGCAGCTACATGATACATTCTATTAAAAAGCTTTCACATGTACCAGTGTACTTGACTGGTATATTTTGAATCATTCGGATATTGAATAAAA	Aradu.9ZX64	Putative nodulation-related and resistance gene
Aradu.A04	112050804	112050924	TATGTTAAAGGCTCCGATGTTGCAGAATAATTTTGAGTTGATGATGTGAATGTGCAGAACATGGTGAGGAGATCACAAGTTGTCCCTTTAACTGAAAAATAAAACTTGGAAATTTTGCGG	Aradu.9ZX64	Putative nodulation-related and resistance gene
Aradu.A04	112054316	112054436	GTCTTTTTTCTATTTATTAAAATATACTATATAGTATAAATAATCTACCTCTTTGCGCATTGCGCGCGTCTCACTCTAGTTTACATAAAAGGTGTACGACGATCACAGATTCACGCGTCT	Aradu.I7XQM	Putative nodulation-related and resistance gene
Aradu.A04	112056716	112056836	GTCATGATGCTGAAATCGGTATTGATATTTTGATTAATAGATCATTGATCACTATAGACAAACAGTTGGGGATGCTTGATCGGTTGAGGATGCATGATCTACTTGAAGAAATGGGCAAAC	Aradu.I7XQM	Putative nodulation-related and resistance gene
Aradu.A04	112058876	112058996	AACTATATGAACAAGGGGAAGAGCGAGCCACCTCAACTCTTACCTCTCTTCCCTTTGCATCCCAGTTCTCATAGCTCATGACACACCTTTCTCAATATATTACATCTATCATTGCCAAGC	Aradu.I7XQM	Putative nodulation-related and resistance gene
Aradu.A04	112061840	112061960	TTTTTCAACCAAGTTCATCTTGAATTGTATCAAAGGATTTGCAGTGTAGGAACCTTTCTAGTTTTGATTTTGTATCCTCCTTTAATGTTGATCTCGTAATCATAGATTGAATGTACCATG	Aradu.5N0SG	Putative nodulation-related and resistance gene
Aradu.A04	112062440	112062560	GGTATGGCCCTTTTCCAAAAGCTAAATTTAATTTTGTTAGAAGAATAACTCTTGAAAGTACAACAATATGAGTTCCCTCGTGAACCTAAAGTGATCTCATTTTTTGGGTCTGGAATCTTG	Aradu.5N0SG	Putative nodulation-related and resistance gene
Aradu.A04	112062680	112062800	TTTGGATTTATAAAATAATAAATTAACTTGTTTGTATGTTAACATTCTAGAAAAAGGTGTGGAACTTAAAACCTTTAAGCATGAATCAAATTAGATAAGCAAACAGCTGCAACTTCTTGT	Aradu.5N0SG	Putative nodulation-related and resistance gene
Aradu.A04	112062800	112062920	CTCTTCTTTATGTGACATTGACCTACCTTTAAGAACGAATCAAATAGTGCAAGTAGAGAATGACATGGCTTAGATGCTAATTATCTAACTGTAGGAGAACTTAGTATTTATATTACATAT	Aradu.5N0SG	Putative nodulation-related and resistance gene
Aradu.A04	112064600	112064720	CATTGGTTAGCAAGATGTTTGTTACAATCAAAATTAAAATACAATCAACATATTATGGTAATTAAAGGTTTTGGTGTAAATGATAACTGTGAGAATAAAAGAAAGGTTTAGAGCAAACTT	Aradu.5N0SG	Putative nodulation-related and resistance gene
Aradu.A04	112068320	112068440	CCAAAGAGGATACATTGAGCGCGTCATTGAAAGGTTTGAAATGAAAAATGTACCGCCGTTGGCTCCACATTTTAGGCTTTCTGGTAAACAATCTCCCACAACAGCAGAGGATAAGGCTTA	Aradu.5N0SG	Putative nodulation-related and resistance gene
Aradu.A04	112069520	112069640	AATGTTCAATTTCATATTACTTTCTATCTATTAGAAGTCAATTCCGTTGCAGACTCAACAATAACCATCTAATTGCTGAAGTGCTATTTCTTTTTTCGGAATGATTGTTCATCAAGTTAT	Aradu.5N0SG	Putative nodulation-related and resistance gene
Aradu.A04	112070960	112071080	TTCCTCAAGTTTTATCAATGTCCAAGTTTCCTTCTATTTCTTAAGGTCACGTTTTAGGTATCAATGTCCAAGTTTCCTTCTATTTCTTAAGGTCACGTTTTAGGTATCAATGTCCAAGTT	Aradu.5N0SG	Putative nodulation-related and resistance gene
Aradu.A04	112073840	112073960	TCTGTGGGTTATGGCTTTGATGTACCTCATCAGTACTTTGATTACTTTGATTACTTGATTGCCATATGAATCAAAGATAACGATCAACCAAGAAGAGGTAGAAACCAGGGAGCATAATAC	Aradu.5N0SG	Putative nodulation-related and resistance gene
Aradu.A04	112073960	112074080	AAGCATAGGAGATTCCCACATGAAAGATGAACAACTCTCCTGCCACATTTGATATCCCTGTATTTTCCATTCTAGCATCTGCATTGAGAACCAAAGTAATAATATCATGAATCTATAGTT	Aradu.5N0SG	Putative nodulation-related and resistance gene
Aradu.A04	112074920	112075040	AAATATTCAATTGATGCAACTGCAATTACAATACATTAAAGGCTTAATACATACATATTACATATAGCAACTTAGAATGTTTATTTATATATAGAGAGTTGCACTTAAATTCCACGTGTT	Aradu.5N0SG	Putative nodulation-related and resistance gene
Aradu.A04	112075760	112075880	GCAAGAAGAACATCATAGAATATATCAGCATAAACAAAGAATGTATATATGTGAACTTTGACCTCTTTTGTTTCAAGGATTTTAAACAACAAAATCCTACAGAAGAATATTTGGATTTGT	Aradu.5N0SG	Putative nodulation-related and resistance gene
Aradu.A04	112075880	112076000	CCAAACAGGTGGTCAAATATTGTGGTGGTTTTCCATTGGCACTTTAGGTATTGGGTTCTTGTCTTAATGATAGACCCATCAATGCTTGGCATAGTGCTCTTGAAAAAATAAAGAGCTTTC	Aradu.5N0SG	Putative nodulation-related and resistance gene
Aradu.A04	112076000	112076120	CACATGTCGATAATTTTAATACATTGAAAATAAATTATAATGGTTTAGATTCCATGGATATCTTTTTAGACATTGCTTATTTTTTCAAAGGATGGAATGAAGATTCTGTAATAAATATAT	Aradu.5N0SG	Putative nodulation-related and resistance gene
Aradu.A04	112076480	112076600	ACTCATAGCATTGTTTTGTTAGGCAATAGGGATATCTATCAAGAAAAATATATAGCGCGTTGGAGTCTTGGAGAGATTTATCTTTGTCCAATGGAAACTCTGCCCTTTATAGATCAGAAT	Aradu.5N0SG	Putative nodulation-related and resistance gene
Aradu.A04	112076600	112076720	TATGAACTTGTTGAAATTGATTTGTCTTGTAGCTCCAGCATTGTACAAGTATGTTATGGAAAAAAGGTGAACCTTTTCATCCAGAGCTCTATTAAATTTTTCTGCAAGATAAACATTTGC	Aradu.5N0SG	Putative nodulation-related and resistance gene
Aradu.A04	112076720	112076840	CAGGATAGTAATGTTTTGATGTTTCTTTATTTTGTTCAGTTTATGGAAAAACTGAAGTACTTAAATCTGTAATTGCCCTAGGTTGAAACAAATTCCAGATCTTTCTGAGCCTCCCAATCT	Aradu.5N0SG	Putative nodulation-related and resistance gene
Aradu.A04	112076840	112076960	AGAAACACTTAATCTTGAAAGTTGTGAAGAAGTGAATGATATTCCCTCGTATCTCGCACACCACAAGAGCCTCGTTAAACTTAATTTAAGTTTTGCTTAAGTCTTGAAACTCTTGGTAAT	Aradu.5N0SG	Putative nodulation-related and resistance gene
Aradu.A04	112076960	112077080	AAATTGGAGATGAGTTCCCTCAAGGAACTATATCTTGGGGGGCTGCACAAGCATGAGGAAACTTCCAGAATTTGGAGAATGCATGAAACATTTATCAATTTTTTGTTTGTGCGGAACAGC	Aradu.5N0SG	Putative nodulation-related and resistance gene
Aradu.A04	112077080	112077200	CACAGACGAACTACCCACAACGGTTGGATGTCTAGTTGGCCTAATCAAGTTGTACTTTAGACAAATGCAAAAGACTTACTTGCCTTCCAAACAACATTCAAGAGTTAACATCCCTCACGT	Aradu.5N0SG	Putative nodulation-related and resistance gene
Aradu.A04	112077440	112077560	ATAATCTTAAGGTATTACCAGAGCTTCCATCAAGTATAAGAGAGTTAAATGGTTCTCCAAATCTGAAGCTTTAGCATAGAGCTTCATTGCATGCATCCAATAGTAACAAGGGAACAAGTG	Aradu.5N0SG	Putative nodulation-related and resistance gene
Aradu.A04	112077560	112077680	AAGGGCTTGATATATTTGATGCTAATAGGAGTGGTTCTGTTGGGAGTGTCATAACTCACAATTGCAGAGAGGATCTTGTACGCATGAAATCTGGGCATTTGTTTTGTATGGAGAATTGTC	Aradu.5N0SG	Putative nodulation-related and resistance gene
Aradu.A04	112077680	112077800	TACTGAAGCTGTCATTTAAGCCACTTTCATATTTAGCTCAACTGGCTTCAGTTTGTCCTCAGAATCCAGGTACTCATTTCTCTCTTGGCTTGGGTTATTGTTTGATCGTGAAGAAATGAT	Aradu.5N0SG	Putative nodulation-related and resistance gene
Aradu.A04	112077920	112078040	TTATGTGATGTGGGTCTTGCAGTGTGCATGGATATGAAAAGTATAAAACTGAAAAAAGATAAAATCAACTGGGTTGCTAACTTGCTCTGAGAAGAAATGTGAGCATTTGGAGGCCGTGTT	Aradu.5N0SG	Putative nodulation-related and resistance gene
Aradu.A04	112078040	112078160	TATGTTCATGTGTGAGTGGTTTTTGACTTTTTGGTTTGAAAGTTTTTAGAAAGGTGTTTATACTGGATTCATGCTGTAGTTTGTTGCAATGAGATTATAGGAAATTGGGAATTGCTTTTT	Aradu.5N0SG	Putative nodulation-related and resistance gene
Aradu.A04	112078280	112078400	TTGCAGAGGGAAGGGTAAAATCTGCTGGCTCTGTGGAGCACCGATGTTAATTTAATTGTTATTCTTCCTTTTCGAACTGCAAAGCTACCAAGAGACTCTAATGTTATTTGGGTGGCTTTG	Aradu.5N0SG	Putative nodulation-related and resistance gene
Aradu.A04	112080080	112080200	TTTGGAGAGGTTTAGTACCTCCACGTATTGAGTTATTCACCTTATTCACCTAGTTTGTGCTAGTTGGTAGAGTCAATACTAAGAAAAGATTACAAAGGCTAGGCATTATTGATTAGCTGG	Aradu.5N0SG	Putative nodulation-related and resistance gene
Aradu.A04	112080440	112080560	AAGATTACTATCAGAGATTTTTATAAGTTTACCGACATCGGAGGAGATTCGAGAGGCTGTTTGGGATTGCGAGTCATCCAAAGCACCAGGAAGTGATGGGTACAACATGAATTTTGTTAA	Aradu.5N0SG	Putative nodulation-related and resistance gene
Aradu.A04	112082480	112082600	TAAAAAAGTTGAGCATATTTATCATTTGTTTTTGGGTTGCGAGTTTACTTGGCAGGTGTGGTATCAATGACTACTTGAAAATATTTTTCCATAAATAACTTAAGATTCAACCAATAATAA	Aradu.5N0SG	Putative nodulation-related and resistance gene
Aradu.A04	112082600	112082720	AATAATTATTAAATTTTTTAAAAATTTAAGCAGAATTTCACTTATTATTAGCGACCTCCTCTTATCATATATTTTTGTAGAAATGAGATTTTTCTAAAATATTAACTTGTTCGAATTTTG	Aradu.5N0SG	Putative nodulation-related and resistance gene
Aradu.A04	112083080	112083200	TTAGATAAAATATACTAATTAGTTACATAAACTGACATGACATAATATTAAAAAATTACTAACAATGCATTTAGAGACTACAAAAGAAAATGACAAACGTGTAGGCGCAACTTGACAATC	Aradu.5N0SG	Putative nodulation-related and resistance gene
Aradu.A04	112083200	112083320	TTCTTCGACCATCGTAGATACGAGCATGAAATAGAACTGTCGAACACGCATCAAGAGAATTAGGACGAGAGTTTTGAACATGCAACGACGGCAGAAGAAAGGCGTACGACAGCAAAAAGG	Aradu.5N0SG	Putative nodulation-related and resistance gene
Aradu.A04	112084520	112084640	TACATTATATAATTTTTTGCATAATTTTTTAATATTATATATGTTATTGGCCCATAATAATATTTCTAAATTTGTTTGTGCTTCCAGCTAATATTTAACAAACTAACTAACTTTATAACA	Aradu.5N0SG	Putative nodulation-related and resistance gene
Aradu.A04	112084640	112084760	AAAAGATAATACATCTAAAATATTGAAAAAGAACATCTAAAAAACTTAACAAAAAGTAATATTCAAAATCATTGAAAACGAACATCTAGATTTGCAAGAAATTATGGCCAGAAACGAAGA	Aradu.5N0SG	Putative nodulation-related and resistance gene
Aradu.A04	112085000	112085120	AACGACCATCCACAAATATAACAATAACAAAAAGAAGAATATTCATGGCGACGCTTTGATAGAGACCACTATAGCAACATTCTTCTGATGTAATGTGACAGATGACGCAGACGAATTAGG	Aradu.5N0SG	Putative nodulation-related and resistance gene
Aradu.A04	112085120	112085240	ATGTACGGTACAAATTTTTGTCGAGTCGAGACAGAGTGATCATAGAAAACCGATTATAGTGCGCTAGTGGAGACAATCATGCAAAAAAGTGTTGCCGTTAGAAAATAAGTCGTAAGAAAG	Aradu.5N0SG	Putative nodulation-related and resistance gene
Aradu.A04	112085600	112085720	GTGAAACAGAGGAAGTAGTAATAAAATAGACACTAGTAAAAATCTTTGAGAAATAGATGAAAACCCTTGAGAAAATAAATAATTAAGACATTTATTCATATAAAGATGTTAAAAATATTT	Aradu.5N0SG	Putative nodulation-related and resistance gene
Aradu.A04	112085720	112085840	TTTTATGAAAAATTTTATATTATAAATATATTTTGCTTGTTTGGCCATCATTTTTAAAAAATAATATTTTTATAATAATATATCAAAATCAAATTCTATAATTTATCATATAATAATTAA	Aradu.5N0SG	Putative nodulation-related and resistance gene
Aradu.A04	112085840	112085960	AAAAATATATCTTTACATAAATATAATTGTATCCACCTAAATAAAATCATTTACATGAAAGGTGTACGGGTACGACTATCACAGATTCACGCGTCTTCAGGAAATAAATAAATAAAGGAA	Aradu.5N0SG	Putative nodulation-related and resistance gene
Aradu.A04	112086560	112086680	GCACTAAAACAAGTTGCTGCTCATTCTGGTTGGACCTCCAAAAATGAGTAAGCTAAACTACTCATTAACTTACTCTTGTCAATTGTCATTAATTACTACAATTTATCTTCTGCTATACAC	Aradu.5N0SG	Putative nodulation-related and resistance gene
Aradu.A04	112086680	112086800	GTTCAAACTTTTATATATCCATCTAAACAAAACTGCAATCATTGTAGTTTGTAGATACCATTTTTAACAAATGACATAGGTCTGCTTGTTAAAATTGTTCCGGTAAATGGCATAATTAAA	Aradu.5N0SG	Putative nodulation-related and resistance gene
Aradu.A04	112086800	112086920	ATGTTTAACTAAAAAATTATTAAGATCGATAAGAGATATTATTACTCTTAACATTATATAATAGTATTATTATTTTGTAATACTATATTTTTAAAAATGCTATTTATACATAAAAATTAG	Aradu.5N0SG	Putative nodulation-related and resistance gene
Aradu.A04	112087640	112087760	AATTAATGAGATAATATGTGGATTAATGTAAAACTTTTTGACTCATTTATAAAAATATTTGTAATTTGTATATAGTTTAATATTTGTAATTAATGTGAAAATTATTATTATAGTTTTAAT	Aradu.5N0SG	Putative nodulation-related and resistance gene
Aradu.A04	112089680	112089800	ATCACTATAGACAAACATGATTGGTTGGGGATGCATGATCTGCTTGAAGAAATGAGCAAACAAATTATAATTCAGGAATCTCCAAATGATGCTTGTAAGCGTAGCAGATTGTGGTGTTAC	Aradu.5N0SG	Putative nodulation-related and resistance gene
Aradu.A04	112091120	112091240	AATTAGAATCTTACTACCAGCATCATCTATTTACAATCAAATTATGCAATTTCTATCTCTTATCGTTGTCAATTCTCAAAATAACTCAATGCTCGGCTATATATGCAACCTGTCATTACT	Aradu.5N0SG	Putative nodulation-related and resistance gene
Aradu.A04	112094000	112094120	AGCTCGGATTCAGAAGGACGGACGCTCGATATTCCAGTCTTTAGGTCGACTGATCCCGAGGAGTGGAAGCCGACCCTTTTTCCAGGCAAGATCAAAACTATTTTTTGTTTTTATGGTTAT	Aradu.5N0SG	Putative nodulation-related and resistance gene
Aradu.A04	112095200	112095320	ATTGCCCACTTAGCGTCGTTGACGGATTTGCATTTATCTTGGAGCAGTTTTTTAAGAGTTCCAATAAGTATCCATCAACTTCCCACACTTACACGTCTGGACTTATGGGATTGCCCTTAC	Aradu.5N0SG	Putative nodulation-related and resistance gene
Aradu.A04	112095680	112095800	GGGTCTAGTGGAGATAATTTGTTCATTGTGTGCGTGAACGGTTACTATTTTAGTAAGCTGTTATGCCAACACAAGTGCTTCCAAATAGCATTATCCAGTCAGATCCGAGTAAAGAAATCT	Aradu.5N0SG	Putative nodulation-related and resistance gene
Aradu.A04	112098560	112098680	CCAAGATACCTTTATATCTTCCATTTTTCAACCAAGTTCATCTTGAATTGTATCAAAGGATTTGCAGTGTAGGAACCTTTCTAGTTTTTGAAAACTTCTAATCTTATTGTTGTTGAAAAT	Aradu.5N0SG	Putative nodulation-related and resistance gene
Aradu.A04	112098680	112098800	GAATTGTGATCTTAATATTGGTGTAAGATTTTTTCCCTTTTATAATCATAGATATGTTAATGTTGATGTCATAATCATCGATGTACCATGCTGCACACTCCAATATTAAGTTACTGGTAA	Aradu.5N0SG	Putative nodulation-related and resistance gene
Aradu.A04	112099760	112099880	TAACAAAATTTCTACCTCAGAATAAACTAGCTAAGATCAATTCCTTCTAATAGCAAAAATGTAGATTTAGTCAAATTAGATGAGCAAACAGCTGCAACTTCTTGTCTCTTTTTTATGTGA	Aradu.5N0SG	Putative nodulation-related and resistance gene
Aradu.A04	112101680	112101800	AAGGGTTTTGGTGTAAATGATAACCATCTAATTGCTGAAGTGCTATTTCTTTTTTCGGAATGACTGTTCATCAAGTTATTTGTTAGAAAATTATATCTTTGCTTAATTTTGGAAAGTAAA	Aradu.5N0SG,Aradu.2IP8U	Putative nodulation-related and resistance gene
Aradu.A04	112104680	112104800	AAGTCTGTTTGACTTAAACAAAAGCATTGAGATGATGGATATATGTGAGTGAACTGAACAACATTGGCAGGGAAGAAAGGTATGGCCATTTCCCTTAAAACTGGGTCTGGAAACATGAAA	Aradu.2IP8U	Putative nodulation-related and resistance gene
Aradu.A04	112105520	112105640	GTCAGCTAAATGGTTCCCCAGATTTGAAGCTTTTCAGAGACCTCATTGCATCTATCCAACAGCCATGTGAACCCAGAAAGAAATGTAAATCTTGAGTTTATATAATATTGGTATTTGAAG	Aradu.2IP8U	Putative nodulation-related and resistance gene
Aradu.A04	112111789	112111909	TATTATTATTATAATATTACAACCATACGATCCTAATAGTAGTATTAACAGAACACTCTGCTTGAATTGAAGCATCATTGCATCAATCCTATATTTAAATTTGTCAGAAAGATAACTTTG	Aradu.9SK9Q	Putative nodulation-related and resistance gene
Aradu.A04	112114309	112114429	TTTTTAAATTAATTATATTATATAATATAAATTTAAAAATATTATATTATTTAAAAATTAATGAGATAATATGTGGGTTAATGTTAAAATTTTTGAATTATTATAGTTTCAATATAGATA	Aradu.9SK9Q	Putative nodulation-related and resistance gene
Aradu.A04	112125677	112125797	GTAGAAAGAAAAGCAAAGCTATGGAAGTAATGAGTGTTATCAAAATAAAATCAATTAAGACCAACTTCTCATGCTTTTTTCCTAACTAAGAATAATTCAATGAATCAGGTATCAAATTAA	Aradu.152KT	Putative nodulation-related and resistance gene
Aradu.A04	112133220	112133340	GACAAATCACCAAGCAGTAGTGTGTAGTGTGTAGGCCATATCTTTAAAGATTCACCTTTACTCTGCACCCTCTCTTTTCCCTGTAGTGTGTAGGCCATATCTTTAAAGAAATGGTTTGCA	Aradu.RAU0W	Putative nodulation-related and resistance gene
Aradu.A04	112134060	112134180	TATTCATTTATTTTCTACTATGTTGATCTGAATGTACACTAATACTTATCACCATAACACTGGTTAGCAAGTTTTTTGTTATAATCAAAATTTAATGGATTCAGTAGCTAAGAGAAGGGA	Aradu.RAU0W	Putative nodulation-related and resistance gene
Aradu.A04	112145666	112145786	ACCTAAAGAAGGAGATTCTTCTCTGGAAAGATAGCAGATAGCACATGTATATATGATAAAAATGGGATTGCAGTGATTCTGTGATTGGCCTTTAATTACTGTTCTTTTCATACTTGTGTG	Aradu.71KHE	Putative nodulation-related and resistance gene
Aradu.A04	112147106	112147226	CCTTGAACCACACACCCTAAAAAGTTTTCCCTTGGCAGTTGAGATTTTAGGTTCCTATCTATATAGAAGAAATGCTGACTTTTGGCATAATACCATTAGAGAAATAATGAATTTTCCACA	Aradu.71KHE,Aradu.RR05M	Putative nodulation-related and resistance gene
Aradu.A04	112147706	112147826	TCTGTATTGGGATTTTTGTCCTTTGGAAACTCTCCCCTTGTTAAATCAACAATATGAAGCTGTTGAAAATACTTGAAATCAAAATGCAACGTAGCAATCTTGAACAAGTTTAGCATGGAA	Aradu.71KHE,Aradu.RR05M	Putative nodulation-related and resistance gene
Aradu.A04	112148306	112148426	TTGAACATAAAGGGTTGTGGAAAACTTGATTATGTTCCTGATACCATTCATAGGTTAAAGTCCCTCAAGAACTTGGCAGAGTGCTTCTTTCTTTAGATAGCACTGTCTAAAACGTTGAAC	Aradu.71KHE,Aradu.RR05M	Putative nodulation-related and resistance gene
Aradu.A04	112148426	112148546	CTTCTCCAGAAGCTTACTATAAAAACCAAACTCTGGTTCTTTCTTCTTGTCTTCAGAAGGAAGAAAACATTTTCTTTTTGTATCTCCTTCCATGTTTCTGAGTTGCTTTCTTCCAATTCA	Aradu.71KHE,Aradu.RR05M	Putative nodulation-related and resistance gene
Aradu.A04	112149266	112149386	TTAATTAAGTTAGATAAATTCTTAACTCAACAAACACTATCATGGCACTCAAATTATGTTTTGACAAACCATGATGCATATTGTCTTCTGACAGAAGATGGAGAGCCAACAAATTTTATG	Aradu.RR05M	Putative nodulation-related and resistance gene
Aradu.A04	112150706	112150826	GATAGTCAGAGTACCTTGCACATTGCAAGAAATCCTGCCTTTCATTCAAGAACAAAACACATTGGAGTATGATGAGTCCATATTTGATGAGATATTTTGACTTGATTTGGACGAATTTCA	Aradu.RR05M	Putative nodulation-related and resistance gene
Aradu.A04	112153946	112154066	CATATTACTCCTTCTGTCCAGGGCGCTCGCACGTCTTGTGCGTGTGCACCCTACCCTCTTTTCTTCCTGTGCACATGAACTCTTTGTGCGCATGCACATTTCACCCTGTTTCTTGAAAAA	Aradu.RR05M	Putative nodulation-related and resistance gene
Aradu.A04	112154066	112154186	AAAACCTCCCTGTGTGTATGCATAGCCATGTGCGCACGCACAACCCTCGACACACCTTCTGTTCGTAGCACTCGCACCCAGTGTGCGTGGGAACAACCCTTTGATTTCCCTTGTATGCGC	Aradu.RR05M	Putative nodulation-related and resistance gene
Aradu.A04	112154186	112154306	ACGCACACACCCTTGTGAGCGCACATAGGACTTGATACCTCTTCAGTTCGCAGCGCTCGCACGCTACTGTGCATGCACATGCCCTTTCTTTTCGTTAGCGTGCGTGGGCACACTACTTTG	Aradu.RR05M	Putative nodulation-related and resistance gene
Aradu.A04	112154306	112154426	TGCATACGCACATGTCACTTTTCGAATGTTAATTCGAAAGGGGATACCATCGCGCCCTATCAGATACCTTCCCCCAAACCCTTTCTTCTTCTCTTCTTCTCTGAAACCCAGCCCTACCCC	Aradu.RR05M	Putative nodulation-related and resistance gene
Aradu.A04	112154426	112154546	TCAACCCAGACCAGCCCACCGTACCACCTCAATCTATCCGACCCTACCACCAGCGACCACCGTCGCCTACCCTCTCTCTCTCTCTCTTCTTTCTTCTCTTTCTTTCCCATTTCTCCATTT	Aradu.RR05M	Putative nodulation-related and resistance gene
Aradu.A04	112154546	112154666	CTTCTTCTCTGTGCGCGTCACCCCTATCTCTGCACCACCTCTATTTGCGTCTTTAAGCACCGGCGAGCAACCACCAGCGGCGGCGAACCTCTGTGGTGCTGCAACACTACCTCTGTTCCT	Aradu.RR05M	Putative nodulation-related and resistance gene
Aradu.A04	112154786	112154906	TAGTTAAAATGTGTGTTTCTAGATTGAATTTGTTTATGGCTAAATTATTCTGGGTTGAATGCTGCTTCGATTGAACTGGAATTCACTATTTTGAAACTCTGCACACCACATGCTTGATGA	Aradu.RR05M	Putative nodulation-related and resistance gene
Aradu.A04	112154906	112155026	ATTTCCTGAATGAAAACTGTTTGTTTAATTTTTATATTTGATCAGCATAAACCTTAAATTTTGTTTTCATTAGGCATTTGGATTTGTACTTGTGCAGTTTATGTAAATTTTGATGATGGT	Aradu.RR05M	Putative nodulation-related and resistance gene
Aradu.A04	112155026	112155146	TGAGATTGAATTTTAGTTATGCACTTAGTTGCTATTTTTGCTTGAAACACCAAATTGACTTGAAATTTGGAGCTGTAATCATTTGTTTGGTGCATTTTAAGCAGTGCATTCTTATGTTTT	Aradu.RR05M	Putative nodulation-related and resistance gene
Aradu.A04	112155506	112155626	GGATAACCATGTTTTCTTGTGAACATATTACATTTCTTTTCAAACAGTTTTTCTCAATTAAGTGTTGTTTATTTTATTGGCTCTAATTTGTATTGTTTGACTATTTTCTCTTTGATTTTG	Aradu.RR05M	Putative nodulation-related and resistance gene
Aradu.A04	112155746	112155866	GGACACCTTTATCACTGAAGCTGCCCAAGAGCAATACAAGAAAGTGGAGCACAAATCAGAAGTATAACATTGCCTTCCCATCGATGATTACCAGACTGGCCACCCTATCTGGGGTGGAGA	Aradu.RR05M	Putative nodulation-related and resistance gene
Aradu.A04	112155866	112155986	GGTGACCGGGAGACCGGACATCTATCTACATCAGTACCCACCCGTATCTGTCATACGGAGAATATGAGGGACCACCGCACAAGATGAGGAAGACTACAGAGCCACTATCATCATCATCAG	Aradu.RR05M	Putative nodulation-related and resistance gene
Aradu.A04	112155986	112156106	CACCCTCAGCACCTTCTGCGCCTACACCTGCACCTCGAACCCTTTACGAGTTGGCCTAGGACATTCTTCAGGCCATCCACCGCAATAAGCGCCGCAATGCGCGCCCCTTTCAGTGGATAG	Aradu.RR05M	Putative nodulation-related and resistance gene
Aradu.A04	112156106	112156226	TGGCAAAATTTGATGGTAGAGACCCTGGACCAACTCCTGTGGATACACTAGAGCCGGAGGCTGAGACTGAGGAGGCAGACGTAGAGGAGCCAGTAGTTAAGAGAGCTGAGGCAATAGCTG	Aradu.RR05M	Putative nodulation-related and resistance gene
Aradu.A04	112156466	112156586	TTGTGGATATTTAGAATACTTTGCCTTATGATTTACATTTCAATACTTTAGCAGTTGTATATATGTTAGTATGTTTATAGTTTATCTCTAGCATCGTATTTTATTCTGATATGTATATAT	Aradu.RR05M	Putative nodulation-related and resistance gene
Aradu.A04	112156586	112156706	ATTGCATTTTATTTTATTTGGTATATATTATAGATATTTTGATTGTGATTGGATGATGTAAATAGCATCGTACTTAGTTCAATTTTGATCTTAATTGTTCATGTTAGTTTTTGGATATTG	Aradu.RR05M	Putative nodulation-related and resistance gene
Aradu.A04	112192242	112192362	CAGCCATTATTAACTGTGCATGAATAAACTGAATTATAAAAAATAACCATCTAATTAAAAATCAATATAATTATTTGCATATCTTTTAAATTGAAGATCTAATATATTTATTGTTCATAT	Aradu.YK5P3	Putative nodulation-related and resistance gene
Aradu.A04	112192362	112192482	TATTTAGTATTCTTATTATCTTTCTATATTTTTTATTATTAATTATTAATTGAATTGTCAAAAGTTAGCAGATTAACTCTTGATGTCCAATATTTTCTTTTAACCTTTTTAGACATATAG	Aradu.YK5P3	Putative nodulation-related and resistance gene
Aradu.A04	112192482	112192602	TCTTCATTTATTAATTTTTACGCACTTTATTTGCAATGATAAAGAAATGAGTATATATAGTTTTTACTTTTTAGTCTCCTGTGGAACCTACAGTAGTAGTAGTAATTATTATTATTATTA	Aradu.YK5P3	Putative nodulation-related and resistance gene
Aradu.A04	112192602	112192722	TTTTACTCGAAATAAATAAATAAATAGATGAAATTTATTGAAAAAAGTTTGATAACCAAATTTTTCAGCTATAATTAGCTAAAATTTTTTATAGTTTATTTCATTTATATCACTTAATAA	Aradu.YK5P3	Putative nodulation-related and resistance gene
Aradu.A04	112192842	112192962	TACTTAATATTCCTTTTTATAATTTAATTTTTATATATAAAAATATAATAAAAATTAATAAAAGATAATTATAATATTAATTATATTAAATAATTGCAATTGACTTTAATTTTTATTTCC	Aradu.YK5P3	Putative nodulation-related and resistance gene
Aradu.A04	112194162	112194282	CACTTGTTTATCAAGAGAATGGAAATTTTTTCGTAATATTTCTATACTGTAATCACTCTTTGTCTACCTAGCACTACCCAAATTAATTTACATATATGGGTGTCACGGATAAAGGGGTCT	Aradu.YK5P3	Putative nodulation-related and resistance gene
Aradu.A04	112194282	112194402	TCATTATTGATTACCCTCTGAACTTTGTGTCTCCTTGATCACTACCCAGCATCTTCCGCTTACTTTCCTTTCTCTCTTCACAAAGAGTTTCTTAATTGATGTTATTAACCACAACTCTTG	Aradu.YK5P3	Putative nodulation-related and resistance gene
Aradu.A04	112195122	112195242	AAAAAATTTTAAGATCGATAAGAGATATTACTCTTAATATTATATAATATTATTATTTTATAATACTACATTTTAAATATTTTTCTAAACCATTATGATAAACCAAACTCCTAAAGGAAA	Aradu.YK5P3	Putative nodulation-related and resistance gene
Aradu.A04	112195362	112195482	GGAAAAAACGTATATATAATGCCAACACATATAATTGTCGCTAAATACAAATGTGATAGATATTACAGCAGTGATATTACCGTCACAATTTATTTTTTATTTCTCACAATATTTTCAATT	Aradu.YK5P3	Putative nodulation-related and resistance gene
Aradu.A04	112195842	112195962	TCCTCATACTTTCCCTTTAATTTAAGAGTATGTCATTTACTAATATGTTATTGTATACACAGTAAAATTTAAAGTATCAATATTTGTTTAAGTCAACAAATAAATGACCAACCCAAATTT	Aradu.YK5P3	Putative nodulation-related and resistance gene
Aradu.A04	112196082	112196202	TGATAATTAATATAAGTTGGCCAAATTGAAAAACGAGTCATGAGTGACCTAATCACGTGGTACAATTTTCTTGTTTAAAGTAAGGAAAAATATGAGGAGTCAATGAAATATTTATACAAT	Aradu.YK5P3	Putative nodulation-related and resistance gene
Aradu.A04	112196442	112196562	CAATATCCCATTGTATACATTGTACAAATAGTTTATTGTCTCCCTAGCGGAATCCGGTAAAGAAAAGTATTGCCTTGTTCTCTTTGTGTTTCTCTACATTCTAGGCTTCCGACGCTCAAC	Aradu.YK5P3	Putative nodulation-related and resistance gene
Aradu.A04	112198842	112198962	CCACTTCTCCTCAAACATAAATTTCTCCTTTTAAAATAAGGCCACTCTCCACAACATCTTTCCAAATATTTCAGAAACGAGATTCAAAATCATTCATTCTAAAACAAGATTTGGTAACAA	Aradu.YK5P3	Putative nodulation-related and resistance gene
Aradu.A04	112200642	112200762	AAGGGGATCGGCGACGACGAAGACGGCACAGACAGCTGCATTCTCAGAGAACTGTGTGTGTGTGTATTTAGGATAGGGGCTGCGCAGCTTGAAGGGAAGATGGAAGGGAATGGGTTTAGC	Aradu.YK5P3	Putative nodulation-related and resistance gene
Aradu.A04	112201122	112201242	TATGAAATAATTTCTAAAAGTAAAATCTCTAATAATAAATAAATTTAAAATCAGCTCATAATAAGACTCTTCAAAAGTTATGGGTCTTACAATTTATGGTTGCAAATTGTATTGATTCAT	Aradu.YK5P3	Putative nodulation-related and resistance gene
Aradu.A04	112201242	112201362	GTTTGCAAAACTCTTGTCGTTGCGTCTCCTTCCGCCATATCTTGCAGCATGCTTGTGTTCGCCGCTTCTTCTTCTTCAATACGCTTTGGCACACAAGACCTCACGGTCTTGTCTTTGACG	Aradu.YK5P3	Putative nodulation-related and resistance gene
Aradu.A04	112201482	112201602	TATGGTAAAGAAGAAGAAGACGAAGAAGCGTCTCTTCTGCCATGACAACACCTCACCGCTGCGCCCCCTTCTACCATGGCAAAGAAGAAGAAGAGCCATGGCATCACCTCGCCGTTGCGT	Aradu.YK5P3	Putative nodulation-related and resistance gene
Aradu.A04	112201722	112201842	ACCATTTTGCCAGCAACAGAATCTTTCAAATACCAATTTGGTATTCACCTCTTTAATAATAGACATAATGATCTATAAAATTTTTTAAAATTCTAAGATGAGTTCTTCCATACAAACAAC	Aradu.YK5P3	Putative nodulation-related and resistance gene
Aradu.A04	112205322	112205442	ACAAGATGAGGGAGTATCACTCTCATTCCCACTTAATTGCCCTTCAACTGAAATGGTCGCACTTGCTCTCTGTTTCCTATTTGACAGTATCCAAGATCTCCATAGATTTTGGCCTAAGGT	Aradu.YK5P3	Putative nodulation-related and resistance gene
Aradu.A04	117163918	117164038	TTTTATTTTATTTTTGCTGATTTGAAAATAATATATGATTTGACAAAAATTGAGTGGTTGATTCTAAAATTTTGTCAAGTAAGCGACAAGGCATTAGTATGAGAAGAAAGATGTCTTAAA	Aradu.J4QJ9	Putative nodulation-related and resistance gene
Aradu.A04	117164038	117164158	AGTAATATGGATAAATTTATGTATCTACTTTTATATATTAAGAATAGAGAGTGATGATTAACCATTACTACATTGTCCATACTGATCGTAACACCAATAAAATGTTTTCATACCCTTTGA	Aradu.J4QJ9	Putative nodulation-related and resistance gene
Aradu.A04	117164158	117164278	ATCTTCTATCAACATGTTAGTGATATGTGTCTCCATAGCAATGGTTGCTAGTGTAGTTCTTCTTTGGAGCAAGAAACAAAATGCAAAAGAAGCAACGGTACGAAATATGGAGGGGTCAAA	Aradu.J4QJ9	Putative nodulation-related and resistance gene
Aradu.A04	117170278	117170398	ATTACAGACTTGACAGATTTGCCTATCGTTGAGTTGCCAAGAACTCCTTCCACCTTTAAAGAACCTACCTCCATGATTGCCTCCTCTTCTTCCACCAAATCCTCTAGCATGACTTCTTTG	Aradu.J4QJ9	Putative nodulation-related and resistance gene
Aradu.A04	39352416	39352536	GTACATATATTTATTTTTCTATTGAATAAAATACCACTGTTATCTTTTGGAAAGAAAAAACTAAAAAATATGTATACATAATATTATTTCACATCCATGAAAAATAAAAGGAGTAAATGT	Aradu.P5PIT	Putative nodulation-related and resistance gene
Aradu.A04	39352896	39353016	ATATATATATATAATCGAGTCAGCTCACGAGCTAATGAGCTGGAGTTCAATCCAAGGTCAAGCTTGGCTCACTAGCTTACGAGTTTAGCTTATCGAGTTATTAACGAGTCGAGCTCGAGC	Aradu.P5PIT	Putative nodulation-related and resistance gene
Aradu.A04	39353016	39353136	TAGCTCATGAGCTGGCTTGACTCACTTCCAGCCTTACCGGTCCCTAACCATTTGTTCGATGGACTTCGCACCCCCTAAAAAATATAAAAATCCAAATCGGTCCCTATCTATTTTGATATA	Aradu.P5PIT	Putative nodulation-related and resistance gene
Aradu.A04	39353136	39353256	TGTACGTTCCAGTCCCTGCAACCAGTTTTGAACAGGTCACTTGCTGACGTGTCAGTCACTTGCTGACGTGTCAAGTCACTTGCTTGACTATCTTTTTCATTATTGTAGGGACAAGTTATT	Aradu.P5PIT	Putative nodulation-related and resistance gene
Aradu.A04	39353256	39353376	GACACATCAGCAAGTGACAGTGATTGGAATGTACATATATTAAAGTAAATAGGGACTGATTTGGGTTTTTATATTTGTTAGGGGGTGCGAAGTCTATTGGACAAATGATTAGAGATGGAA	Aradu.P5PIT	Putative nodulation-related and resistance gene
Aradu.A04	39353376	39353496	AAGGACATTTACTCAAATAAAAGTGAAAAAAGAGATAACTAGATAAGAGGTAAACTCAGAAAGGATTACATCAAAGTTGGGCATTTTTTCCCTTCAAACTATAAGAGAGTATAATTTAAT	Aradu.P5PIT	Putative nodulation-related and resistance gene
Aradu.A05	108223834	108223954	TCAAACCAGGGTAATAATCTATATGTTTGTTATGTACAAAATTCTTGTAAATATGGTTGCAAATTATTGTTGGCTAAGTGTTGGCTAAAAATAATAATATTTATTAATGATGTAGTCGTT	Aradu.MU0PR	Putative nodulation-related and resistance gene
Aradu.A05	108227194	108227314	AGTTGCTATGAAAATATTAGTATATAACTAATATATAATAGAGAAAGATTGATTTAGTAATTAATTTTTAATTATAGAATTATCCTGTCTAGATAATATAATATATATAATCAAAGGTTT	Aradu.MU0PR	Putative nodulation-related and resistance gene
Aradu.A05	108227434	108227554	TTTTTATTGATTAAATACTATCAAATTTTAATAAAAATACTGTTTCTTAAACTTCCTTAAAATATAAGTATAACTAATAACACATACAACAATTAAATCAAAAGAAAGATTTACTTTTTT	Aradu.MU0PR	Putative nodulation-related and resistance gene
Aradu.A05	108227794	108227914	TCTTTTTGGACACTAAGCTACGGTTTATTCTTTTTGGGCACTCACATGATGGTTCCAGCTCAATATTTTCAGAGTTGTTGCACTCATTCTTTTAGTTGCAGTTTGAATTACTGCTTCCTA	Aradu.MU0PR	Putative nodulation-related and resistance gene
Aradu.A05	108227914	108228034	AGCCATGCTGACAAGTGTATCCCTCTCGACCTTGACATATACATGAAAAAGTCCTTAAGTATCTTCTTCTCTTTGGTAAAGGATCAACAGGTGGATCTCCTAGACCTGGAACAGCTATTA	Aradu.MU0PR	Putative nodulation-related and resistance gene
Aradu.A05	108228154	108228274	AAATGCTAGGAGGTGTTCGAAAATGGTTGAAGTAGTTGAATAGGAGGCGTTTTTGGGATCTACGTGCTCCCTGGTTAGAACCTCTAAGAGGTCCCAATGGTTTGGACTTGAGTAGACTTA	Aradu.MU0PR	Putative nodulation-related and resistance gene
Aradu.A05	108228274	108228394	AAAAAGACATACAGCCTTGGCAAGAACGTCGTTCCACGGATTTTATTTCTATCTTTCCATACATAACCGAAGAATGGAAAAGATTCTTCAAGAGTCTCAGGTTCCAGAAGTGCATGATAA	Aradu.MU0PR	Putative nodulation-related and resistance gene
Aradu.A05	33826100	33826220	ATACTTAAGATTTTTTATTTTCTATGAATTTGTTATGTCATTACTAAATTTACTTTGTGGCAATACGAGTTAATTTTAAGTTGTCTCTGAACTTATATACGAACCTTATTTAGTCTTCAA	Aradu.2C5J4	Putative nodulation-related and resistance gene
Aradu.A05	33826220	33826340	AGTTTCAATTATTTCTATCTAGTCTTCAAACTTTACAAATATGGCTCACATTAGTTTTTAGATAATTTTCAATACACAGACATATGAAACATTGATATAGACAGTCAAATGCTACGCTAG	Aradu.2C5J4	Putative nodulation-related and resistance gene
Aradu.A05	33826580	33826700	CATATTTACAAAAGTTTGAAAATTAAATAAAGACAATTAAAATTTCAGAGGCTAAATTGATGAAACTCGTGTACAAAGTAAAATAAAATCACATTTAGTATATCATAGTAAATACATATG	Aradu.2C5J4	Putative nodulation-related and resistance gene
Aradu.A05	33826700	33826820	TGTAACTAACTACCATCAATTTTTTAATTTATTGTATTGAATTCTTCAATTATATAAAAGAAAAATGATATAAAGAACGAACGATTACAAAAAGACAAAGAATAAAATTGAACAAAAAAT	Aradu.2C5J4	Putative nodulation-related and resistance gene
Aradu.A05	33826820	33826940	AAATTGAAATTAGAAAAAGGTAAATTAAAATTAAATATAATGAAATTCATTTTACTTTTTATTTAAATTTCTTGATACAACAAGAAAGTAACTCATTTAACTTAACTTATATACATCATA	Aradu.2C5J4	Putative nodulation-related and resistance gene
Aradu.A05	33826940	33827060	ATTTAGAATAAATCGTAATCGAATGAAATTAATTACTCATTTAATTTCACTTGTCCACATTATATATAATTTTATACAAAATTAAAAAGTGGTTTTTTACATTTTTAATCTATGTATAAC	Aradu.2C5J4	Putative nodulation-related and resistance gene
Aradu.A05	33827180	33827300	ATCAAACATTCTAATATTTAAAAATATAAAATAATAATTATTAAAATAATATTTAAACTCTTTGTATCAGAAATATTTGAAGTACGTATAAAAAATTATATTATAGAAGATGTCAATTTA	Aradu.2C5J4	Putative nodulation-related and resistance gene
Aradu.A05	33827900	33828020	AATATTCTTATACTAAATTTTAAATTCTAAAGTCTACTTTAAATTCTACTTGTATAAAAATAAAATATTAGCTTAAAGTATTTGGCTAATATTTATAAAAAATGTTAGTGCCTGACTTTT	Aradu.2C5J4	Putative nodulation-related and resistance gene
Aradu.A05	33828020	33828140	CTCGTTTTAATTAACTATATATAGTGCAAAATTTTATGCATTTATTACTAAATTGATATTAATATGAAAATATAAAGGAAAGTTGAATCATGATAACATAATTATTTTGAATGTTTTGTT	Aradu.2C5J4	Putative nodulation-related and resistance gene
Aradu.A05	33829460	33829580	GAGCTTATGTATCGTTGGTCATTTTATATTAGGGAATTGAGAAGATTGAAGGTGTGGTTTTGAAGCAACAAATTGAGTCATATAATAAAGATATTTTGAAAGATCATCGAGCATTCTCCA	Aradu.2C5J4	Putative nodulation-related and resistance gene
Aradu.A05	33830060	33830180	CTTAAATTTTAATTCTAAATTTTAAATTTTAAATTTTAAATTCTAAATTTCAAAATTTAGATTCTAATTATTGATATAAAATATATAAGAAAGTATAGGTAGACAATGAAAATACTAAAT	Aradu.2C5J4	Putative nodulation-related and resistance gene
Aradu.A05	33830180	33830300	AATATGATAAATGGATATGTCGGATGTTAAAGTTTAGGAGATAATTTAAGATTTACAATCTATTCTAGAACCCATTGATTACATTGTTTAGAAAAATCATTATCTGCCTAGCAAAACCAA	Aradu.2C5J4	Putative nodulation-related and resistance gene
Aradu.A05	33833180	33833300	ATCAGTCTTTTTAATAGTACTAAAAGATCTCAACAATTAACAATTTAATATAATACATCATCAAAACTAATGAAATCAACATAAACCCTTCACAAAACAAGTATCTCAAATCAAATAAAA	Aradu.2C5J4	Putative nodulation-related and resistance gene
Aradu.A05	33833300	33833420	AAAATAATACAACTATATTTGGGCTATATTAAGTCAGAGCTTATTTTGGGTCATGACAATCACACTTTGATCCTCCCTCTCAAGAGTTCGAGTATCCAACTACTTAATGATCCGATTACA	Aradu.2C5J4	Putative nodulation-related and resistance gene
Aradu.A05	33833420	33833540	AATAATTCAATCACAGGCAACATTTCACAAAGAAATCCTACTCACACATAGTAGTCATGCTTTATCCTTGATAATTTCATATAGTATCTCATTCTCGTAATATCGTATCATCAATTCTTG	Aradu.2C5J4	Putative nodulation-related and resistance gene
Aradu.A05	33833540	33833660	TTCCTCCTTCTCAAGACTTTGAATATCGATCCTCGCTCTCAAGAGATCGATTTATCATACTTTAATATTCTCTCTTAAGAGTTCGAGTATCGAACATCCCTCTCAAAATTTTGATTTATC	Aradu.2C5J4	Putative nodulation-related and resistance gene
Aradu.A05	33833660	33833780	ATATTACCATGGTATTTATTTTCTTTTGTATTCATAATCATCTTTATCATAGTCATTTCCTCATTTTAGATTCAATTGGTTTGCACCATATCTTAGAACTTAGGCTGCCTAAATGCAACG	Aradu.2C5J4	Putative nodulation-related and resistance gene
Aradu.A05	81966280	81966400	GAGTATCTTTTTAATTGACAAAAATGTTAATACTATGTATTAATATTAAATCAAATCAACTAAATTCAATTTATTATATATATATAAGTAAATCAAATCAAGATTGATATAATATATATA	Aradu.APS5J	Putative nodulation-related and resistance gene
Aradu.A05	81966760	81966880	GGAATCTTGAGTGAAGCTTTTCACATATAGACTTGGACGGAAAAGTTTAGGAGGCAGCAGTTTTATTGAATTTTGGCCAGCATATAACCAGCAGAGAAAGATGAGCCATTGGATGAAATT	Aradu.APS5J	Putative nodulation-related and resistance gene
Aradu.A05	81966880	81967000	TCACACCAATCTCACACCATCAAATCATCATTAATGGCTAGTTGATGGCTAACAATCACAAAAATTACTGGCCTCTAACATTGTTCGACTTGGACCTTCTCCAAAATTTTGTGAACCACC	Aradu.APS5J	Putative nodulation-related and resistance gene
Aradu.A05	81973360	81973480	ACTTTACACTCCTCAACTATGACTATATTTTCTTTCCGGGGAGTGCTAGGGGAACAATAATTATCTTGAACAACATTAACAACCACCAATCAAATACAAGTACACTACACCCTAATTTAA	Aradu.APS5J	Putative nodulation-related and resistance gene
Aradu.A05	81973480	81973600	TGCTACTCATTAAATTTACTCTTTTAACCCTATTAATTCACATTGTTTACACATTGTTCAAGAATGTTATTAGTTCCCTATACGTTTCCTTTCTTTCCTGCTGCCCATGTCTTAATTGAA	Aradu.APS5J	Putative nodulation-related and resistance gene
Aradu.A05	81974320	81974440	CACTGCTTCAGAACTGTTGAGGGCTGATAACTTAAAATCTGACCTTGAAAATAACAATAAAAAGAGCTGCGGCAAAAGTTGGCACGTTTGGAGGAAATGAAAGAGGAGCTAGAAAAGCAA	Aradu.APS5J	Putative nodulation-related and resistance gene
Aradu.A05	8425290	8425410	GAAGGGTCAAAGAATAGAGTTTCATATTTTGACAAGATTCAAGATAGTACAAACTAAAATAGTGTGTCAGCAACGAACTCCATGAAGCCAATTTAAGCTGATGTCTACTTTAGCTGTCTC	Aradu.I92PG	Putative nodulation-related and resistance gene
Aradu.A05	8427570	8427690	AATTTCAATAATCAAGGAGCATCTAGAAGTATTCCAGAATGTAACGGTATATAACTGAAAGCACCTACCTCAATTCTCAAGGCCACTGTAAACCTAATGTATCTGTTAATGCATATGCAT	Aradu.I92PG	Putative nodulation-related and resistance gene
Aradu.A05	8427810	8427930	GGACCACATTCCCAAAATAGCTCAAGTATTGAACTTGGTTAGTGATTGTATTAGACCATGACATACTTCTCTCCCTACTAAGTTTAACCAAAAGGAGAAATGGAAATCTACCTTTAACAT	Aradu.I92PG	Putative nodulation-related and resistance gene
Aradu.A05	8428890	8429010	TCAAAATCTAATTTCAAAACCAAATTACATACTCTTTCTCTCTCTCTCCTCTCTCTCTCTCTCCCTTCCTCTTTCTTTCTCTCTCCCTCCCTTCTTTATCATCTCTCTCTCTCTTTCTCT	Aradu.I92PG	Putative nodulation-related and resistance gene
Aradu.A05	8429130	8429250	CCTCTCTCTATTCTCTCTCCCCTTCTCTCTTCTTTTCCCCCTCTTTCTCTCCCCTCTCCCTTTCTTCCTCTCTTTCTCTCTCTCTCTCCCCTCTCTCCTTATCTCTCTCTCTCTCTCTCT	Aradu.I92PG	Putative nodulation-related and resistance gene
Aradu.A05	8429370	8429490	TCTCTCTCCTTCTCTTCGCTCTCTCACTTTCTCCACTTTTTCTTATCTCCTTCTTTCCATCTCTCTCCTTTTCTCTCCCCCTCCTCTTCTCTCTTCCTTCTCTCTCTCTTTCTCCGCTTC	Aradu.I92PG	Putative nodulation-related and resistance gene
Aradu.A05	8429490	8429610	CCCGCTTTCTCCCCTCCCCTCTCTTTCTCTTCCTCTCTCTCCCCCTCCTCCTCTCTCCTCTCATATCCTTTTCTCTCTCTCTCTCTCTCCCATATCTCTCTCCTTTCTCCTCTCTTTTTC	Aradu.I92PG	Putative nodulation-related and resistance gene
Aradu.A05	8430570	8430690	TTTTTGGTTAACCAAAAAACTAGTTTGGTTTTTAGATTAACCAAACCATGAACACCCCTACTTACAAGTTACCGTAAAATAAAATAACATTTTATCAACTACCAAAGTCTTGGTCATTCC	Aradu.I92PG	Putative nodulation-related and resistance gene
Aradu.A05	84311607	84311727	TAGGTAAAAAATTGAGTGATTCTCTTTGTACTTAATTTCAATCTATTATTTTTGTTTCTATTCGATTTCAATTATTGTCTTGGATATCTCAATCTTTCACATTGCTCAAGTCTGGAGAGT	Aradu.R7TTV	Putative nodulation-related and resistance gene
Aradu.A05	84311847	84311967	AACTCCACAACTGTTAAATTACCAAGAAGCATTTTTGTGTTGGCAGAACTTACACATTTGAGCATTAACTGAGCTCGATGGTGTCCTTAAACAAGCAAGAGTTTAACTTCAGTTACTGCA	Aradu.R7TTV	Putative nodulation-related and resistance gene
Aradu.A05	84313167	84313287	TAGTTTTACTGTGTACTTCGCTCGTTTATCACCACTAGATCATGAGATGCATAATTGATTTTGTCAAGGAAAATATAGATAACTACCAGTTTTTTATGTATATATAACATTTTTAGTAAA	Aradu.R7TTV	Putative nodulation-related and resistance gene
Aradu.A05	84313527	84313647	CCAGGATTGTCTAGCAAAGGCTCCAGGAGAATCATCTCAAGCCCCTTTTGATGAGACTCAAAGTATGCAGTCCCCTAGTCCCACATCATCAAGTGGAAAACTTAGTGGACAAGAAATATA	Aradu.R7TTV	Putative nodulation-related and resistance gene
Aradu.A05	84314487	84314607	GTAATGCCAAAACCTGCTGCGAAGGAGCAGAATACCATGTAAGTATGCAACATTTCATCATGATATTGATCATAGATTCTTTTATCAAAGTGAAGCTTCCTATTGCTAAGTTGCTTTTTC	Aradu.R7TTV	Putative nodulation-related and resistance gene
Aradu.A05	84315927	84316047	GCCTTTCGTTCTGGTAAATTTTTATTTATGACGTCGGAGTTTAACGATTATGTTGGTATTTACTAACAATAAAATCTAAAATAAAATATCTTAGATTCCAAAAATGAAAAGATACTAAAA	Aradu.R7TTV	Putative nodulation-related and resistance gene
Aradu.A05	84320127	84320247	TATTTTTAAAAAGTGGAGACAAAGGAACTTGAAATTGCTGGGATTAGAAACTGAAACTTTAACATTTCTTTCCAAAAATATTTTCACGTAACATTTTAAATTTCAAATCTACTATTTAAC	Aradu.R7TTV	Putative nodulation-related and resistance gene
Aradu.A05	84339112	84339232	CACACAACTAGAAATGCTAGATTCTAAAAGGACACTTGTTAAGTAGGGGCCAGCTCGACTCATCATATCCTGCAGGCCTAAACCGAGGAAAGCGCCAAAAGATCCAAGACTGGAGTAGCT	Aradu.4W499	Putative nodulation-related and resistance gene
Aradu.A05	84339712	84339832	TGTGCGTCTCCGGACGCCATCGCTCTACGAAAGCACTGACAAGGGCCTCGTCTAGCCGGAACAACCATAAGCAGCACGATAAATCATCAACATACCGTTCTGCTAAATAAGACCGCATAA	Aradu.4W499	Putative nodulation-related and resistance gene
Aradu.A05	84340912	84341032	TTTTTTAAAGTGTTCTTACCACCGGATCAATTTAAGTTAGATTTTGTGTATATGGTTAGATTATCCACTAAAATAAAAGAAGGAACTATAAATGGAAATTATCCACAAGAATTTCCGAAG	Aradu.4W499	Putative nodulation-related and resistance gene
Aradu.A05	84341032	84341152	AATTGAGCTCCGGACAAGAAACTTTGGAGGTCCTCCAGCTTGGACATGGAATCCATCGCCCTTCTGAATAAAACTATTGAACCCTTCATGGAAAATATCACACAATATTGTACCAGTAGT	Aradu.4W499	Putative nodulation-related and resistance gene
Aradu.A05	84341632	84341752	AGTTGGAGAAATGGAAGATGGCTCTAAAGCAAGCGGCCAATTTGAGTGGAAAGCATTTCAAAATTGGGTATGTTATCATTTTTGAAAATTGTTTAATTCTTTCATGTCAAAACCCTAAGA	Aradu.4W499	Putative nodulation-related and resistance gene
Aradu.A05	84341872	84341992	TATTTTGGTCGAACAAATCTAAACTTTGAGTATTGAGTTCATTTAGTAGTTTACTCTCACCGAAGAAAAAGAAAGAACTATGTATATACAGAAAAGAAATGGAGCGGAGAGAAGTAGCGC	Aradu.4W499	Putative nodulation-related and resistance gene
Aradu.A05	84347032	84347152	TATCGTATGATTGAGTAAAAAGCCTTCTTTATGAATATGATACATTCCACGGCAATATTTTTGTTAATAAAACTAAAAGATTTCAAATAATATGTCAACATTACTGTTAGTAAAAGTTTT	Aradu.4W499	Putative nodulation-related and resistance gene
Aradu.A05	84387751	84387871	TATATTTTAATAATCAAATAAACACAGAAAGGTGAAAACTCATGTGTAGTCGACTTTACGTGAAATTAATAGTTGAGAGCTGTTAGATGAAAATTAGTCAAATCATTTAACGGCTTTCCG	Aradu.ZAA0W	Putative nodulation-related and resistance gene
Aradu.A05	84387991	84388111	AGCATTAGCGCCAATGCCTCTTGTTTTGTGTTCTGACGGTGCCACCACTATGTCTTCCCAGCACACTGGCACGCAACACCGGCACCAATGAGCGTAAAAATAAAAATAATTTTGTTTTGA	Aradu.ZAA0W	Putative nodulation-related and resistance gene
Aradu.A05	84388111	84388231	CTTTTGATAGAGACCATTTACTCCATATTTAATAGTATTGGGTGGCTTAATTTATGGTTCATTGACTTGGCCTTAATTTCCTGTTCCTGGATAGCAATGCTAAACTCAACTGTAACAATT	Aradu.ZAA0W	Putative nodulation-related and resistance gene
Aradu.A05	84388231	84388351	ATAAATGGTGGTGATTGGATTTATATATTGACTTATTTCAATCTGCATTGCATTATCTCTTTTTTCTCAACTGTATCAGATCTGTTCTTGGGATTATGCAAGCTTCTCCTTCCTCTTCCT	Aradu.ZAA0W	Putative nodulation-related and resistance gene
Aradu.A05	84388351	84388471	TCAGCTATATTTGGAAATACGATGTGGTCCTCAGTTTCAGAGGAATTGATACTCGCCATGGTTTTATTGGCAATCTCTACAAAGCTCTTCATGACAAGGGAATCCGAACATTCATTGATG	Aradu.ZAA0W	Putative nodulation-related and resistance gene
Aradu.A05	84388471	84388591	ACGAGGAGCTCGAGAGAGGGGATGAAATTACACCTTCCCTTGTCAAGGCAATTGAAGAGTCTAGGATTGCAGTTCCTGTGTTATCTAAGAACTATGCTGCTTCTTCTTTTTGCTTAGAAG	Aradu.ZAA0W	Putative nodulation-related and resistance gene
Aradu.A05	84388591	84388711	AACTTGTCACTATTATGAAATATGTTAAGGGAAAGGGCAGATTGGTTTTTCCGGTTTTTTATGATGTTGATCCTTCTGATGTGAGACACTGCAATAATAGTTATGGGGAAGCACTAGCTA	Aradu.ZAA0W	Putative nodulation-related and resistance gene
Aradu.A05	84388711	84388831	GGCTTGAAAAGAGATTCAAGGATAACAAGGAGAAAGTGCATAAATGGAGAGAATCTCTGCATCAAGTGGCTAGCTTGTCTGGTGAATGTTTCAAACTTGATGAGTATGTTTTTACAATTC	Aradu.ZAA0W	Putative nodulation-related and resistance gene
Aradu.A05	84388831	84388951	CAGTGTCTCATAATCGTTTCTTTAACTTTTGTTATCAGAATCGTTTCTGCCGATATTTTTGTACATCTTTGTTATTTGTTTATTTTTCTTGTGAAAAGTTAATTTTAAGTGAGTCAAATG	Aradu.ZAA0W	Putative nodulation-related and resistance gene
Aradu.A05	84388951	84389071	TAAATAAAAGGAGAAAATAAGATCGTACGAGCTATAATTCAAATAACATATTCTCTCCATTCTCAGCTATAAGTTTTGAGTTCGAGTCTCACAATCATACCAGAGATAAGGGATGGGAAG	Aradu.ZAA0W	Putative nodulation-related and resistance gene
Aradu.A05	84389071	84389191	TACACAACTCCTATCAGCGGATATAACTCTAGGTGAGTATGGAGAGATTATGCCATTTGAACTATACCACACCCTTAATATATATAAAATATGAATGTACATAAAATTATATATACATAT	Aradu.ZAA0W	Putative nodulation-related and resistance gene
Aradu.A05	84389191	84389311	GATGAGTGAGTAAAAATTTGAACCTAAATTTCTTTCTTTTATACAAATCAGACTAAAATTTAGCTATTATACGAAAAGTTAAATTAACTATATTACATAGCATAAATTTAAAAGTGTTAT	Aradu.ZAA0W	Putative nodulation-related and resistance gene
Aradu.A05	84389431	84389551	ACAAATAAAATCTTGTAGAGTTGATATCTTTTCTATTGTAATTCACGAACGTAGTCTTAATATAACCAAGTGATGAGTTTGGAAAACTCTAAATTAATATTTGTGATGACTAAACATTAT	Aradu.ZAA0W	Putative nodulation-related and resistance gene
Aradu.A05	84398911	84399031	TCCTTTATATGTTGCGGATTATCCTATTGGGCTAGAATCTCGAGTGCAAAAAGTAGTCATGCTTCTAAGTGATGGATCTAATGGTGGAAACCAAATGGTGGGGATCTATGGAGTTGGTGG	Aradu.ZAA0W	Putative nodulation-related and resistance gene
Aradu.A05	84399031	84399151	AATAGGTAAAACAACACTTGCTCGAGCAGTTTATAATCTGATTGCAGACCAATTTGAAGGATTATGTTTTCTTGAACATGTGAGAGAAAATTCAATCAAATATGGATTAGCATATCTCCA	Aradu.ZAA0W	Putative nodulation-related and resistance gene
Aradu.A05	84399151	84399271	AGAGATACTTCTTTCTAAAGTACTTGGAAAAAAGGATATTAAGCTAGCAAGTGTTGGTGAAGGAACTTCAACAATAAGGCAAAGGTTCTCAAGAAAGAAGATTCTTTTGGTTCTTGATGA	Aradu.ZAA0W	Putative nodulation-related and resistance gene
Aradu.A05	84399271	84399391	TGTTGACAAACTCGAGCAATTGCGAATGATTGCCGGAGGACTTGATTGGTTTGGTTATGGTAGCAGAGTCATCATAACAACTAGGAACAAACATTTGCTAGCAGCACATGGGGTAGAGAG	Aradu.ZAA0W	Putative nodulation-related and resistance gene
Aradu.A05	84399391	84399511	GACCTATGAGGTAGATGACCTAAATATGGAAGAATCACTCGAGTTGCTCAATTGGAATGCTTTTAGAAATGAAAAGGTTGATCCAAGTTATAAGAATGTTTTGAATAAAAAGTTGTGTCT	Aradu.ZAA0W	Putative nodulation-related and resistance gene
Aradu.A05	84399511	84399631	TATGCTTCTGGTCTTCCACTAGCTTTGATTATAATAGGTTCCAACTTATTTGGCAGAACTATTGAGGAATGGATGTCTACATTATGTGAGTACAAAAAGGCTCCTAATAAAGATATCCAG	Aradu.ZAA0W	Putative nodulation-related and resistance gene
Aradu.A05	84399751	84399871	CATGATGTCAACCCGAAATCTAGTATTAGTGTGTTGCTTGAAAAATCTCTCATAAAGATTAACGAGTATGGTTTTGTGACATTACATGACTTGATTCAAGACATGGGTAGAGAAATTGAT	Aradu.ZAA0W	Putative nodulation-related and resistance gene
Aradu.A05	84399871	84399991	CGTCAAGAATCACCTGAAAAGCCTGGGAAGCGCAGCCGTTTATGGTTTTCTGTAGATATAATGCAAGTTTTACAAGAGAACACGGTGAGTATAACTTGTAACTATGGGTGGTTTCCTCCA	Aradu.ZAA0W	Putative nodulation-related and resistance gene
Aradu.A05	84399991	84400111	TCATGAACCTTTTATCTTGCTCAATCTCCTTTGAACATATTTTATCACAACAGTTATTTGTTCCTCTGTTTCCAATTTCCATTCTGTTATTAACTATATCTAATTAAACTAGTTTCTTTT	Aradu.ZAA0W	Putative nodulation-related and resistance gene
Aradu.A05	84400111	84400231	GTCGTTTGTAATAGGCTAGGACATCTTTTATTTCATGCTCTAACATTATATGCATGCATTGTATTTGACTTTTGCTTTTTGTTTTCAAAGGGAACTAGTGAAATTAACATGATAAATCTG	Aradu.ZAA0W	Putative nodulation-related and resistance gene
Aradu.A05	84400231	84400351	GAAGTTCCCATATATGAAGTATTAGAATGGGATGGAACAGCCTTCAAGAAGATGAAAAATCTCAAAACACTTATCATTCGAAATGGTAAGTTTTCTAAAGGTCCCAAACATCTTCCAAAT	Aradu.ZAA0W	Putative nodulation-related and resistance gene
Aradu.A05	84400351	84400471	AGCTTAAGAGTTTTGGAATGGCAGGGATATCCTTTAGATTCTTTACCATCCGATTTTCGTCCAAAGAAGTTAGCCATACTCAACTTACCCAATAGTTGCTTTTCATCATTCCAGCTTCTC	Aradu.ZAA0W	Putative nodulation-related and resistance gene
Aradu.A05	84400471	84400591	AAGATACTGAAGGTAAAATATATTAACAGGTTTTTATCTTTCTCTATGTTTGTAGTTTCATTTTGAGAAAATTTTTCTTCTTCTTTATTTTGCAGACTTATGTTAATATGAGAGTCTTGA	Aradu.ZAA0W	Putative nodulation-related and resistance gene
Aradu.A05	84400591	84400711	ATTTCAGTGGAAATAGACAGACAACACAGATACCTGATGCATCCGGTGCCCCAAATTTAGAAGAATTACACTTTGCAGATTGTGAGAATTTAATTAAAATTGACAAATCTGTTGGACTTT	Aradu.ZAA0W	Putative nodulation-related and resistance gene
Aradu.A05	84400711	84400831	TGAGTAAACTCAAAATATTCGATGTTCAAGGTTGCCAAAAGCTAAGGAGGTTACCTTCGCTTGCATTGCCCTCTCTTGAAAAACTTTATCTCTCAGGTTGTTCAAGTCTCGCGAGTTTTC	Aradu.ZAA0W	Putative nodulation-related and resistance gene
Aradu.A05	84400831	84400951	CAGAAATACAAGGAAAAATGAAGAAGTTAAGACAACTTTCTTTGATTGACACTTGTATAAAGGAGTTGCCTTATTCTATTTATAATCTTTCTGGGCTTCAACTATTAGAACTGCATCACT	Aradu.ZAA0W	Putative nodulation-related and resistance gene
Aradu.A05	84400951	84401071	CCGGAATTATTCTATTGCCAAGCAGCATTTTCATGTTGAGAGAACTTAATGCTTTGGACTTGTGGGAATGTGAGTGCTTGCTAACACCATATGAAGGTGATGATATAGAGCAAAGGAGCT	Aradu.ZAA0W	Putative nodulation-related and resistance gene
Aradu.A05	84401311	84401431	CAATGCACAACACATCCATGAGTTACTCCAGCAGGATGACATTGTTGAATAAGGTATTTTAGGTTGACTTTGATTTGATACCAACATCTACATGTTTATCAACTAACTCAAGAACTATTT	Aradu.ZAA0W	Putative nodulation-related and resistance gene
Aradu.A05	84401431	84401551	ATGGCTGCCAGGAGTTCCATGAGGATGGTGGAGACAAGGCATTTATTTTGCCAGGAACAGAGGTTCCAGATTGGTTTGAACTTCAGAGTGATGGACAACCAATATCTTTCTGGTTTCGTA	Aradu.ZAA0W	Putative nodulation-related and resistance gene
Aradu.A05	84401551	84401671	ATAAGTTCCCTGCCTTATCTCTCTGTGTTCTTTTTAACCAAAGGCTTACTAATCATAGAGAACTTCGGATTGGAGTGAGATTGATCATCAAAGGCAACAACAATTTTGAAGAACTTTTTA	Aradu.ZAA0W	Putative nodulation-related and resistance gene
Aradu.A05	84401671	84401791	ATGAAACTTTGAATATAGTATCACATCTTCATCATGTATATATATGTAGTATGAAGCAAGTAACCTTTGCAGCTGATGTGGATGAAATGCTTTTGAAAAATGGATGGAACAAAGCAGTAA	Aradu.ZAA0W	Putative nodulation-related and resistance gene
Aradu.A05	84401791	84401911	TATCTCTTTACCATTACAACATATTTGTGCCTCGAGAATTGGAGGATTTGGGGAGCATGCAAATTGGAGTTCATGTAATTGAAAAAAGAAGTAACATGCATGATATCCGATTCTCCGATC	Aradu.ZAA0W	Putative nodulation-related and resistance gene
Aradu.A05	84401911	84402031	CTGACACTCATATCCAGTATAGTCCAATTCTTCTTAATTCCAGATGGTTATCTCAGGGTAGATATCATTTACTGAATCAAGAAACCTCAACAGTCACTGTCCAAGGTAACATAGTTTTCT	Aradu.ZAA0W	Putative nodulation-related and resistance gene
Aradu.A05	84402031	84402151	TTCTGGCAAGCATTACTAATTTTTACTTGTGTATGTTTTGCTTCTCTGCATATATCTTGTATATTCTTCTCCCTTCTTTCATCGGCTAAGTCTATAATCTTTTTTCACTTTCAGGTTTGC	Aradu.ZAA0W	Putative nodulation-related and resistance gene
Aradu.A05	84420386	84420506	GGACCCTCGTTCCTACATCGTTCGCAGACGTAAATATTAAATACTCTCAGCAATCACCTCAATTTTTCTGACTAATTTCCTTGGATACTTGTTTCTTAAGAAGCTTTTATAGTTTTTAAT	Aradu.W0UF5	Putative nodulation-related and resistance gene
Aradu.A05	84421346	84421466	TGAGTCTGGAAAGTAACAAGAAAAGGTTCTTGGAAGTTGGGCAACTCAATGTCGATAAAGCTATGTCTGTTTCTCAAATCGAAGCTGGCATGTTTCGTAAGAGAAAGAGAGAGATTTTTG	Aradu.W0UF5	Putative nodulation-related and resistance gene
Aradu.A05	84422066	84422186	TTAATAAAATAAGTCGCTCTTGCAGTTTCATCAAGTCAAGATCGACAGTAGAGTAAATGTATTAAACTGATGAAGTACCAGTCCCTCACCTAATAAGTTTGAATACGATGCATTAATTTG	Aradu.W0UF5	Putative nodulation-related and resistance gene
Aradu.A05	84422906	84423026	TCTTTGTAAAATGAGTTGTTTATTAAAAGTTTATATCCTTAAACCTTTCTTGTTGCTACTTTCTATCTCTTATATATTTATATCAATGAGTCAAATTTATACTTTAGATTTTAGGATTTA	Aradu.W0UF5	Putative nodulation-related and resistance gene
Aradu.A05	84423026	84423146	AGGTTTAATATTCAGAAGTTTGGAGTTTGGAGTTTAGAGTTTAGAGTTAGGGTTTATAATTCAGAATTTAGGATTTAAGATTTATGTTTTAGAGTTCAATGAGCATTGCATTCCTTATTT	Aradu.W0UF5	Putative nodulation-related and resistance gene
Aradu.A05	84423146	84423266	TTTCAGGAATGCATTAGCATTGTTATATGATTGATGTGAAATTTCAAATTAAATGTCTATTGTTTTGTAAAATTATGCAACGAAAATGTAAGTAAAGATGGTACAGTTCAAGGATTGAAG	Aradu.W0UF5	Putative nodulation-related and resistance gene
Aradu.A05	84426146	84426266	TTATCTTTACGCCAAGTTGACGGTTGAAAATGGTTAGATCACAATTTAATCAAATTTGTTAAATTATTTAACGATATTCAGCTATCAATTTCACTTGAAGACAAATGCATGTGAGTCTCC	Aradu.W0UF5	Putative nodulation-related and resistance gene
Aradu.A05	84426506	84426626	AAATTTGTGCAACCTTATCAAATTTGTAAATAGATTCATATACTTAATTACAAAAGTTATTTCTTACTTTTAGTGCCAGGGTCAGGGAATTGCATTCCAGAGTGGTTCCATCCCTGTAAT	Aradu.W0UF5,Aradu.PB1FR	Putative nodulation-related and resistance gene
Aradu.A05	84427106	84427226	GGTATTCTTATTATTCTTTCTTTAATACGTGTGCTTTTATATTTTTACAATATCATTGTTTTTAATACACTTTCAAAATAAAATATTTTATATTGTTAACAACATTAACATTAAGGTATA	Aradu.W0UF5,Aradu.PB1FR	Putative nodulation-related and resistance gene
Aradu.A05	84429506	84429626	GTTAATTTCAAGTTAAAATGTAGTAATAGTATTTTTTGTTAGAGAATATTTTATACTTAATTAAGTTCTATACGTGATTAAAGAAATATCATTTGTCCATATGATCAATAAGAACAAAAT	Aradu.PB1FR	Putative nodulation-related and resistance gene
Aradu.A05	84429986	84430106	ATAACTTTCATTGAGCGTAAGTGCATCTCTTAGGTAGCGTTTGTTTTGCAGTACTGGGACAGAGACTAAGAGACTGAGACACAGTATTATGTTTGTTAGCTCAGAGACTGGTACTAAAAT	Aradu.PB1FR	Putative nodulation-related and resistance gene
Aradu.A05	84430346	84430466	CTGTCTTTTAGTCTCTGTCTCTCAGTCTCAGTCTTTCAGTATCTGTCTCTGCACCAAACGCTACCTTAAATACTAAGAATGATTAATTTCCTCTAACTTTCTCACTTTGCGTTAACCCAA	Aradu.PB1FR	Putative nodulation-related and resistance gene
Aradu.A05	84435266	84435386	ATGCATAGAATTTTATATAGGTATTCAATAGTAAATTATGATATCATTAAAAGTTATTAGTTTTCAAATTTACACTAAAAACATTAGTAAATACATGAATTTAATTGAATAATTATGTAA	Aradu.PB1FR	Putative nodulation-related and resistance gene
Aradu.A05	84441386	84441506	TTTTAAAACCCTTATGGGCAGCATAGGCAAGAAGCAACCTAATTGCTTCCATTCTAGCTACCGGAGCAAAAGATTGGGCCACTAATCTAGCTTTGTTATGAACAACTTGTCTATCATCAC	Aradu.PB1FR	Putative nodulation-related and resistance gene
Aradu.A05	84446906	84447026	TAATTATTTTAATAATATTTGTTCATCATCAAAATAAATTTGAGTTTTCCAAACTCATCGATACTAAATACTGTGTTGATTATTTTATACTAACTATATTTGGTAGTATAATTTAGCTTT	Aradu.PB1FR	Putative nodulation-related and resistance gene
Aradu.A05	84447026	84447146	ACTTCTCTTACTAAGCTTTAGGGTTGAAATTTAAAGATTAAAAATTTAAGTAATATATATGTATGAAATTTTACAACAAAATAGTAACAATTATGGGAAATTATGGTATTCAAAAGTTTA	Aradu.PB1FR	Putative nodulation-related and resistance gene
Aradu.A05	84447146	84447266	TATTGTTAGACAAAATAATATCTAAAGATAAGAACAATAAATAAATTTCAAATAATTTAAATATGTGATAAAAATGATAAAAAATTGTTTTCATAAGAGTCAAATCACATTTGCATTTAA	Aradu.PB1FR	Putative nodulation-related and resistance gene
Aradu.A05	84447386	84447506	TAAAAAATTATATCAAAATTTAATTTTTAAAATATTTTTTAAATATATATAAAATATCTGATTATTTTTGTTAGCAATTTAAATTTTTTATTATTATTTTAAGAGAAATATCTTTATGAA	Aradu.PB1FR	Putative nodulation-related and resistance gene
Aradu.A05	84448106	84448226	AGCATTTCCAAATTTTGACGGACGAGGTGAGGGATTGACCCCATGGTTAATCGGAAATGTGAAAGTAGTTTCCATAAATACTTGTTTAACTCTGTTATTAAATCATTTCTCTTGTAATGA	Aradu.PB1FR	Putative nodulation-related and resistance gene
Aradu.A05	84448706	84448826	GCACGAGGAGTGACGCAGCCAACTTATCCGGCTTGCATTACAAAGGGTATGAGTCGATTTAGGTGAAAACTCAGGGCAGTCAACTTCACGCGAAGGTGATAGCTGAGAGCTGTTAAATGA	Aradu.PB1FR	Putative nodulation-related and resistance gene
Aradu.A05	84514216	84514336	TGATGTTAAAACCACTAAGGCTATGTTTGGCCATGGGAAACACTATCATCTACGTTTTTCTAGCTTGAAACACTTTTCTCTTTTGTATTTGTGTCCTGTTTCAACATAAGTATTTGAGGA	Aradu.E0HSZ	Putative nodulation-related and resistance gene
Aradu.A05	84515776	84515896	AATATTTGAGTTTCTTCATACAAGAAAACAAATAAAATAAATGGAACATTGGAATAGCCGAAGAGCTGTTCCTTTTAGGCCACAAATTCAAACAATGGCTTAGTGAGTGGTCCTACTATT	Aradu.E0HSZ	Putative nodulation-related and resistance gene
Aradu.A05	84519376	84519496	TTTTGTGTTTTTTCCCCCTCTGTTGTAGGAAATCTTTGAGGCATGTGAGTTACAGGTTATGGTGCCTGGAAGAAGAGTTCCAGAATGGTTTGATTACTGTGCCAAAGGAGAATATCTGAC	Aradu.E0HSZ	Putative nodulation-related and resistance gene
Aradu.A05	84521176	84521296	AACAGAAAGTTAAAGTCTGAACTCTGATTTCACATACAAGTTGGATGTTTTGATAGGACACTTCACACTATTATCTGTCTATAAACTAACTATAATAAATTATTTATTCACTACATCAAA	Aradu.E0HSZ	Putative nodulation-related and resistance gene
Aradu.A05	84521416	84521536	TTAGTATTTTTTCTTTCTTTCTTATTTTCTATTTATTTCTATCTATCTATTCGTAATATATAAAAGTAGATGGATAAGTTTATCCACATTACTTTTAAGACATGTTTCTTCTCCTACTAA	Aradu.E0HSZ	Putative nodulation-related and resistance gene
Aradu.A05	84540510	84540630	GGATGCCCCTGCTTTTGTTATGGGTTCTTCTTCTTGAAAAATATTTTTTGAATAATTGGCTCCCCTAGATTTTAACTATAGCTTGAGTTGTAATAATAAAAATAATAGAAGAGTTATAAC	Aradu.N3KUA	Putative nodulation-related and resistance gene
Aradu.A05	84540630	84540750	TCCTTTTCAAAATATTTAATTTAAATCTGTAAAATTACTTTGTTGCTTTATACAATACGTATTAATAATGTTTTGTAACTTTATTTACAAGAACGGCTATTTGCAGAAGAGAGAATACAC	Aradu.N3KUA	Putative nodulation-related and resistance gene
Aradu.A05	84540750	84540870	TCCGAATTGAGTAAGTGCCAAGCAATTCCTTGTATCTGAAAACGATGAGAGGATGTTAGGGGAGACTTTTTGGATAATTGACTTCCACGAATAGACTGTTAAAACTTAAAAGAGTGATTT	Aradu.N3KUA	Putative nodulation-related and resistance gene
Aradu.A05	84540870	84540990	TGTTCTGTCAATACAATACAGTTCCACAATTTGAAGACCTTGTATCTTCTCGGCCCTTGCGCTTGGATTCAGACAAAACCTATTCAACCATTACTCATACAGTACTACACACTCTCCCAG	Aradu.N3KUA	Putative nodulation-related and resistance gene
Aradu.A05	84549270	84549390	TGTATGATTAGTCTAGGATCTTTAGAATTTCGTTAAACTTCAATTACTTTCATATAGTTAAAAGAAAAGTTTAATTGCACTAAGTACAAACTTTTGTCAACTAGGTAACAGCTTAAAAAT	Aradu.N3KUA	Putative nodulation-related and resistance gene
Aradu.A05	84553110	84553230	TTGTAGTCTAGGATTTAATAATTAACTAGAGTAATAAAACCAGTGTGTTGCACGAAATAAATAAAGTTTTAAGAATAATTATTAACTACGTAAAAATAATGAGGAGTCCTTAGTTAAAAC	Aradu.N3KUA	Putative nodulation-related and resistance gene
Aradu.A05	84553350	84553470	GCTTTTTTCATTCACTAAGTTATGTATATACAAGTAGTATGGATTTAGAATTAATTACAGCAACTACTTCCTACAAAACAATAGTATACTACCTGTAATAATATCCACTAATTCTAACAA	Aradu.N3KUA	Putative nodulation-related and resistance gene
Aradu.A05	84553470	84553590	ACATCAAAGTTAGATAACCAGTTCAGCAAATTTTTATCCATAGATGAGTTGCACAGCCAATTGGCTTATTTGCAACAAAGAAAGAAAGAGCTACAAGAGCAAATCAAAGTTACCAAATAT	Aradu.N3KUA	Putative nodulation-related and resistance gene
Aradu.A05	84553590	84553710	AGTATCTCCATATATTAAGTGGCTTAGGAGTTAGGACCCTGCCCTTAGTAAGAAAAGAGAAACTTTTGAGGAATAAAAAATACCGAAAGCTCAAAGAGACCATAGCAAGAATCGGAAAAA	Aradu.N3KUA	Putative nodulation-related and resistance gene
Aradu.A05	84553710	84553830	GCTAGTAAGCTACCAAATCAAACATTGGGGATGAGTGATCAAAGATGAGAGAGAAAGAGAGAAAGAGAGAGAGAGAGAGATTTGATGGAATATTGGCACACTTTTGTGTCAAAATATTGT	Aradu.N3KUA	Putative nodulation-related and resistance gene
Aradu.A05	84553830	84553950	AACTATACAGCCATATACATGTATATAGCTACAATACGTATATACAATCTATCTATTTATTTTTAATATATAAAAGTAGATGGATAATGCCACGATATTTTTAAGACATGTTTCTCCTCT	Aradu.N3KUA	Putative nodulation-related and resistance gene
Aradu.A05	84570688	84570808	GAGGCTTCTTTTGGAGTTGAACGCCAAGTTGTAACATGTTTTCAGTTAGCTTTGTTTTGGAGTTTTCCTTTTGTGTGTTCTGTTGATATACAACAACAACAACAACAAAGCCTTGTCCCA	Aradu.4K6Z9	Putative nodulation-related and resistance gene
Aradu.A05	84570928	84571048	TATTTTAGACAAATAGTCACTAAATTATGGATCAGTTAGCATTAACAAGGGCTATTTTGTAGCCTAGGATTTTCTAGACTATTATTAATACTAGAATATTCGAATAAATAGACAACAGAC	Aradu.4K6Z9	Putative nodulation-related and resistance gene
Aradu.A05	84571048	84571168	AAGTTAATATTTTATCAAATTTTAAACTTAACTAGTGCATGTACCACACTACCTACACCAGCAGTCAGAATTATAATTGTGCTTCTTATCAGCGCGGTGGGATATTCCTCCTCCGAATCA	Aradu.4K6Z9	Putative nodulation-related and resistance gene
Aradu.A05	84571168	84571288	TATTGCCAGACTGAGAAATTGTAGCCTATGACTATGATAATCTATTGTGTTATTGCCAATATTCAAACCTTAAGCGAAAAACAGAGGGTAAATTACACTAACCACTCCCATGAGGTTAAA	Aradu.4K6Z9	Putative nodulation-related and resistance gene
Aradu.A05	84572728	84572848	TTGTTATAGGGTTTATTATCAAGTATTCAAGTATCTAGTAAATTGTCACAAACTCAGATTAGATAGTAAGACTTCTTTCACTTTTTGAGTGGCAGGCAAGAATCAAAATTTGTCCAGAGA	Aradu.4K6Z9	Putative nodulation-related and resistance gene
Aradu.A05	84576448	84576568	CGATCAGAAAATTTTAAGAATTTAGTGGTCGATTTACATATTTTATAAATAAAGGTCTACACTTATGAGATAAGCATCAATATAGTCTCTGAAGTTGCATTCGAACCTCATAGTAGTCCC	Aradu.4K6Z9	Putative nodulation-related and resistance gene
Aradu.A05	85216089	85216209	CATTCAGTGTAACATACAATATAAACTGTTGATAAAAAAGTATCAAGTACACATGCATGGTGATTTCTATCATACTGATACAATATTCTTTTCTTTTCTGTCACTAATGAAATAAACAAG	Aradu.LI4A7	Putative nodulation-related and resistance gene
Aradu.A05	85216329	85216449	AAACTAAAATAAGCAACAGAAAAACAGTGATAAATGCAATTACAGAAAGAGCAATGTCCACAAACCAATGCATGTTTGGAGGAGCAAGGGGTGCTTGTTATGGTTGGGGAATATCATTGA	Aradu.LI4A7	Putative nodulation-related and resistance gene
Aradu.A05	85216569	85216689	TTCGCTTGAGACCACTTTGTAGTAGAAATCGTCCTGTTGACTTGCCTCATATGAAACCTCCATAAGATTCCATCCTTTTTCAAAATGTAGTGCTTTATGATAATCTACTGTATTCAGATT	Aradu.LI4A7	Putative nodulation-related and resistance gene
Aradu.A05	85216689	85216809	AAAAATACATAATTGATCCATTGTGATCATCAGGACCCATGGAAGGGAAACTTGGTTGCATTTGATCTTGATGGACAACGTGGTTGTTACTTGATCTGGGGAAGGGATGTCATCTTTGAG	Aradu.LI4A7	Putative nodulation-related and resistance gene
Aradu.A05	85216929	85217049	CCGAGCCCTTCTACCCTCGTGCAATTCCTGTCAATCATTCAAATTGCAGCAGCAGTTACATTATTAACAACATTATTAACTTAGTATGAATGATGATGTGATTTACATTCCTAATTAATA	Aradu.LI4A7	Putative nodulation-related and resistance gene
Aradu.A05	85217169	85217289	TTGCAGTGATCCACAATGATGGAATCTAGAAAGAGAAATTGTTGGATGCATTCAGGAAGGACTGTGAAATTATTGCCTCTTAGGTCTAACATTTCCACATTGGGAAACCATGCAACAGCC	Aradu.LI4A7	Putative nodulation-related and resistance gene
Aradu.A05	85217409	85217529	CCCATATTGCCTTCTCCATCAATCTCACAAAAAGCCAATTCTGGCATCATGCCAATGACACTTGGTATCTTACACATTTTACCTCCGCTCATTTTCAAATGGCACAGTCTAGAAAGATTA	Aradu.LI4A7	Putative nodulation-related and resistance gene
Aradu.A05	85217769	85217889	TTACATCCTCTAAACGAAAATTCTTGTAAAAGTTGAAGACTAGACATATCAGGTATCTCTTTTAAAGAATTACTGTTGTCAAAGTTCAAAACTTTTAAGGTGATCATCATCTGGAGAAAA	Aradu.LI4A7	Putative nodulation-related and resistance gene
Aradu.A05	85217889	85218009	AAGAAACAAACAAAATTAAAAAACAAAGTAAAGTAATATACAAAACCATAAAAATGAATTTAGTATGCCTGCTTACCTTGGATAAGCTATCCAACTTGGGTGACATGTATTGATAATCAG	Aradu.LI4A7	Putative nodulation-related and resistance gene
Aradu.A05	85218849	85218969	AAGACATTTGTGTAACTTGGGACAACATTGTCATTTTCAAATGCTTTTTTAATAAGCAATTGAAAAGACTCTGTCTCATTTAAATCCTTTACTTCGAATGTGTTTTGCACATCATGACAT	Aradu.LI4A7	Putative nodulation-related and resistance gene
Aradu.A05	85219449	85219569	GAGATGTTTTCCACGATATTTCTAATAAACTTGTGTTCATATCCATCCCTGCCCAACAGACATAAACATAGATACTTCTACAATTCAAAACTGTAATAATGAGAAATAATTACAAAAAGA	Aradu.LI4A7	Putative nodulation-related and resistance gene
Aradu.A05	85220049	85220169	AAGAGGAGGGGGAAGAAAAAGAAGAAGAATGGATGGAAGAGGAGGAGAAGGAAGATTGCAGAGCCATGAGAAGGTTGTATGTATGCTGGAGTGTTGAGTCTCAGAAAGGCAAAGTGAGTG	Aradu.LI4A7	Putative nodulation-related and resistance gene
Aradu.A05	85220169	85220289	AGTGAGAATCAATGTAATGATTTTAAGTGTCTAAAAGTCAGTCAACGTAGCAAGAAATCAGAAACTGCCTTCTAATTTCTGTCAAAATTGCTCCACGGTTCCACGCATTATTAATCACCG	Aradu.LI4A7	Putative nodulation-related and resistance gene
Aradu.A05	85220289	85220409	TGCAACTTGAATAGGTTGAAACTTCGAGACTATTTAAACTTTGATTATTTTGTATAGGCTATAAATGTTTCCACATGCCTTAAACTTGAATATGAAGTGAAGTCCTTTCTTTGGTTGGAA	Aradu.LI4A7	Putative nodulation-related and resistance gene
Aradu.A05	85220409	85220529	TAGATTCATAACCAGTCAGTTTGCATATATTATATTCATAAGACATAGTAAATATGAACTCATGATTCATGAAATCAGGCCTCAGCATGTTTCGTTCTTTCCTCGAAATTTCAAGGAAGG	Aradu.LI4A7	Putative nodulation-related and resistance gene
Aradu.A05	85220529	85220649	GTGTGTCAGTTTGCATATATTATATTCATGAAATCAGACCTTGCAATTTAATTTGCATATATTATATTGTTATGTCATTGATTCATCTATTATTATTCTTATCCTGGTGACTCAAGAGTC	Aradu.LI4A7	Putative nodulation-related and resistance gene
Aradu.A05	85220649	85220769	AATAGGCCAAGATTACATGACAACAAAAAATAATTCTTATTTCATTAATCAATAATCAATTTATTTGCCTATATAATGTGAATGCAGCTTATCTAAATTCTTAGTCAAGCAATAATATGA	Aradu.LI4A7	Putative nodulation-related and resistance gene
Aradu.A05	85221009	85221129	AAATGAAAGTCACAAACATTGTAAAGCAGTAACTTAGTTTTTGCCTCGAAATTTTAAGGGACACCTTGCATAACTATTATTTTCTTAATTATTACACTCAAGAGGATAAGATTATACGAG	Aradu.LI4A7	Putative nodulation-related and resistance gene
Aradu.A05	85221129	85221249	AAGAAAGAGAATATGACCGTATATTGAATATTGATTTGATGTGAAATAATGTTCTGAAAACTCGATCGTATAAAATCTTAAAAGAATGATCATTAATTATATACAAAAGCCTACTATATT	Aradu.LI4A7	Putative nodulation-related and resistance gene
Aradu.A05	85227009	85227129	AAACTCTTTTTCAGATGGCGCACATCAGAAGGATCCTTGTTTCCCTTGATGCAGTGAAGGACATGGACCAGTTCATCTAAGCAAAAAGAAGAAGCAGCATAGTTAGGAGAGACTACAACA	Aradu.LI4A7	Putative nodulation-related and resistance gene
Aradu.A05	85227849	85227969	AACAGCACTTTGATGTATGAATGAGTAGACAAATGTTGGAATTTAGAACTTAAACTAGTATTTTTACTAGTAATACTATTACGAAAATATAAATTTTTTAAAAGTAAGGGACAAAAGTCC	Aradu.LI4A7	Putative nodulation-related and resistance gene
Aradu.A05	85229289	85229409	TTTTTTAAATTCGTATTTTTAATCAAATTTAATTCATTATCATTATATTCAAATAGTATATAGATCTACAAACAGTATATAGGAGTACACAAAAAATTTAACAATGGCAACCATTATCAT	Aradu.LI4A7	Putative nodulation-related and resistance gene
Aradu.A05	85237385	85237505	TTTGAAAAAAGTTAAAGGGAGTTCGCTGGGTAGATGGGCGAATTCTATGTATTCCCATTTCATTATTTTATTGTGCAAAGCAAAAGTCAGATTGCAATGAGTTATAGCTCAAATGGCATA	Aradu.AM0MT	Putative nodulation-related and resistance gene
Aradu.A05	85237745	85237865	GTTTTTCTTGTATCCCAAGAAATGAAAATAAAAAACTTTCGGGCCCATAAAACTTTCGTGCTTTTAAATGACACATAGAATAAGGTCAAGATACTTGTTCATAATTGGAACAATTTATTG	Aradu.AM0MT	Putative nodulation-related and resistance gene
Aradu.A05	85238225	85238345	TATTTAATGTCATTGCTGTCAGTAAACCATATGGATTCACCAAATGAAGCTGCTTACAAATGTTTTCTAGAGCTTTATTGTTTTTTGAAGCATATGATAAAGTTTCCATTCATATTTTAA	Aradu.AM0MT	Putative nodulation-related and resistance gene
Aradu.A05	85238945	85239065	ATCTCTCTTGCAATTCGCTCAGTTGGAACCGCATGAAAGTAATTGTAACTTGCTTGATACGAAACCTCCGCATGATTCCATTCCTGGCATCACAAACTCGGTACTTCCACCCTCGTGGAG	Aradu.AM0MT	Putative nodulation-related and resistance gene
Aradu.A05	85239425	85239545	ATGTTCCAAATTGGGAAAGCATGCAAGAGCCAGTGGAAAAAACTCATCTGACAAATTACTGTTTCTGAGAGAAAGCCATATCATATTGTGAGATGGAAGGGAGTGAGTGATTCGATGAAG	Aradu.AM0MT	Putative nodulation-related and resistance gene
Aradu.A05	85239785	85239905	AAGGCTTGAGCAACCAGATAGACGGAGAGCAACTTGAATATGGAGAGTTCCTTTGGTTGAAAATGATAGGGAAAATACTTTGAAGGATATCTCCACCATTCCAATACTCTTAAACTGTTT	Aradu.AM0MT	Putative nodulation-related and resistance gene
Aradu.A05	85241105	85241225	GTTAAGGTTCTATTTATTGAATTAAGCTGGGACTGATTGGAGTCAAAAACTCATGTCATATACACTGGCACTTCGTTAAGAAAAGATTACTGATGGTTTCAGTGGCTAAGAGAAGGGGGT	Aradu.AM0MT	Putative nodulation-related and resistance gene
Aradu.A05	85252865	85252985	AAATGATTAGTGTAAGGTCCTGCATCGGTTAGGGAGAGGAACGAAGCATGCCTTATAAGAACGAAGCATGCCTTATAAGAGTGTGGATACTCTTCTAAACATAATGTGTGCATTTTGATG	Aradu.AM0MT	Putative nodulation-related and resistance gene
Aradu.A05	85252985	85253105	AGTGAGTGTGTGGATACCTCTTCTAAACATGATGTGTGCATTTTGATGAGTGAGTGTGGAGGGCTTTGTGCGGCCTTTTCCTTTTGTGGTCCGGGCTGTTACTGTGCCAAAGTGGACAAT	Aradu.AM0MT	Putative nodulation-related and resistance gene
Aradu.A05	85253105	85253225	ATCGTGCTGGTAGGTGGTCTGGACTGTTACAATTAGTGAATTGAATATCTTTCATGATGCTACTACTCTCTTGCTTCAATATATGCATTCCAAACTCCATTTCGCCGCCATATTGAAATT	Aradu.AM0MT	Putative nodulation-related and resistance gene
Aradu.A05	85253345	85253465	CACGGGAAACTTGCTTGCCATTGATGCTCACCATGGTTGTTATACGAGTTATATAAGTTCCACCATTGCGCCTATTCCGCTGTAGAATTGCAAAGCAAAGTGCATTCGAAGGGAACTCGC	Aradu.AM0MT	Putative nodulation-related and resistance gene
Aradu.A05	85254545	85254665	GTATACTTGCCTTGAATAAGCTATCCAACTTGTATGACTTCTTAAAGAGATAATAGGGTAACTTGAGTATAGAGAGCTTCTTTGGATGACCACTAGAGTGCTTAGGCAAATTGCATGACT	Aradu.AM0MT	Putative nodulation-related and resistance gene
Aradu.A05	85255025	85255145	ATTTATGAAGAGTACAGAGAAAAATAATGAACTAGTATTGCATAAAATATATTGAAGTATGAGAAATGATTAACATGTGACCAGGGACGGATTTACATGGGAGGGTGTGGGGACAAGTGC	Aradu.AM0MT	Putative nodulation-related and resistance gene
Aradu.A05	85255265	85255385	AAATTATTAAATTTAAGCCCACTTCATAAATATTTATTTTTATCTTTTTATATTTTGTAATCCATTCACTTATTTTGTATTTTATTTTGTAGTTATGTTATTGTATATATTTTTTATTAC	Aradu.AM0MT	Putative nodulation-related and resistance gene
Aradu.A05	85257905	85258025	AGATTTTTCACTTAGGAATTTGGTATTCAAAGGGTGTTTCACTTTGATTACTTTTAATTAAGACAAAACTTGATTATGTGGGGTCCATTAAAAGCTAAGTCTGTGCAGCCTCCCCCTTAA	Aradu.AM0MT	Putative nodulation-related and resistance gene
Aradu.A05	85264385	85264505	AGAAAGCATTTGGGTTTGTATCAATAAAATTCATTCTGGCCCAAATAAAACCTGCATCACAAAAATTATTAGTTAGCATATAATTAATGAAGATTGAACTAATAATTTTGCAATTAAATA	Aradu.AM0MT	Putative nodulation-related and resistance gene
Aradu.A05	85264505	85264625	TTTTTAATAATGTTTGTTCATCACAAGTATTAATTTGGAGTTTCCAAACTCATCAACTTTGTAAAATCAGCCACATGTTTTGTTCTTTAATCAAAATTCAAGGAATGGTACATGCCTCTA	Aradu.AM0MT	Putative nodulation-related and resistance gene
Aradu.A05	85264865	85264985	ATACATATTATTTTATGAATTTAATTTTGATACACATAAACAAATATAACTATCTTTCACATTAACCGCATGAATGGTCATCCAAAAGAATAGATGTATTTGCACGACGTTTTATACTAT	Aradu.AM0MT	Putative nodulation-related and resistance gene
Aradu.A05	85264985	85265105	CAATACATTAAAATTAAACTCATTATTTTATATATTTTTTAATCAAAACAATTAGCTATCAAAATAATCAAAAACTTTTATGATAAAATAATTAAGCTTATCGTAGCAGAAGAATAATTT	Aradu.AM0MT	Putative nodulation-related and resistance gene
Aradu.A05	85265105	85265225	TTTTATGAATATTAAATTTATATTCTTATATAATGGCTGATTTTTTATGCTATGATATTTTATAATGTTAACTCGTTGAAAATTATGCGTCAGCTTGTTTTGTTCTCTTCGCAAAATTTC	Aradu.AM0MT	Putative nodulation-related and resistance gene
Aradu.A05	85265825	85265945	CTTACTGTTTGCCTTTTTCCATGAGACTCAAAACATGACAAAATTAAACAGAATACATTGAAGGAGAATCTGTGCCTTGCACTCTCACACTTTCTCCTTGAATCAAACCCTGACTGTTCA	Aradu.AM0MT	Putative nodulation-related and resistance gene
Aradu.A05	85266185	85266305	CATCTGCTCCAATCTCTGCCTCTTCCATCACGTAGCCACTGTAGCTACCTTCTGTGGTGGTTGAGCAGAATCAGAGACAATAACCAACACTTACTAGATTATCTTGTAAAACTTTAATTA	Aradu.AM0MT	Putative nodulation-related and resistance gene
Aradu.A05	85267385	85267505	ATCCATCCCTGCCAAATACAGACAGATTCTTATTACAATGCAAAATTGTAATATTTTGATAAATGAAAAACAATTACAGACCATAAAGAAGTATACGAAGTGAAGTTTACCCATGTTTGA	Aradu.AM0MT	Putative nodulation-related and resistance gene
Aradu.A05	85268345	85268465	TGTTGTTGAACTGCACTTACTTTTGATCCCTACTAAATTTTTAGGAATCATTTCACCCCTTCTTTTGTAAAGACAACTATGAAGAGTAAGTTTCTCCAAGAATGGGGACCCTCCATTATT	Aradu.AM0MT	Putative nodulation-related and resistance gene
Aradu.A05	85268585	85268705	TGCCCAAGGGCCCTCTTCATTGCAAAAATATCCATAGCTACACAAAATAATATTATCATGATTTCTACTTTTCGAGGAAGAGAAACCTTGTACAACTATCATCATGATTTCTTGTTGCTA	Aradu.AM0MT	Putative nodulation-related and resistance gene
Aradu.A05	85268705	85268825	TTGCATACAAATTCCACACGGTATTATCATTCATCCCCGTGCAGTAACTTGTCCTAGATTAAAACTTTAGCAGTCATAAAGATGGAGAAAGGTTACATCTTTTATATAAGCAACACTTTA	Aradu.AM0MT	Putative nodulation-related and resistance gene
Aradu.A05	85268825	85268945	GTGTATGAATGAGTAGACAAATATTGACGTTTGGGGGACTTTTAACTACTTTTTCTGTGAATATAAACAGTAGTAAGTAGTAACACTTATATGATGTGAACTTTCCTGTATTATTCTTAT	Aradu.AM0MT	Putative nodulation-related and resistance gene
Aradu.A05	85268945	85269065	GATAATGCATGTGTCCAAAATTCTTTAATTAGTTACACTTATACGGCCTAATTGAGTTTATGTGATAAGGTTTGAATGCTTTTCGCCCTTATAGAATATCAGAATATAGAAAGCTAAGTC	Aradu.AM0MT	Putative nodulation-related and resistance gene
Aradu.A05	85269065	85269185	ACAAGCTTGTTGTGAACACATTGCTACAATTCTTGGTTTGTAGAAAAAGTAACAGAAATTGAGAGATGGAAGTAAAAGAAGGAACCTTCAAAACTAGGATTCAAGAAAGTAACAATACAA	Aradu.AM0MT	Putative nodulation-related and resistance gene
Aradu.A05	85270625	85270745	AAGGTCGCGTGTTCGATCCATGTTCACCGCATTTTTATTTACATCAAAGGGATTAGAAACAAAGAAGATGAGATTATTGAGATTCATTTAACTTTCTTCCTTGTATCTCTCTCGATTAGA	Aradu.AM0MT	Putative nodulation-related and resistance gene
Aradu.A05	85270745	85270865	TAGCATATCTTAAACATAATGTATTTTAAGGGTCAATTTAGTATTCTACAAAATATTTACCGATGATATATATATATATATATAAAAGCTTGAATTTTGGTTCTTTATAGTTTATACTTT	Aradu.AM0MT	Putative nodulation-related and resistance gene
Aradu.A05	85270865	85270985	ATATATAAATAATGATTAAATATAGAAGACTAAACACTAAGAAACTATAAAGCACCAATACTAATACGAATATAAAATAAAAACGACATAAAATACTTAATCATACCAATTTTTATAAAT	Aradu.AM0MT	Putative nodulation-related and resistance gene
Aradu.A05	85271105	85271225	GATAATCAAGTAATTATAAAGGTTAAACTACAAATATTTACTACTACCAACATTCACACAACTGATATTAACTTTTATAACACCTGTTAACAATTTCACATTATATCTAAGTCATATTTA	Aradu.AM0MT	Putative nodulation-related and resistance gene
Aradu.A05	85271345	85271465	AGTATATTAGTTTATAATAATATAAGAATTATACAACTAAACAAAATTTAGGACAGAATTGATATGAATGATAAAAGTAAGAAATGAAAGTAAACAAAAGATTGAAAAATAAACTTTACT	Aradu.AM0MT	Putative nodulation-related and resistance gene
Aradu.A05	85271465	85271585	TTATCAAAGGAGTATTAAGCTAAGTTATATTACTACATCAAACCTACATTAAATTATTTTCAAGTTGCGGGGATAGCTCAGTTGGGAGAGCGTCAGACTGAAGATCTGAAGGTCGCGTGT	Aradu.AM0MT	Putative nodulation-related and resistance gene
Aradu.A05	856225	856345	TGGTGAGTAATATGATAGCTCAATGATAGGATTTTCATATTTTGCATGTGTGAAGCTCAAAGCGTTAAGATATGGAGCAGCTCCAATAACACATCTTTGTGAAGCTACTATAAACAGGTA	Aradu.JFT50	Putative nodulation-related and resistance gene
Aradu.A05	856585	856705	CGGCTCTCAATTATCAACTTTACGTGTAATTGACTGCACTTGAGTTTCCACCTTTTTTGTATATATATTTTGTGATACTTGCATAATTTATTTATACAAGAGCTATACTTTTTGATAGGA	Aradu.JFT50	Putative nodulation-related and resistance gene
Aradu.A05	857425	857545	ATATATGCCAACGGCTTAAAACTTGAAGTTTATTAGTATGATTATCATATGATATAAATAAAAAACAAATTAATTTTCTCTTCAGTGCATTCATTTGATGGTCAACTCAACCATGTTAGA	Aradu.JFT50	Putative nodulation-related and resistance gene
Aradu.A05	858745	858865	GGTCTATTTTTTAAAGATGATGGGCTATTACTAATAACATGAGGATAAAACAAAACTAATGATACTTGGAGAACAATCTATATATGAATCTAATTAACAACTAAATTTATATCGTAACAA	Aradu.JFT50	Putative nodulation-related and resistance gene
Aradu.A05	862225	862345	GCCATTTCATTTATGAGTTCATTTTCATTTTCATGGGTCCACCTAAGATTACTCTTTTTAAATGGTTATTTGTGAGTTCCGTGTAAATCCATAAAACTTGGAATAGTTATACTTCTTATC	Aradu.JFT50	Putative nodulation-related and resistance gene
Aradu.A05	864625	864745	GCTCTTCACATAAAATAATGCAAGTTTTGTTTTGTTGGTTGAAATCGATCATTATTTAATTTGTTATGTATAGTAGGAGAATAATGTCGAGTTAATAGTAAGAAATCATCATTCTCATCA	Aradu.JFT50	Putative nodulation-related and resistance gene
Aradu.A05	865345	865465	TCAATCAAAAGATTCTTCAAGAACTAGAATAACACTCGCGCGATGCGCGGGACGGTAAATTATATAATAATATGTTTTATAGAATTAAATTAAATATATGTAAATTAAAGTTAAATTTAA	Aradu.JFT50	Putative nodulation-related and resistance gene
Aradu.A06	112576770	112576890	TTCTGTCTTGAATGAACAAAAATAGAAACGAGCTTTACCACTGAGATCTATCTTGGTCGAACAAAGGTTCTTGTTGTTCTTGATGATGTCAATGATTCAGATCAAATAGAAGATTTATGT	Aradu.YKS1G	Putative nodulation-related and resistance gene
Aradu.A06	15655931	15656051	TCATTGTTCACCTATACTTTTCCTTTCATAATTCATCACGTCGCACCACATAAGCACAAATAACAAGCATTGAAACTGGGCTACCATAATTGAGTGAAATTTTGATGATTTTTAGATATG	Aradu.P6GLL	Putative nodulation-related and resistance gene
Aradu.A06	15656291	15656411	ATTTGGTAATCAGAAATAAAAATTGAAATTTTAATCTAAAATATAAAATTTTAATTCTTTTAGTAATTTTAGAAAATGAGAATATATTAAACTAAAATTTTTAAAGATAGAAAAATTAAA	Aradu.P6GLL	Putative nodulation-related and resistance gene
Aradu.A06	15656531	15656651	TTTATATTTCATACTAAATATAATATAAAAATTTAATTTAGTCTTTATCTCTCAATTTATATTTTTCGGTCTAAACATAATCTAAAAGATGTGTCTCACATTTATACTTTTTACTTTTTA	Aradu.P6GLL	Putative nodulation-related and resistance gene
Aradu.A06	15718446	15718566	TTAAGAACATTAAATTGCAGCAGATCTTTAAATGGATGTGAGATCCGCAGCTTGTTTGATCATGTAGACAATTTCATCAGGATAAAATCTGTTGTTTTTGTTGTTGTTTTGTTTTTTCTT	Aradu.G4VT9	Putative nodulation-related and resistance gene
Aradu.A06	15718566	15718686	TTGATTTACAAATTGAATTTCTTTAACAGGCTAGAACGAGTCCAATGTGACTTGTGGCTTGAGCTTAACCATATTCAGTAATTTATACATGAGCTCTGGAGTGTACAAGTTTTATTTTGG	Aradu.G4VT9	Putative nodulation-related and resistance gene
Aradu.A06	15723966	15724086	AAAGGGTTAATGTTGGAGTGGATGATGGTGAGGGATTTTGAATTGATAGACTATAGATAACATACTAAAAAGTGGTAGCATTGAGGTTGGACAACACAATTAGGGCTGGCAATATATACC	Aradu.G4VT9	Putative nodulation-related and resistance gene
Aradu.A06	15724086	15724206	TTATTTGCGGGTACTCAACCTGGATCAACCCATTCGGATAGGGTTGTCTATCCTACGCGCTGCGGATAGAATACGAATTTGCCTGCGGGTAGGGTAGGGTACGGGTTTAGTGTATATCCT	Aradu.G4VT9	Putative nodulation-related and resistance gene
Aradu.A06	15724326	15724446	TTATATTATTTGTAATTTTATCGTGGATTTCTTTAAAATTTTATTGTTTTTAATTTTAATATGAATTTAGTTTTTATTTTTCTGCGGGTAGGGTAGGGTTTAGAACTTTAGAGTGCGGGT	Aradu.G4VT9	Putative nodulation-related and resistance gene
Aradu.A06	15725046	15725166	CAAATACTGAGGGGTGTGGGGCATGCACTTTTGTGTTCCCACAAAACTATTCCATTAAACATTACAAAGCTTCCTTGCATTGCATATCTCTACAGCTTGCACCAGTCTTACAGGGTACAA	Aradu.G4VT9	Putative nodulation-related and resistance gene
Aradu.A06	4827246	4827366	ACTGGTTTGACATTGCTAGATGGCGAAGTCAAGTCGTGCCTAGGTTTCGCTTTGCAATGTTTTTCTTAATACAATACATTAAATACAATATGGATCTTGACGATGATGCAGGTATATTTG	Aradu.L0ADG	Putative nodulation-related and resistance gene
Aradu.A06	4827726	4827846	TATATATTAACTCGTAAAAATTTTGGATTCACCCAAAAGTATTTGGCTGGTTTTTTGCTATACCCTTTTGGTTCCCTAGCATTGCTAAAAAATAAATTCAGAGACTACTATAGTATTCAG	Aradu.L0ADG	Putative nodulation-related and resistance gene
Aradu.A06	4827846	4827966	AGCTAAATGTGGAAGATCACTATGAGAAAATTGAAATTTCAAATATCAAATTGGATAATTGAGTGAATCTTGAGAACCACTATAAAATTTTACTTCAAGTTGGAGGATACCATAAAAAAT	Aradu.L0ADG	Putative nodulation-related and resistance gene
Aradu.A06	4828086	4828206	TTCGCAATACGCATGAATAGGGATGGCAATGGGGCAGGGTGGGGGTGGAGAATGCCTCCCTACTCTCAGTTTTCTGCTCCCAGATTTGCTTTTCGTCTTTGTCCCAATTTTTATGGTGGG	Aradu.L0ADG	Putative nodulation-related and resistance gene
Aradu.A06	4828206	4828326	AAAATATTGTCCCATTTCCATTCTTCGGAGACTCTATTTTTTGAGAATTCCATTTCCTATCTCTTTATATTATTAATTTATATAAAAATTTTAATAAAAAATAAAAAATTTATAAAATAT	Aradu.L0ADG	Putative nodulation-related and resistance gene
Aradu.A06	4828446	4828566	TTTAGAACAATTTTTACAGAGATCTTTATGTTTGGGAGAGTTTTGTCATTTCTACTATGAAGTTGAGTTAGGAGCCCTAGAAATGTATAGAATTCAATTTGAAGAACTTAAGACATTTCT	Aradu.L0ADG	Putative nodulation-related and resistance gene
Aradu.A06	4828566	4828686	TAAAAGAGGGATTATTTTGTAGAAATTCGGGGACTACACTACTCTAATTTACATCTTTTATCTTCTTATATTTTTGTTTTAGTGACTCTTTTGTCTTTTATATATATATATATATATATA	Aradu.L0ADG	Putative nodulation-related and resistance gene
Aradu.A06	4828806	4828926	ATATTATATTTAATAGTGAGAAATCACTCATTTTTCTTTTAATGGTTAGATACCGGCCATAAAACATAAAAGTTGTTGCTCTAGACTTTCTCTCTGCGTGTAATCCCAACTCCTGTCTCT	Aradu.L0ADG	Putative nodulation-related and resistance gene
Aradu.A06	4828926	4829046	ATCCCTGCTGAAGGATGAATCCACTTTCTATTCTTCTTTCCACTGCCAAGAATTTGTCCTAGTTTTTACTTTGTATATCAGCATCACACAACGCTGCTAGTTCTCGACAATGAGTGGTGG	Aradu.L0ADG	Putative nodulation-related and resistance gene
Aradu.A06	4829526	4829646	TTTCAAACAAGGGTATGTATTCTGTATTCTCCTCTCCTTTTTATTTGTCTAATTGTTAAATGGTAAATTCTATAGTTATCTATGATAAATTTATGTTCATTGTAATTAAACTATGTTAAC	Aradu.L0ADG	Putative nodulation-related and resistance gene
Aradu.A06	4829646	4829766	ACATTTAAATATAAACTTTAAAAAAGTATGACATTAATTTTTAAAATTTTTCTTTTTTCCTAGCGAAACTCATACCATATCTACTAGGCCTATTTAGTAAACTTAGTTGATTGAAAAGTC	Aradu.L0ADG	Putative nodulation-related and resistance gene
Aradu.A06	4829766	4829886	TTTACAATTATTTCAATATTAAAAATGAACCAACATCTTAAAGTTCATGTTGAAATATACACCTTAGTTTCCAATCCTTTTATGCTTAACTTTTGTCTAACTTATCTTTTATAGCAAATT	Aradu.L0ADG	Putative nodulation-related and resistance gene
Aradu.A06	4831206	4831326	AGTAAGATTGATGTGGATGGTTGTTTTTCATTGTTTCCAATCTTTTATCACTAGTACTAATTCATAGTTGTTTCTTTAATCCGTGGTTTTTTGTGTTGAAAGGGAACTAGCGAAATAGAA	Aradu.L0ADG	Putative nodulation-related and resistance gene
Aradu.A06	4832526	4832646	TGAAAACTCACGCGCAACTGCTATCATGTGAAGCTGATGGCTGAGAATAGTTAGATAATTTGACATGTTTGACTAAATTGTCATCATATAATAATTTTCAACTATCAACTTCACATGAAA	Aradu.L0ADG	Putative nodulation-related and resistance gene
Aradu.A06	4833246	4833366	GTTCAGATACCATTCAAATATTATCAACTAAGATTAACTTACATTCACTTCCCTTTTAAAAAATTTCACACCTATATTCAGTTATGTACTATGTAATATATTATAAACAAAAATATTTAA	Aradu.L0ADG	Putative nodulation-related and resistance gene
Aradu.A06	4833366	4833486	CTGTTTTTTATTACAAACCCAAATAATAACTACTGAACCATTAATTATTCACTAAGATAACATTAATTCTTGTTTTGTGCCGAAGGATTCTATGTTGAAGACGACTGAGATGAAAACAGT	Aradu.L0ADG	Putative nodulation-related and resistance gene
Aradu.A06	4833486	4833606	AAACATTTTTATCTTGTAAATATATTAATTAAAGGCAAATGCCATTTTTACCCTCAGAAAAAGAAATGTTTGTAAAACAAGAAAATGTATGTAGGGTTTAAGCATCCTTGCAGAGTGAGT	Aradu.L0ADG	Putative nodulation-related and resistance gene
Aradu.A07	26853298	26853418	GGTGTTTGTTGGATAAATGTTAATTGATAAATTGTGAGCTTGTCCTTGGTGACTTCAAAGCCAGTCCTGTGATAGTTGTAGTTCCCTGAAATATAATGAAGACACAAAACATAAAAGTAA	Aradu.87VP9	Putative nodulation-related and resistance gene
Aradu.A07	6965898	6966018	GCATTTGGTGGAAGATCAGGCAATGACACAAGGCTTTGGCAATCATAAATGTAAAGTTCTGCTAGTTTGAAGAGCTTAGAGAAGCATCCATCAGGCAGGTTTACAAAATTGTTTTTGCTT	Aradu.1D82M	Putative nodulation-related and resistance gene
Aradu.A07	6966018	6966138	AGATCTAAAAGCTCGAGCGAAGACAAGCAGCCGAGATCATAAGGAATTGATCCATCATGGAGGTTGCAATTTCTCAAACTCAATTCCTTCAACATTCTCATACCTGATATAGAAGGAGGC	Aradu.1D82M	Putative nodulation-related and resistance gene
Aradu.A07	6967218	6967338	CCTTGTGTTGATTCATTTACCTGGTAAAGATTATTGATGAAAATTAGCAGTGACTTGGAGAACTTACGAACGAAGTTCATATTTGTATTAAAGAGTTTTTATCACCTTATTTTTTCTTAG	Aradu.1D82M	Putative nodulation-related and resistance gene
Aradu.A08	23284015	23284135	CAAAATTGATAATTACAATGAAAGAAAATTCATAAATGATTACCATTATAAAACTAGATAATTAAAAAATAAATTGATGAAAATAAATTGATGATAGATTATGAAATTAGTAATCTTAAA	Aradu.AG91S	Putative nodulation-related and resistance gene
Aradu.A08	23284135	23284255	ATTGAAAAAGATAAGATTAAAATTTTTAAATTAAAATAAAATTAGAAAAGAGATTGAAGATAAATATTGATAGAATTTAAAAATAAAATTTTTAAGATAAAATAATAATTTATAAAATAT	Aradu.AG91S	Putative nodulation-related and resistance gene
Aradu.A08	23291815	23291935	ATGATATTGGGAGTTGGTATTGGGAGTTGGGGTGAATGGAGGAGAGATTCCGGGGTGAAAGGTGAGGAAAGATGCGTCTTGAGAAAGTTGAGGAGGCGGTGGTATTGGGAGTTGGGGATT	Aradu.AG91S	Putative nodulation-related and resistance gene
Aradu.A08	23342995	23343115	TCAATTTGAATTAGAGTTTTTCAAATTCATCACTCTTCATACTCAATTAAGAGGTTGCGAGTTCGAGTCTTCTATCTTTGATAAAAAATGGGGGAGAAGAGGCCAAAACTACTCAAGGCA	Aradu.94C8N	Putative nodulation-related and resistance gene
Aradu.A08	23343355	23343475	CTTCCACATTTAAATTAAAAAGTGTTCGTTCATGTTCATGTTCAACTTGTTTATTCTTATTACAGATTTATAAGCAGTATTTAGTCAAATTTATTTGATATTATCTTAATTATTATTCTT	Aradu.94C8N	Putative nodulation-related and resistance gene
Aradu.A08	23343595	23343715	CGAACAAAGTTTATTTTTCTAGAAAAATTATATCTGCTCCTAAATTAAAATTTCTGATACAAGCTTAAATCAACACCTATATCAAAATATAATAAAAATCAAACGAAACACTTATCAAAT	Aradu.94C8N	Putative nodulation-related and resistance gene
Aradu.A08	23343715	23343835	GAAAATAAAAGATGAGAAATTAAGCTCTATTTATATCAGACCATAAGACAACATTGGATTTCAAATGTAAATTTTAAAAATTTATTCAATACAATCTAAACAGTATAATATATCAAATAA	Aradu.94C8N	Putative nodulation-related and resistance gene
Aradu.A08	23344075	23344195	CCAATAGGGACTTTCTAATTCTTTGACATCATCTTTCACAATAGGATTATGACGATGATAGAAGAACTGGAATGAAACCACGAGTTGAATACTGTTATTAGTGTCGGTGCTTTCTTCCAT	Aradu.94C8N	Putative nodulation-related and resistance gene
Aradu.A08	23344315	23344435	AACGCAATACTTATGTGAGTAATATGACAGTTCAGTTACGTCCACTTGGTGACTCCCATAGAATGCAGGAAACATGACACAAAAGATGAATCCCAACAAGCTATCACCTGGGGCAACATC	Aradu.94C8N	Putative nodulation-related and resistance gene
Aradu.A08	23346595	23346715	GTTGTTGACTTGTTTAGTTTAATAAATATATAATATATAAAGCGAAGCATTTAATGTGAGAATGGATTTACCCCTTCCACAAAAATCTCATTTATCAAAAGATACCCAGTCTAATGTTGT	Aradu.94C8N	Putative nodulation-related and resistance gene
Aradu.A08	23347435	23347555	ACAGTATCAGCAGTGTGGGCAGTTAAGTGTGCAATTCAACTAATTTCAAATAATTCAGATGAGAGATGTTGTGCTACTGAACTAAGGCATGCCAGGTCTTGGTTGTAAAAACTAAAGAGT	Aradu.94C8N	Putative nodulation-related and resistance gene
Aradu.A08	23347555	23347675	AAAGTAGTACAGTGAAGTCAAGGTGTGGAGAACACGCAAACAATACATAGAAGTTGGATAGTCCAAACTCCAAGTAACAGTTTTTCCGCCAAAATGAACACTGTTAATGATCTCTCTCAA	Aradu.94C8N	Putative nodulation-related and resistance gene
Aradu.A08	23347675	23347795	TACAACACGTGGCCAAGTCATTTCTCCCAAAAGAGAGCACTGTTCGCTACAGTTCGCCGAAGCGGGAATTTTCCCGCACAAATCAGATTCCATCTCTTCCTTTTTAGTTTTGGAGTTTTG	Aradu.94C8N	Putative nodulation-related and resistance gene
Aradu.A08	23347795	23347915	GTGACTGAAAATTAAAAAGCAACCCAAAAGAAAATTTATTTTTGTATATTTTTGTATATTACACACTAAAAATAATTTACATATTAATAATTTAATATGTATAAATTATAATGTGTATTA	Aradu.94C8N	Putative nodulation-related and resistance gene
Aradu.A08	23348395	23348515	TTTGATCCCTCTTAAAAAATTTCTGGATCTGCCATTAGGTGGATTAATGATTCAGTCAAATTCCAGTATTTACTATGGACAGGATATGCATTATCCCAAAGAGAATATAGGAGTTTCAGC	Aradu.94C8N	Putative nodulation-related and resistance gene
Aradu.A08	23349235	23349355	TTCCTACAATTCAATTGAAAGGAATTAGTTACATAAAAAATGAACCGAATTTCATTAATTTAGAAATTACTTACTTGTTTTCAGTTTTTATATTGATACTTTTTCCTTTTTTAATCTTTG	Aradu.94C8N	Putative nodulation-related and resistance gene
Aradu.A08	23349835	23349955	AACACTTAACAATCAAGTGAATGTAAATCACCAACTCTAATGAATCGAATTCTAATCATCTTTAAATAATTTACAACAAAAATATGTATGATGTAAATAACTTGCATAAACTTGTTCAGT	Aradu.94C8N	Putative nodulation-related and resistance gene
Aradu.A08	23350195	23350315	TCAAGAAAATAGAGGTAGTGCGCATATTGTTCGATCCAGTAGGCCTTGTTGGTATTTGGATCAATGTATTTCATATCATAGTTTTTTAACATAAAATTCTATAAAATAAACCTCAATTAA	Aradu.94C8N	Putative nodulation-related and resistance gene
Aradu.A08	23350315	23350435	ATTACAAATGAACCAAATTATTTATCAGAATCAATAAATTATTTAGGAAATAAAAAATTTGGCTTACCAAAATATCTATACTGCGTTTTCCTGAATCATCTAGACATTCTTCGCGAACAA	Aradu.94C8N	Putative nodulation-related and resistance gene
Aradu.A08	23351035	23351155	AATAAGAACTCTTATTCAACCAAGTCTTTTTTGGGCAAATTAGTTATTCCACCAGGCGTGAGAAAGGGAGTTGCATCTTCTTCCGTTAGCAGTTTGGAAAGAGGTGCTTTCTTCAAATGA	Aradu.94C8N	Putative nodulation-related and resistance gene
Aradu.A08	23351875	23351995	CAACCAAAAACTTATTTTCTCTCAATTTCTTCCACTATAGACCTCTAATCAATATTTCCACCATCCAAAATAAAAAACAAAATGAAAGGAGCACAATGGGAAAAATTTTACTTTTTGCTT	Aradu.94C8N	Putative nodulation-related and resistance gene
Aradu.A08	23352115	23352235	ACCGTGTAATGACAGATCCAAAAAATTTTAACAGTAGAGGCAAAGTATATATAACATAATAATTATTTGTGTTTAGCTAACATGTATCTTAAGGACGCATGACAAGCTTATTATTAGTTG	Aradu.94C8N	Putative nodulation-related and resistance gene
Aradu.A08	23352475	23352595	TACAAAATATATAATTTATAAATTAAAATATTAAAATAGTAATTTTAATAATAATAATAATATATAATTTAGAATTCTATGTTTTAGGTTTCATATTTACAATTGAAATGTCTCTTTTTC	Aradu.94C8N	Putative nodulation-related and resistance gene
Aradu.A08	23356503	23356623	ATATAAGAGTGACCACCTTCAAACGTGCAAAAGAACTTGCTAAGAAACTAGGCACGTTAATGAAATTGACAAAAGTAAAATCATGCCGATGTACTTGTTATACAAATAACAGTATCTTGT	Aradu.4VN8I	Putative nodulation-related and resistance gene
Aradu.A08	23361543	23361663	GTGGTGTCTTTGCTTTGTCAACTAGCACTAGAAAGTTCCCTTGACTTCGTATAATTATCCTTATAATTGATGGAATTGTTAAGATAAGCATGTGGATGACCACGTTGGTTTACCTTCTTC	Aradu.4VN8I	Putative nodulation-related and resistance gene
Aradu.A08	23361663	23361783	ATATTGAAGGAACCTCTCTTCAAGACAATCAAAATAAATCAAGGTTGAAATTAAAACTTTTTTATGTTTATAAATATTTTATTTATACATCTTTATTTTATATTTAATATATCTTTTATT	Aradu.4VN8I	Putative nodulation-related and resistance gene
Aradu.A08	23363103	23363223	AATGGCAAGAATATGTAATGAAGATGTATGCCTTGCGGATAGCGTAAGTTCGCACACTATTCTTAAAAGTGATATATATTTTACCCATCAAGAGCTATAATTTTGTTTCCTGGAGGAACA	Aradu.4VN8I	Putative nodulation-related and resistance gene
Aradu.A08	23380586	23380706	GACGTAATTTGTCAAGTACATCTCTTTCACTTCCGGAATTCCAAAACTCTCTATCTTTAAATAATGACCTTGACCACTCCAAATTTAAAGCATTCTGGTGTATTTTCTCATCCATTCTTG	Aradu.G2TQN	Putative nodulation-related and resistance gene
Aradu.A08	23381186	23381306	TGATTTTCAACAGAGTCCTTGCATGACGTAAACTATCACATGCTTCTGAGATCTTTGAGACAGAGTCATTGTCACCGAGATCATATGACAAATGACGAGTTTTAGCATCATGTTTGCCTA	Aradu.G2TQN	Putative nodulation-related and resistance gene
Aradu.A08	23382746	23382866	AACTTCATATTGTTATTGTTGTTGTTGATGGATCTAAATTATATCATAGAAGAAACAAAATAATCCAGGAAACAAATGAAAGAGAAAAAAGAATAAAACTGACCTGAAGCTTGATGATGG	Aradu.G2TQN	Putative nodulation-related and resistance gene
Aradu.A08	23382986	23383106	CACCCATGATGTGTCTACATTATGGAAAAAAGGTATTACAATTTGACCATTTTGTTTCCTGCATTCCATTATCTTGGCTAGTGTGTTTGGAAGAAGCATAATCCTGGGAGAATATGATCA	Aradu.G2TQN	Putative nodulation-related and resistance gene
Aradu.A08	23383346	23383466	AAGTACCTGCTTCATCAATGAACATACATATAAATGTTTAGAAATCTTTCAAGCACAAGTCACCTTGTAACAGTACAATAATTGTTGACAATACCTATACAGAATATATATTTAGAAGGA	Aradu.G2TQN	Putative nodulation-related and resistance gene
Aradu.A08	23384186	23384306	CGCGGAGGAGGAAGAACCGCGACGAGGGAAGAAAGGGGGTCGCCTCCATCGCGGACAAACCATTGCCGTTGAGGCCGCCGCCAAGAAAGAGTCGCGATGGAGGAGCCGTTCACCATCGTC	Aradu.G2TQN	Putative nodulation-related and resistance gene
Aradu.A08	23385026	23385146	TCATGACTCATTTTGGGCGGTAACAGAAACAATACTTCAAGACACAAGAATGAATAATCCAAATGAACCAACAAAAGAACTTTAGGACATTATATTCAACATGTTTATCAACAGAAAGGT	Aradu.G2TQN	Putative nodulation-related and resistance gene
Aradu.A08	23387066	23387186	GATTGTATGATATGAGTATAGTTGATGTGGTAAGAGGATTAATGAATGATGACTTTGATAGTGTTAAATAATGTGAAGGATAATGATTTTGATGTTATGATTGAAAATATTGGAAGAAAA	Aradu.G2TQN	Putative nodulation-related and resistance gene
Aradu.A08	23388026	23388146	TCTCAGAGATCTTTTTTCTTTTTGGAAGATACAGGAGCGGAACAATAAACCTCTTATGTCATAATAGATTCGAACACTTGCCCCGGATTAACTTCCGGATCATAATTCGTTAATTGAATT	Aradu.G2TQN	Putative nodulation-related and resistance gene
Aradu.A08	23388386	23388506	CAATGCACGATTCCTTGGTAACTTCTAGTTTGATTAGGGAAACCACAGAAAATGAATCTGTATAATTGGGTAGTAGCAAGGATGGTGGTTCGTCCCGCTTGCTCTAGGTTAATGTTTGAG	Aradu.G2TQN	Putative nodulation-related and resistance gene
Aradu.A08	23389466	23389586	ACTTCGCAGGCTGAGTTAGGAGTTTGTTATATCATTTTGTAGAGCCTGAGGGACGGACTGACTATGCTTCTGAGCATACTCTGAGTTGTGTTTATGTGGTACTTTAGATATCTGATTGAT	Aradu.G2TQN	Putative nodulation-related and resistance gene
Aradu.A08	23415818	23415938	AGAAAATTACCAAAAATCGGTTAACAAAAATAACTATGTTGCTTAAAACATCTTGAACGAAGAGAATATCTTTTAAATTAAACTCTTAAAATATATTTCTTTTTATTTATTTTAAATTCA	Aradu.TJX3Q	Putative nodulation-related and resistance gene
Aradu.A08	23415938	23416058	TATATTAAATATACACTAAATTAACTACTAATATAAAATACATTTAAAAATATACACATTAAAAATGAGTTAAATTGCATGTATTTAAATATAAATACAGACGGGCTAAATTTAGTAACT	Aradu.TJX3Q	Putative nodulation-related and resistance gene
Aradu.A08	23417858	23417978	CCGTCAAAATGGGTCAAACTCATCGGACCAGTCCGTTTATCTATTTAAATGGACGGATTTTACTTCTAACACTTCACCCTTCCTCACCGTCAAATATGTCTTCTTTTTCGCTCTCATATC	Aradu.TJX3Q	Putative nodulation-related and resistance gene
Aradu.A08	23419058	23419178	AGTTAATTATTTATACAAATTTCTCTCGTGGAGTTATGGATGCTGAGAATGTGTTGCCTTTTAGTATAATTGGAAATTCTATTTGTTTTGTTTTCTGTAATATCGATTTTTGAGGCTTGC	Aradu.TJX3Q	Putative nodulation-related and resistance gene
Aradu.A08	23424218	23424338	TTTTTAACATGGAGCGGTTGTAGAACCTTAAAAAGAAAAGAAAAAATTTTCTTCCCTTCCAACGAGGCGCACACACACTCTAAAATCATCATACACACACAAACACTGCTAAAACTTCAC	Aradu.TJX3Q	Putative nodulation-related and resistance gene
Aradu.A08	23424458	23424578	CCTATCTATTGTATTCTCTTATATTAGCTTTTATTCCAAAACTCCATTATAATCTAAGTTTAAAGAAGAGGAAAATCACCTTTAGTTCAAGTATTACTAATTATTAAGACATTAAGGTGA	Aradu.TJX3Q	Putative nodulation-related and resistance gene
Aradu.A08	23425898	23426018	TTGCTTTTTAGTATAATTGAAAATTCTATTTATTCTATTTTCTGTGATTTCTGAGACTTGCTAAGGAAGATTTTCTTAAGCGCCATTCATGGCCAGATTGGGTCGTGATAGTAGGTATGC	Aradu.TJX3Q	Putative nodulation-related and resistance gene
Aradu.A08	23428778	23428898	CACAGGAGTTTAAGTTAAAGTGATGTTTATTTAGACTTTAGATATCTTGCATTACACCCTTTAAAACATTGACAAAGTAAAATGATGCTGATGTACTCGTTATTTGTATAACGGTATCCT	Aradu.TJX3Q	Putative nodulation-related and resistance gene
Aradu.A08	23428898	23429018	TTATGTTCACACTTTACAGTAACCAGTTCTCCTATCTATCTATTTATCTATCTATTTATCTATTTATAATATATAAAAGCTGATACCAACTCTCTTCACAATGAGTTTAAGCCATTTTTT	Aradu.TJX3Q	Putative nodulation-related and resistance gene
Aradu.A08	23429498	23429618	CTCTAACATATTTTTAATATAATATTTATTAAAATACACTATATAGTATAAATAATTAACTTCTCTGCGTATTGCGCGAGTCTCACTCTAGTTTTAACAATAACTGTTACTAGTAACCAA	Aradu.TJX3Q	Putative nodulation-related and resistance gene
Aradu.A08	23429618	23429738	TAGTCTTATTTTAACTTGCGGGATAATTGATCAAGTTTGTAACTTGCGGGATAATTGATCAAGTTTGTTTAAGATAAATTTAAATTGATTCATCATGCATCATTCTTCAGGAGCTTCATA	Aradu.TJX3Q	Putative nodulation-related and resistance gene
Aradu.A08	23430098	23430218	TCCATTGAAAGAAGTCAGCATGGGAGGCTGCGCTAGACATTGCATAAATCACTTATCCTAGGCTTCAATTATAATTAAACCTTGAACACTTGTATTATGTGTGGTCAAGTTTATTAGCCC	Aradu.TJX3Q	Putative nodulation-related and resistance gene
Aradu.A08	23441331	23441451	AGGTATGCTTTACTCTCTTCTTCACTTCATCATTAATATTCAAGGAAGTTGTTCTTGTTCTTCTATATCACATTCATTCTTATTGTCATCATCCATGTGCGTCACCACAACCCCTTGTTT	Aradu.UWZ33	Putative nodulation-related and resistance gene
Aradu.A08	23441451	23441571	GAACACATTGGAGGCATAAATCGGGTGGACACCACACTGGCTTATGTCCCTTGTCCAAATCTTGCCTCCAATGGAGAATTGAAATGAAACCTTCAACTTACATACATTTTCTTTCATTTC	Aradu.UWZ33	Putative nodulation-related and resistance gene
Aradu.A08	23441571	23441691	TCTCACTATATCAATGCAGCATTCCCCCACATACCACAAAAACACATTGTCAATAACACCGACCCTCGGACTTGGGTTCCACCAGCTGCTATACTCCACACTTTCAATGCAATACTTACA	Aradu.UWZ33	Putative nodulation-related and resistance gene
Aradu.A08	23441691	23441811	TCCCAAGATTCCTGAACTGCCCTTTTTAGGAACAACAACACATAAGATGAAACCCAAAAACCTGTCATTCGAAGCACGATGAGGAAGGACAAGTTCAATAGTCATCATGGTTTCTTTGTT	Aradu.UWZ33	Putative nodulation-related and resistance gene
Aradu.A08	23442291	23442411	GCAAGTTATGTAGCTCCGACAAAGTGACAAGTACTTCAATGATGAGAGCATGCCTATGTTGTGTGGCAGCAGAGAAAGATTACAACAATCAACCAAACTTATATTTTCAAGTGCCATTGC	Aradu.UWZ33	Putative nodulation-related and resistance gene
Aradu.A08	23442411	23442531	GGCTGTGGCTTTGGCTGGCAATGTGTCACTGTCAGTGGACAATAATAATGAGAACTCTCTGAGATTTATGCAGCTGTCAAGGAAGAGTATTTTGAGAGATTCTAGATAGATGCAGTGATG	Aradu.UWZ33	Putative nodulation-related and resistance gene
Aradu.A08	23442651	23442771	TAAGGCTCTAGATAAATCCGGCAGCTCCATTAGCTTCCTAGATCCTTGAAGATATACTTCCTTTAAATTTACAATATTCTGAAAATACGTATCATATAGTTGGTTAGTAGCTAAAATTTT	Aradu.UWZ33	Putative nodulation-related and resistance gene
Aradu.A08	23442771	23442891	AATGTTTTGTGATTCGTCTTCTGCAATTACTCACATGATGATAGGTGATGTCTAATATTATGATCTTTTGTATATATTGTTTAGGTAATTATCTACTTATATTAAAATATTAACATATAT	Aradu.UWZ33	Putative nodulation-related and resistance gene
Aradu.A08	23442891	23443011	TATATTAAATATGTCAAATTATTCAACTATTATCAAATATTATTTTCACATAAAAATATTTTTACGTAAGTAGTCATCTTCGTTTTATTATTATAACATTGCCAAATAAAATTAAAAGGA	Aradu.UWZ33	Putative nodulation-related and resistance gene
Aradu.A08	23443011	23443131	AAGAGTAAAAGATTAACCAGAACATTTAAAGTGGAAAAAATTTACATACCTGGACACCATCCCAAAGCTTTTCTAACCCGCTATCCATCATCATAAGTTTAACAAGGTTTTCAGCACAAA	Aradu.UWZ33	Putative nodulation-related and resistance gene
Aradu.A08	23443131	23443251	AAGATGATGGCAAAGATTTCAAAGGACATGCATTCCATTCCAAAAGTCTCAACTCGTCTGAAAGAGACTCAATACCTTGAGGAACACGCAACAGACATTCCCCATGCCTCGTCCAAGAAC	Aradu.UWZ33	Putative nodulation-related and resistance gene
Aradu.A08	23443251	23443371	AACTGATTCTCAAAAACTTCAACTTGTACATTCTTCACATATATCAAGAGAATATAAAAATTTCGCAGAAAAGAGTGCCACATTCATTTGATAATATATAGTAGGATGCAGGACTAATAC	Aradu.UWZ33	Putative nodulation-related and resistance gene
Aradu.A08	23443371	23443491	ACTACTTACCCTGTTATATTTCAATACTTCATAGATGTCAACGGGATCCCATAATCTACTACGATTTCCAGGATTACTCGGAGATTCTTCGCGAACTACTTCGCGGCCCATGTCACGAAT	Aradu.UWZ33	Putative nodulation-related and resistance gene
Aradu.A08	23443491	23443611	CAAATCATGCATTGCCATACTTTTTGGTGCAATGGAAATAAGAGCTTTATCATGAAGATTTCTCAACCCAATGGCTGTTGAATATCCACAAGAATCAAGTAGACATTTTATCTGTTCTGC	Aradu.UWZ33	Putative nodulation-related and resistance gene
Aradu.A08	23443731	23443851	AGACAGTTGACTTTCCCACTCTTCTTTGCTTCTTCCATAAAGAGAGGAGCCCAAAACTTTCAAAGCCAATGGAATGCCATTAGCATAAGTAACCAGCTTCATGGCCAGCTCAGCATGATC	Aradu.UWZ33	Putative nodulation-related and resistance gene
Aradu.A08	23443971	23444091	ATGCTTATCCCTAGTTGTTACTATAATTCTAGTAGTTGGTCCAAACCATTCAAACCCTCTTCCACATAAATCTTCCAATTGGTCTGGATCATTGACATCATCAAGAACAAGAAGAATTGC	Aradu.UWZ33	Putative nodulation-related and resistance gene
Aradu.A08	23444571	23444691	CAGTGTGAATAGTCACTAAAAAGAATAAATATGGTTAAATTGATTATAAAAAAGTTTACGCTTCATCAAAATTGAACTTTTAAGAGAAATGAAGAAAGGAACTGACCCAAAATTTGATGA	Aradu.UWZ33	Putative nodulation-related and resistance gene
Aradu.A08	23444691	23444811	ATGTAATCCTGACAAATTGGCAGCTTGGTTTAGAGCTTGTCTCCAGATTTGAACCTTGTCCCGTGATGAAGTTTTCTCGTGATTAGCAAATGCATCCTGATAACTTCCCTTTTGATGGCG	Aradu.UWZ33	Putative nodulation-related and resistance gene
Aradu.A08	23444811	23444931	TACCCAAGATGGATCCACTTCATAGAAAACAGGTATTGCGATTTGACCATTTTGTTTTCTGCATTTCATTATTGTCACAAGTTCATCCAAGCACCATCTGGAAGAAGCATAGTCTTGGGA	Aradu.UWZ33	Putative nodulation-related and resistance gene
Aradu.A08	23445171	23445291	AGTGTTAACTTATCAAGTGAAGGGTGCACTGAATAATAATGGTAATTGGATGCTGCAATAATTTTTTAGTTGAACAAGTATCGTATCGTACTAAATCTAAACGCTGTTTCTCATTATGAT	Aradu.UWZ33	Putative nodulation-related and resistance gene
Aradu.A08	23445291	23445411	GAGTACCCCACCATGTGGAAAATATCTAGCAAATAGTTTTTATATGTTGTATCTTTTTGTGATTTGTGTGTGCACAAATACTCAGAGAGAGAATAGTGAAAAGGATTGGCATCATTGATC	Aradu.UWZ33	Putative nodulation-related and resistance gene
Aradu.A08	23445411	23445531	ATCCTATTCATTGGAAAATTGCTATCACTACTCATCTTGTCATTGATCATCCTATTCACTGAAAGAAGTCTATGTCGCTCAATTTATAGAGATTCTGTTCCCACTTATATAATTAAACTC	Aradu.UWZ33	Putative nodulation-related and resistance gene
Aradu.A08	23445531	23445651	ATGTACGATGTACCCCTTAATTTTACCAAATTGAATTATCACTCTCCTCCTCCTGGACATAATCAAGTGAGTGGGACTAATTATCATCTTATAAACTTCTCACTCTTCCTTGCTTTCTTC	Aradu.UWZ33	Putative nodulation-related and resistance gene
Aradu.A08	23445771	23445891	ACCAGCTGTAGTTCTAGACATGGCTTCCTTCTTTGTGATGAAACATTAGCTAATGTGCAATTATTAATTAGATCTTTAACTTGTAATAAAATTATATCAATTAAAAATTTATATGAATTC	Aradu.UWZ33	Putative nodulation-related and resistance gene
Aradu.A08	23446611	23446731	TCTCGTAGAAGAATAATTTATGAATAATCACTGTAAATATCACAAGGAATAATTTACCCTTTATTTTAGAAAAGATAGAGTAAAATTCACCAAAAATTTAATAGAAGGTGTTTATTTTTC	Aradu.UWZ33	Putative nodulation-related and resistance gene
Aradu.A08	33547918	33548038	AGTTAAGCACCGACATGGATGGTGGTTTCCGAGTTCTAGGAATTTGGGGGATGGGTGGAATAGGAGAAACAACTCTTGCTTCTGTCTTTTATGACAGAATTTCTTATCAGTTTGAACGTT	Aradu.RHX7G	Putative nodulation-related and resistance gene
Aradu.A08	33548038	33548158	ATTATTTTATTGAAAACATGAGCAAATTATATTAAGATGGTGGTGCTATGGCAGTTTAAAAGCAAATTCTTTACCAAACTCTAGTAGAGGAAACTAGAGATGTACAGTTCTTTTGAGATA	Aradu.RHX7G	Putative nodulation-related and resistance gene
Aradu.A08	33548998	33549118	GAAGAAACCTTCAACCTGCCACTTGGTTTGGACATGGACATGGACAAGATTGACACCTCAGAGCATCTCTTTCGTTTATCTACGTGCGTCAAAGAGTAGGAATCAGGACCCAACATCCAA	Aradu.RHX7G	Putative nodulation-related and resistance gene
Aradu.A08	33549118	33549238	CTTCCCTATTATTGGTTGATTACTGATCAAGAGGAGTATGAGGATATACAGGCCAAGGCCAAAGAAAATTATCTGTCTCCCACGAACTTTTGGAACCTTTGACTAAAAATGTAGCAGTTT	Aradu.RHX7G	Putative nodulation-related and resistance gene
Aradu.A08	33549238	33549358	CAAAACATACTTTTGTTGTCTGTGGTTGTTTCGTTCACACTTGCATTTCACGAAAACTTTTTATTATGATTTATGCAGAAGGGTGAAATTTCATCTGTTAGAAAAAGAGCGATCTCAGCT	Aradu.RHX7G	Putative nodulation-related and resistance gene
Aradu.A08	33549358	33549478	TTTCAGCTGGCATGGTGCATGGGTTTGCACGTCGATGATTGAACCTGATGAAAAATATTCTCTAAATTGAGAAAGTTGGTAAAGTAAAAAAGGTGAGATTTAATTTTTATTGATTTTGTA	Aradu.RHX7G	Putative nodulation-related and resistance gene
Aradu.A08	33549478	33549598	TCTTACATTATGTGTGATCTTCCACTATCTTAATTTCATGTTGGGTGGCATTCTTTGTATAAATATTTTCATGGTCATCTTCCAAAACTCTGTAATTCCATAGTCTGATCATCCATGAGT	Aradu.RHX7G	Putative nodulation-related and resistance gene
Aradu.A08	33549598	33549718	TTTTATAACAAGGTACGTGTATGCCATCATTTATATTTATATATTTAAATTGTATTTTATGCTACATTTTTATTTTAAATGTTATTGTTATTTACTTTTGTTTTTAGTTTACCTATTTTA	Aradu.RHX7G	Putative nodulation-related and resistance gene
Aradu.A08	33549718	33549838	CTTAGTTCGATTGTATTCTATTACAATTTACAACTATCAAAACAAACAACAAATACTACTAGTAACTAGACATACACCAAAAAGAATTCTACTAGTAACGGTTAAAAAGAACAAATTGTT	Aradu.RHX7G	Putative nodulation-related and resistance gene
Aradu.A08	33549838	33549958	CTCTAGGATTTTTTCTTTTGTAAATGGTTGTAATTTATTACCCGAATTTCACTAGCATTTCTCAAACCCGTATACTTTCCCTGTTTGTTCACTCTCATCAGCTTCTTGGTTCTTACAGTA	Aradu.RHX7G	Putative nodulation-related and resistance gene
Aradu.A08	33549958	33550078	CGCGTTTAGTTGACCCCCAAGTCAGGTCAAAAAGTCAACTAAAGTAGCTTCTGAACGGAGATAGACAAGGCGGTTATTCCGCTTTGCTTCCAAATGTTCTAGTTCTTGAGTGAGAGCCAG	Aradu.RHX7G	Putative nodulation-related and resistance gene
Aradu.A08	33550078	33550198	TATTCGAAGTTGCTATTCTGTGACGAGTGAGTTCAGCAAAAACCAAAAAGTAAAATGAGTTCAAAGAATGACAGCACGCTACTCTCTGCCAGTTCTTCAGACAAATCTGGCAATAAGTCT	Aradu.RHX7G	Putative nodulation-related and resistance gene
Aradu.A08	33550198	33550318	AAGAAATCCTCACTTAGGCGGAAATTCAGGGCCCTACTGGGCTTTCCTAAACCTTCAGATTCAAGCCCGTTGGGCCATCCACACCTCGCTTCTACTTCTGCTAACGTCATCGAAACTGCA	Aradu.RHX7G	Putative nodulation-related and resistance gene
Aradu.A08	33550318	33550438	GCACCTTCATCTCGTCCTGTCTTCAAGTATGAGGTGTTTCTCAGTTTCAGAGGCACTGATACTCGCAACACTTTCGTTGATCATCTTTACAACAATCTCATCAGGAAAGGTATCTTCACC	Aradu.RHX7G	Putative nodulation-related and resistance gene
Aradu.A08	33550438	33550558	TTTATGGATGACAAGAGGCTCGACAAGGGAGAGCCAATTTCGTCGCAGCTCATTCAAGCAATTCGAGATTCAAGGGTTTCAATCGTCGTGTTCTCGAAAGATTATGCTGGTTCTGCATGG	Aradu.RHX7G	Putative nodulation-related and resistance gene
Aradu.A08	33550558	33550678	TGTTTGGAGGAAATGGCTACAATAGCTGAATGCAAGAAGGAATCGGGACAGAAAGTTTTCTCCATTTTCTATGATGTGGATCCTTCTCATGTTCGAAATCAGAGAGGAGCGTATGAATCT	Aradu.RHX7G	Putative nodulation-related and resistance gene
Aradu.A08	33550678	33550798	GCATTTTTGCATGCATTGAAATACAATCTTGACCGGGTTGCGAGGTGGAAAAGCGCAATGACGAGCTTGGCCAATTCGGTTGGTTGGGATGTCAGAAACAAGTACGTACATATAAACTTC	Aradu.RHX7G	Putative nodulation-related and resistance gene
Aradu.A08	33550798	33550918	TTCTCTTGTTTTCTATAAAATTTGGGGAGTCCTGTTCAATAGTTCTAGTCATGATTCATGCTAATCAACAATTTAAACTTAGATTAACTGCACAACCTAATCAAAATTTATATATGATAT	Aradu.RHX7G	Putative nodulation-related and resistance gene
Aradu.A08	33550918	33551038	AATCTTGCTTTCCTGTTGTTCATTGTATCAGGCCAGAGTATACAGAAATTAAAGAAATTATTCAAAAGGTAGTGAAAACATTGAACCACAGATTCTCAGGGTTTGATGATGATCTGGTCG	Aradu.RHX7G	Putative nodulation-related and resistance gene
Aradu.A08	33551038	33551158	GGATACAACCCCGGGTAGAAAGATTAGAAACGCTTTTAAAATTAAGCTCAAAAGATGATAATCCACGGGTTATTGGAATTTGTGGCATGGGTGGTATAGGAAAAACAACTCATGCCAAGG	Aradu.RHX7G	Putative nodulation-related and resistance gene
Aradu.A08	33551158	33551278	TCTTATATGACAAAATCTCTTACCAATTCGATGGTTGTTGTTTTATTGAGAATGTAAGCCAAAGTTATAGAAATGGAGGTGCTGTTATTATTCAAAAGCAAATTCTTAATCAAGCTCTAG	Aradu.RHX7G	Putative nodulation-related and resistance gene
Aradu.A08	33551278	33551398	ATGAACAAAATCTAGAGATGTTTGGTCACTTTGAGATATCTGGCATTTTAAGAGATAGGCTGTCTTGCATAAAGGTTGTTATAGTTCTTGACAATGTTGATGAACTGCAGCAATTGGAGG	Aradu.RHX7G	Putative nodulation-related and resistance gene
Aradu.A08	33551398	33551518	AATTGGCTATAAGTCCTAAATTACTTGGGAGAGGAAGTAGAATTATCATCGTCACTAGAAATGAGCATATTCTAAAAGTTTATGGAGCAGATGAAGTTGATAAGGTTGCACTGTTGGATG	Aradu.RHX7G	Putative nodulation-related and resistance gene
Aradu.A08	33551518	33551638	ACGATGAAGCTCGTGAACTTCTTTTAAGAAAAGCATTCGGTGATGATGGTTCTAGCAGTAGCAAATACATGCATCTAATTCCTAAAATACTGGAATATGCTCAAAATCTTCCATTAGCTG	Aradu.RHX7G	Putative nodulation-related and resistance gene
Aradu.A08	33551638	33551758	TCAAAGTAGTGGGTTCGTTGTTGCATTCCCGAGATGTTACCCAGTGGACTGATGCCTTGAAAAGAATGAGGAAAATTCCAAACAAAAATATTATGGACGTGCTTCAGATAAGCTTTGAAG	Aradu.RHX7G	Putative nodulation-related and resistance gene
Aradu.A08	33551758	33551878	GATTGGAATTATATGAGAAAGAAATATTTCTACACATTGCTTGTTTCTTTCATGGAGAGAGAGAAGATTATGTAAAACAAATTCTAGATAGTTGTGGATTACATCCTCATATTGGAATTC	Aradu.RHX7G	Putative nodulation-related and resistance gene
Aradu.A08	33551998	33552118	GGAGTAGGTTGTGGCTTTATCACGATTTCTACCGTGTATTGACTTCAGCAACGGTAATGAATTATACCTTCTTTCAGAATAACATTCCATCGTTCCATGATTATCTTGTTTCCTTTATTA	Aradu.RHX7G	Putative nodulation-related and resistance gene
Aradu.A08	33552118	33552238	TTGAACACGTGGATACCTTGTATTTTTCAGGGATCTTATAGTGTTAAAGCCATAGTTTTGGATCAGAAAGAGGATGTTTCCAAATATAGTCAGCTGAGGATTGAAGGATTATCAAAAATG	Aradu.RHX7G	Putative nodulation-related and resistance gene
Aradu.A08	33552238	33552358	ATGGGTCTTAAGTTACTCATATTACATCACAAGAATTTTTCAGGAAGTCTTTATTTTCTTTCTGACAACTTGCAATATATTTCATGGCATGGCTACCCTTTCTCTTCTCTACCAGTAAAT	Aradu.RHX7G	Putative nodulation-related and resistance gene
Aradu.A08	33552358	33552478	TTTGATCCACATAGTCTTGTTGAACTAAATTTGCGTGATAGCAACATCAAACTACTATGGGAAAGCCCGAAGGTATTTGAATTATAAATATCCCCTTTTGGTTAAAGAAATAGAAAATAA	Aradu.RHX7G	Putative nodulation-related and resistance gene
Aradu.A08	33552598	33552718	CCATGTTTGAAAAAGATGGATTTGAGCAACTCGAAAGATCTCGTGAAGACGCCAAATTTTGAATGGATCCCAAATCTTAAGTGGCTAGATCTTTCAGGATGCACAAATCTATCACAGGTT	Aradu.RHX7G	Putative nodulation-related and resistance gene
Aradu.A08	33552718	33552838	CACCCCTCAATTGGACTTCTTACTCAACTTGCTTACCTCAGTTTGCGTAATTGTAGCAATTTGGTAAGCATTGATCTCAACACTGAATATAAGTTATATTCTTTGAAAGTTCTACACCTC	Aradu.RHX7G	Putative nodulation-related and resistance gene
Aradu.A08	33552838	33552958	TCTGGCTGCACAAAACTAGAGAACACCCCAGATTTTACAGGGCTGTCAAATCTGGAGTACCTTGACCTTGAAAAATGTGTAAGTTTATCCGCAGTTCATGAATCTATTGGGGCTCTTGTA	Aradu.RHX7G	Putative nodulation-related and resistance gene
Aradu.A08	33552958	33553078	ATGCTGAAGTTCTTCAGTTTGAGAGGGTGCATAAATCTTGTCCAGCTACCTGCCAGTGTCAACAATTTGACATGTCTTCAAAATCTAGATTTACATGACTGCTTCGAACTGATGAATCTT	Aradu.RHX7G	Putative nodulation-related and resistance gene
Aradu.A08	33553078	33553198	CCGCTAAGACAAATAAGCATGTTATCCCCCTATCTAAGATATTTGATATTTTTGGATCTTGGATCCAGCAAAATAAAAGTAATTCCCGATGCTATTGGAGCGCTAAAGTGCTTAGAAAGA	Aradu.RHX7G	Putative nodulation-related and resistance gene
Aradu.A08	33553198	33553318	CTAAATCTTCAAGGAAGCAGAATTCAATCTTTACCCGAAACCATCAAGAGCCTTTCCTGCCTGGCATATTTAAACTTGTCAGGTTGCCATGAGCTTGTTGAATTGCATGATCTTCCATTT	Aradu.RHX7G	Putative nodulation-related and resistance gene
Aradu.A08	33553318	33553438	AAGAGTGCTTCATCAGGGGGAAGGTATTTTAAGAAAGTATCAGAAGCTCGTAATCATAGATCGGGATTATATATTTTCAACTGCAGTAGGGTTATGAAATGCCACTGGATGTTAGTTGCA	Aradu.RHX7G	Putative nodulation-related and resistance gene
Aradu.A08	33553438	33553558	ATTTCCTGGTTAGCAAGACTTGTTAAGGTGAGCACTACTCTAAATGTCTTACTTTTTATTATCCTACTACAATCTCTTAGTTTACACATCTATGCTTGAATTTCTTTCTTTCAATTGCAG	Aradu.RHX7G	Putative nodulation-related and resistance gene
Aradu.A08	33553558	33553678	GAACCCGGTCATTTTCGATGTGGTTTTGACATTATAGTACCTTTTATGGGTATTGAAATTCCAAAATGGTTTTTCCATCATCGATTTGTAGGTGGCTCAATAATAAGGATACTAAGCATT	Aradu.RHX7G	Putative nodulation-related and resistance gene
Aradu.A08	33553678	33553798	GACACTGATGTAAATGATTGGCTTGGTTTTGCCTTTTGTGTAACATTTGAGGTGAACAAAAATAGTCGAGCAAATCCTGGCTCCTCCTCGAAGCTGCCACGCCCTTTGTATCTTTCATTT	Aradu.RHX7G	Putative nodulation-related and resistance gene
Aradu.A08	33553798	33553918	GAAAGTGAAAACACAGAAGAATGCTTTGACTTGCCTGCTTGTTTAGAGATGGAGAAGGAGCATGTTGGTCCAATATCAACATATTGCTGGATAATCTATATCTCTCGTGCACACTGCCAT	Aradu.RHX7G	Putative nodulation-related and resistance gene
Aradu.A08	33553918	33554038	TTTGTGAAAACAGGAACCTGTATCACGTTTAAAGCATGCCCGGGCTTACAGGTGAAGGAATGGGGCCTACGCATGGTATGCATGGAAGATATAGTGTTGATAAGGAGAGAATTCCGTAAA	Aradu.RHX7G	Putative nodulation-related and resistance gene
Aradu.A08	33554038	33554158	ATGGATTGTGAAGGTTATGATCCTTGGTTTCGTCGTGGTATACAAGAAATCTCTGATCCGATAATCTGTCTTCCCCATAATTGTTTCTATACTACGGATGAGCATGAGAATGAGGGCTAT	Aradu.RHX7G	Putative nodulation-related and resistance gene
Aradu.A08	33554158	33554278	AATAGATTTGGGCCTAAAATCCAGCTACCCTACAATTGGTATGTAACTGATGAAGAGGAAAAGGAGAATATGGATGCTAAGGCCAAGGAAATTAATCTTTACAATCTTGGCCATTCTTCC	Aradu.RHX7G	Putative nodulation-related and resistance gene
Aradu.A08	33554278	33554398	ATAGAGGAAGTGCAAGTTGTGAACGGCCATTCTTCCTCGGAGGAAGAGGAAAGCATGAAAATGAAAGGCAAAGCATTGCAGGTAGCCTTTGATGAGGAAAGTGATTGCTCTTACATGAGT	Aradu.RHX7G	Putative nodulation-related and resistance gene
Aradu.A08	33554878	33554998	AGACTCGAACCCGCAACCTCTTAATTGAGTATGGGGAGACTATGCCATTTGAGCTATTACTCGTTGGCAAAGTGAATGATTAATCATAACTAAATTTCTAACTTTTATGTGAACCACATT	Aradu.RHX7G,Aradu.AQ1SK	Putative nodulation-related and resistance gene
Aradu.A08	33555238	33555358	TCCTAGCTAAATCCTAAAATAAAAAGAGTAAACATATCCACTAAAATTTCTTTTATATATATATATTTTTTAATATTAAAGTGATGTTACTTGAATATCTAGGTAAGTTTAACAGACATC	Aradu.RHX7G,Aradu.AQ1SK	Putative nodulation-related and resistance gene
Aradu.A08	33555478	33555598	TAGTCATGGTGCCAAAAGAGATTCTAGAGAGTACAAAACACAAACAAGGGGGAATATCCTTCAAGAAGAACAGCTATAATAAGAACTCATAACACAGTAATGGATTATGTTCCAAGAAGG	Aradu.RHX7G,Aradu.AQ1SK	Putative nodulation-related and resistance gene
Aradu.A08	33555598	33555718	CAAGCACCCCTGAAGCAGCCACACCAGAGTGGATTCCCTGTATGGTTAAAAGAGCCTTAATTCATAGCGCAGTGTAGCATGATTGGGTGTAAGTTGTGTGCAAGTAAAGCACCACACTTC	Aradu.RHX7G,Aradu.AQ1SK	Putative nodulation-related and resistance gene
Aradu.A08	33555718	33555838	ACTCCTCTCGCGGCATTGAGAACTTGTACGTAGATTTGAGTTTTTTCCCTTAAACATCTTCTGATGAACCTGAAAAGCCAAAATGATTTATACTTTGAAATGGGGGGAATAAAAATAATT	Aradu.RHX7G,Aradu.AQ1SK	Putative nodulation-related and resistance gene
Aradu.A08	33556198	33556318	GAATTTCACTCACAAAAGGAACTGCAATGTCAAAACTCAACCACAATGGAAGTGTTTATACCTGCTACTTGCAAACGTATAAACAGACAAAATATAATAAAGAAATTGTGATAAGAGGAG	Aradu.AQ1SK	Putative nodulation-related and resistance gene
Aradu.A08	33557038	33557158	ATTAAATGTTGGTGTAGAATCCTGAAGAGAAATACTAGGAACACAATAACATAAAGTTATTAATTTAACATCTACAATTTTTTATATGTAACATCTATAATTATATATTTATTACACCTA	Aradu.AQ1SK	Putative nodulation-related and resistance gene
Aradu.A08	33559318	33559438	CTCCAAACAGATTGTGGAGTCAGCATAGTCACTGGTGAAGACAACGACAAGAATCCGCGAATTTTTAATTGCTTGCCGGAGCAGTGACTCTGAGAAAATGGATTCGCCTCTCTCAGACCC	Aradu.AQ1SK	Putative nodulation-related and resistance gene
Aradu.A08	33559558	33559678	CTGCAATCTTTGAGAGGATCCTGGATTTTCATCAGTAGACCTTGAAATTTGGAATTTATAAACCAGCGTGTCCCACACCGCCTCAACTATTCTTTCAATCCCTTCGGCTTCTGTTTCTGC	Aradu.AQ1SK	Putative nodulation-related and resistance gene
Aradu.A08	33559678	33559798	CCTGCAGGAGGAGAGGAGGAGAAATTAAGGGGAAAAAGATCACTAATCCCTTGAAAGGCAAAGAGAAAGCAATGGTTTATATACATACCGATCTCTTAAAATCAAACTACTAATATTGGA	Aradu.AQ1SK	Putative nodulation-related and resistance gene
Aradu.A08	33560158	33560278	AGCAAAATGTTTGCATGTATCATCACCTCTGAAACTCAGATGCACATTATATTTATAAGCCCGTGGAGAAGACGAACTCCCCTCGGTCATAATTGACTTTGACTTCTGAGGAGCATGATC	Aradu.AQ1SK	Putative nodulation-related and resistance gene
Aradu.A08	33560278	33560398	GGAAGCTGAATATTCCTGGCTCAATCTTTGAGACGATCCTGGATTTTCTTGCACGGCTAAATTGGATCGTATCCCAACTTGACTATGGTCAATCACTTCATTCTCTGGCCTGAAAGGGAA	Aradu.AQ1SK	Putative nodulation-related and resistance gene
Aradu.A08	33560398	33560518	AGATTAAAAAGTAAAAAGGTAAAGCAAAATGCAGAGTCCGCCTGATTAAGCATGGATTAATTAAGGGTTTAAACAAGATAACCCCGAAATACTCAACATAGAACAGACTATGTAAAAGTA	Aradu.AQ1SK	Putative nodulation-related and resistance gene
Aradu.A08	33560518	33560638	TGGTTTAAATACGTACTCATCTCTTAGAAACACACTGAAATCAGGTTTTTCAACAAGATTTATGCAGCCTTGCAAATTTAAGAACTTAAGCTTAAGAGTCCCAATAGAATAATGAACAGT	Aradu.AQ1SK	Putative nodulation-related and resistance gene
Aradu.A08	33560638	33560758	GGATAAACTTGTACATTCTCCGAGATCAAGGTGCTCAAGATTCGGTAGTCCTACTCCTGTAAAATCTGGCTTGGTTTCCGGTTTTTTGCAATCGTAGTTACATCCAACATCAAGATCGAG	Aradu.AQ1SK	Putative nodulation-related and resistance gene
Aradu.A08	33560998	33561118	TCTCTTACCTTTGATACCATCCAGAGTTATAAAATGTATTTTATTGGTGTAGAATTCGAAAAGATATAAAAACAATTCCGCATTATACAATTAGAAAACAATATTATGTAAAATAGTTTA	Aradu.AQ1SK	Putative nodulation-related and resistance gene
Aradu.A08	33561118	33561238	CTTGTGATATATTATCAAGATTGTTTTATACTATCACTAAAGCATTAATGTAGAATATCACGGTTACATTTGGTGTAGAAGAAAACATGGGTCAAATAATGCCAAGATGCTCCAGATAAA	Aradu.AQ1SK	Putative nodulation-related and resistance gene
Aradu.A08	33561238	33561358	CGGGCCAGTCCTAATCCCCTGACTTAGGCGGGTCAGCTGACCCGTTTAACAACCCTAAATGTAGTGTACTCCTTAAATCCCATATGGCCTAATATAATATTTTATCTCAACATCATCATC	Aradu.AQ1SK	Putative nodulation-related and resistance gene
Aradu.A08	33561598	33561718	TCAGTATGGTAGAATCTCACAACCAAATGACCAATACATCCATGTGAAGATCAAAGAAACTGACAGGAAGGAATAGTTTTTATCAACTATTTATGTGGACCCTCACTATCAGAGAAGAAG	Aradu.AQ1SK	Putative nodulation-related and resistance gene
Aradu.A08	33561718	33561838	AACCATATGGCCAAAGTTGTTGAACATAGCAAATTCAATAGATGGCTCATGGCTCATGGCGGGAGACTTTAATGAAATCAAGGACACGTCGGAAAAGAAGGGAGGAGCTTATATTGATAT	Aradu.AQ1SK	Putative nodulation-related and resistance gene
Aradu.A08	33561838	33561958	AAGGGCATGCAATGCTTTTGTGAACTGGATTAATAGTTGTGGGCTTATTGGCCTTGGATCCATAGGGTCGAGATATACTTGGAGAGGACCTAAATAGGAAGGCTATGACAGAGTATTTAA	Aradu.AQ1SK	Putative nodulation-related and resistance gene
Aradu.A08	33561958	33562078	AAGATTAGACAGAGCTCTTGCAAATCAATGAAAGACCAAATTTTATGAAGTAGTGGTGAAAGTATTAACCAGAGCAAATTCTGACCGCCATCCCTTTCTCATCACCACGGAAAGAAACAC	Aradu.AQ1SK	Putative nodulation-related and resistance gene
Aradu.A08	33562078	33562198	TAGCAGTACCAGCTTTCCAAAATACTTTGAGGAATAGATGAGATAACCAGGACCATCTTACCACGACGCTTAACAATTTGGAGAAAAAACTGACTATATGGAATATAAATTGCTTTGGAA	Aradu.AQ1SK	Putative nodulation-related and resistance gene
Aradu.A08	33562198	33562318	AGAGAAAAAAGAAAGCTCCTAAACATGCTATCAAGAATACAAAAAAGTCAAGCATATGGAAGGAACCATTCTTGAAAAAATTGGAGCGAAAGCTGACTAAGGAGTTAAAATGATATTCTA	Aradu.AQ1SK	Putative nodulation-related and resistance gene
Aradu.A08	33562438	33562558	AAGCTTAAAAATAGTAATGGAAGATGGATTGAGAATGAAGAATCGCTTGGAAAGCACAAAATCATGCATCTCAAGAGCCTCTACCAAGAAAAAGTAAGTATAGTTCCTTTTGAGCTCGAT	Aradu.AQ1SK	Putative nodulation-related and resistance gene
Aradu.A08	33562558	33562678	AGTCCTAATTTTGATTTTGGTGATTGCAGGACAATGATGGAAAACTCAAATATAGCAGAAGTCAAAAGAACAGTTTTCAGCATTGGATCCATGAAGGCCCAGAGAGTGATGGATTTTCCA	Aradu.AQ1SK	Putative nodulation-related and resistance gene
Aradu.A08	33562678	33562798	CGCTCATCTACAAAAGGAATTGAGATATCATGAAGGAAAAAGTGTTTGATTTCATTGTTTCTTGCTAGAATGAGCCAAAGCTCATTCAACAAGCTAACTCCACACTCACAGGTCTGATTC	Aradu.AQ1SK	Putative nodulation-related and resistance gene
Aradu.A08	33571354	33571474	ATTCTTCGCCTATAATTCAGAGACATTTGTTACTGTCAATCATAAAACATATAACTTGGGAGTATACTAATGTCTTACTATTATGATTTGGTCATTTTTAATAATTTTAGTATTAAAGGT	Aradu.BP7BT	Putative nodulation-related and resistance gene
Aradu.A08	33575434	33575554	AGAAGAAAAAGAGGAACGGGAAAAGAAATACTGGACTTGTTTAGGGGCCATTTTAAAAAGATATTTTTTAATGATTTTTTATTTAAAAAGATCTTTTATAAAAGAGTACAGTATCGTTTT	Aradu.BP7BT	Putative nodulation-related and resistance gene
Aradu.A08	33575914	33576034	TATAATCTGATTCATTAGTATAATTGATAGTAGGATAACATTAAATCACTTTTATAAACGTTAGGGATACAAATAGAACGATTTAAATGTTGGGAAAAGCTCTGAATACAAGCCATTAGG	Aradu.BP7BT	Putative nodulation-related and resistance gene
Aradu.A08	33576874	33576994	AAATACACACAAAGGATTACAGAAAATACACCCAAATGGTTACAAGAATTCACCCACGAGAAAACAGAGAGAAAAGGCGTAAATGAAGAAGACGAAGAGGAAAACGAGGAAGAAGAACGT	Aradu.BP7BT	Putative nodulation-related and resistance gene
Aradu.A08	33622247	33622367	AGAATAAAATAATAATTAGATTCTTAGAAGTTTTGACCTCAAACTAATTAGTTAAAAGAATCAATTTTTAAAATAAAATTTTATATGTTTTAATAGAATTCGCAGTAAATAAAGAACGTC	Aradu.NSE79	Putative nodulation-related and resistance gene
Aradu.A08	33622367	33622487	GATAACAATCATATGAAAATTCAAAAGATAATAATGTTTTATCGTCAAAAAATACATCATTTCTATACTCATATGGCAGCAACAAAATATTCATTATTATAGATAATAGAATACATAGAC	Aradu.NSE79	Putative nodulation-related and resistance gene
Aradu.A08	33622847	33622967	ACGTATTATATTATTTTAATATTAAATTATAATATATAAACTACATAATGTATTATTTTAATATTAAATTATAATATATAGATTACGTATTGTAAATACACAACCTATATATTATTAGTA	Aradu.NSE79	Putative nodulation-related and resistance gene
Aradu.A08	33622967	33623087	CAATACAAATTCTACATATTATGCTTACAAAGAACAGCCCCAGCCCCTGAACAGTGAACACTATAAAACTCCATTTTTTGTACCGTAAAATTTTATTCACCCTTCAATTTTAAAATAAAA	Aradu.NSE79	Putative nodulation-related and resistance gene
Aradu.A08	33625847	33625967	TGTTTTACGATACTTTTGTTGACACTTGAAATTTAAAATAATTGTAAAAAGTTATTTGTTCATTTTTCTTTTCAGCAAATATTTACTATTAAGAACGGTGAACTCGCATGTCGTTGTCTT	Aradu.NSE79,Aradu.C48H9	Putative nodulation-related and resistance gene
Aradu.A08	33627287	33627407	TTAAAGTGGTGATATTTGTATATCTAAGTAAATCTAATAGACATCCAATTAAATTTATAAAGCTGTTATTGTATGAAAAAAGACACATACGTAAACGATTTGGAATTGTTGCATTTGAGT	Aradu.NSE79,Aradu.C48H9	Putative nodulation-related and resistance gene
Aradu.A08	33627527	33627647	TAATAAAATTTTTCATATGTATAATTCCTTTGCATGAATTTCTATAATATGAAAAAGAGTATTATAAACTTTTCTATATATCACGAAAGATTATAATTTCACCCCTTTATCATATTATTT	Aradu.NSE79,Aradu.C48H9	Putative nodulation-related and resistance gene
Aradu.A08	33627647	33627767	TTATTATTATCTAAATTCTTCTTCAGTTTCATGTATTTCTCATCCACAAACTTTAGTTACCTTATTTTGTCTGTTAACTCTCGTACCTAACATTTCCCTCTTTTCCTTTTGCATTGGTTT	Aradu.NSE79,Aradu.C48H9	Putative nodulation-related and resistance gene
Aradu.A08	33627767	33627887	TCACATCTCTTGGAAGCTCAAAGAGAGGTAAAGCACTCTTCACGCGATTTAGAACTTGAATGTGCGTAGTGTTTTGAGAGCGCTTTTCTAAACATTTGATGAACCTGTTGAGAAGCCAAA	Aradu.NSE79,Aradu.C48H9	Putative nodulation-related and resistance gene
Aradu.A08	33627887	33628007	GTCAGTTATACTTTGAAATGGAGGGAATAAAAAATAATTATTGTTGGTGCGTGAAATATCTATAATATATTATTAGTTCCTAAGAGTTTGATTAGTAAAAAAGAAGTCTATTAATTTAAT	Aradu.NSE79,Aradu.C48H9	Putative nodulation-related and resistance gene
Aradu.A08	33628127	33628247	TTTTTTCATCTAATAAGAATTCTGGCTCTCTAATTCTTGTTCTTTTCTCCTCTTGCATCATAATCTGTGACTTCGAACAGGTTTTATCAATTATCATTACGATTTTTGACTGACCTCTAT	Aradu.NSE79,Aradu.C48H9	Putative nodulation-related and resistance gene
Aradu.A08	33628247	33628367	AAAACTCCACAGTGGATTTGTTGTCAACAATTGCAAGTTACTCGTCAAGCTCTTCCTCTCCAAATTTCTGTGTGGACGTTGACATACGATTATTCAGCTATTACTCTGAAATATGATTGT	Aradu.NSE79,Aradu.C48H9	Putative nodulation-related and resistance gene
Aradu.A08	33628367	33628487	GATATCTTAACACTTAACAGAGGAAATCTTTGATAGGATATGATAATTTCATCATGCAACTTTGAATCCGTATATGAACAAATTTAATATATTCTACAATTTGAAACTACTCATGGTTCT	Aradu.C48H9	Putative nodulation-related and resistance gene
Aradu.A08	33628487	33628607	GAAGTACTCTCGCTAAAGAACTTGACTGGGAAAGATAAAACACTAAACACCAAGCAAGGTAGAGCACTGAAGCATTTTAACTGTTTCTACAGATTCACTTCCATAAATGAGAGGTCAACT	Aradu.C48H9	Putative nodulation-related and resistance gene
Aradu.A08	33628607	33628727	CAAATTGAAACACCGAGCTGGAAATTCACTCCATAAAAGGAAATGCAATGCAAAACCACAATGCAAGTGAAAGAACTGCGGCTTGCAAAGGTATAATAAACAGACAAAATATAATAAAGA	Aradu.C48H9	Putative nodulation-related and resistance gene
Aradu.A08	33628727	33628847	AACTCTGATAAGATTGAGAGAAGAAAGGCAGAGAGAGAGTATGCACCTCAACTTTTCTTGCTAACCATGCAGTCAATTGCCTTGTCATGGTACAGTAGCAATCAAATTAAGACCAAATGA	Aradu.C48H9	Putative nodulation-related and resistance gene
Aradu.A08	33628847	33628967	GAGCTTATGCAATCTTGTAAGCACACAATAACACATCAAGTTTTGATATGTTTGCCTGGCAAGCCTCAATGGTATCACTATCTTTTTCTCCTTATGGAGTTTGAATAATTGTGACATCAC	Aradu.C48H9	Putative nodulation-related and resistance gene
Aradu.A08	33628967	33629087	TTAACTCGAGATTTATGGTGGCTGGCACCTTTAAGAACTTAAGCTTTTTAAGATTCACAATAGAATGATGAATAGTAGATAAACTTGTACAATCTCCAAGATCAATGTGCTCAAGATTGG	Aradu.C48H9	Putative nodulation-related and resistance gene
Aradu.A08	33629327	33629447	CCATGAGCTCTTCTGAGTAACTCAAATCGACCCTTTCCAAACGTGGGAAGTTCTGTGCAAAGAATCATTAGTTACCAACATGTCATTTTGTTATATTAAATCGCTTAACTTTGATATCAA	Aradu.C48H9	Putative nodulation-related and resistance gene
Aradu.A08	33629447	33629567	GCAGAAAAAGATTATAATTATAAAATGAGAAATAGTACCTGTCCGTGCAAAAGATATAAAAACAGTGTCATTATATAATTGGAAACAATATTATGACAAAATAGTTTAATTCTGATACAT	Aradu.C48H9	Putative nodulation-related and resistance gene
Aradu.A08	33629567	33629687	TATCAACACTGTTTTAGATTATCACTAAGGTGAAAACTCGTGTGCAGTCAACTTTACGTGAAGTTAATAGTTAAAAGATATTAGATAAAAATTTAGTCAAATCATTTACGTGGTGTTAAC	Aradu.C48H9	Putative nodulation-related and resistance gene
Aradu.A08	33629687	33629807	TGCACCTAAGTTTTCACCTATCACTAAAGCATTAATGAACAATATCATTATTGATTTGGTGTAGTATGACAACATGATCAAATGATGCCACAATGCTCTGTATATTATGTATCTGTTATC	Aradu.C48H9	Putative nodulation-related and resistance gene
Aradu.A08	33629807	33629927	CAATTTAAAATCATTTATATTTTAATTCACTTTAACAATTTTATCCATAGTTTTCTTGGATAGTTCTCTACCCCTTCCTAGTTGTAAACTTACTTTCCATTTGATCATCTCTCCTAATTG	Aradu.C48H9	Putative nodulation-related and resistance gene
Aradu.A08	33629927	33630047	AAGCCTTTAGTCCTTCTCCAAATATATTTTTATCTTTATCTGTGAGATAGTCTCTTATCAATCTCAACATCATCATCTCTTGATATTGAACTTATTTTCTTGTTACTTTTTTATTGTCTA	Aradu.C48H9	Putative nodulation-related and resistance gene
Aradu.A08	33630167	33630287	TTTTTGCCTTAATCTGAATGTTCTCAGTTTTGGGTTAGATTTTTTAGTAATTTTATTCAAGCCTTTTGTTTAAAAATATCTTATAATATGATGCGTATATAAAAATGAACAGATTTATGT	Aradu.C48H9	Putative nodulation-related and resistance gene
Aradu.A08	33630407	33630527	TTTTTACAAAATCAGTTACTATATATTTTATATATTTCAATGTATACTATGGACTAGTAGTTGATTTTGGTGTTAATCTAATATAGTTATTCCAAATAATATCTTCTAAAATATTTTATT	Aradu.C48H9	Putative nodulation-related and resistance gene
Aradu.A08	33630527	33630647	TTTGTTTATTTTATTTAAAATTTTTTCTACCTTTTTTAAAAAATAATTGAGATGATTATTGTTTTCACCGTTTCTTTAATTAAAGGGAAAAAACAAAAAGAAAGAAAAACACAAGATGAG	Aradu.C48H9	Putative nodulation-related and resistance gene
Aradu.A08	33630887	33631007	ATGTTGGGAGACAGAGTTACCCTCATATAGAACTACGGATTTAACTTTGCTTCCCTTCTGAAAAACGAGCACAAACATATTACTAAATGGAAGAACTTTAATTAGTAGGACTTCTTTCGA	Aradu.C48H9	Putative nodulation-related and resistance gene
Aradu.A08	33631007	33631127	CAAAATCATAAAAATTATCCATAAACACATAACAAATAAATGTAATTGTGCAAGTATTTCTCTTGCAGAGAGGAATCCTTACCGTTGTTGAGTTCAAGGCAATGCTAAAATCCTCGCTAA	Aradu.C48H9	Putative nodulation-related and resistance gene
Aradu.A08	33631367	33631487	CTTCCTGGTCTAAACTCTGAAAACTTGTTTGAAGAGGGTCCATGATTTCAAAAAATGGCCCTCTTCTCAGTCTATTCAAGGTATGTTGCCAGAAGGTTACATCACGGTATTGCAAAAGAG	Aradu.C48H9	Putative nodulation-related and resistance gene
Aradu.A08	33631847	33631967	AAAGTTTTTCGTTTAATGTTCCATGGAGGATTTGTTTCTGAACAGCAGTAGCACCACCAATTCTGTAAACCTGGCTTACCTCCTTAATAAAACAAGCAGCCTCAAATTGCTCAGAGGCTG	Aradu.C48H9	Putative nodulation-related and resistance gene
Aradu.A08	33631967	33632087	AGTTGTCTTTCCAGATCCAACCATTCCCCAAATTCCAAGAACTAATACACACTCATCCTCTAATTTCAAAAGCTTCTCTAGCATGTTTAAATTGGATTGTATTCCAACTTGATTATGGCT	Aradu.C48H9	Putative nodulation-related and resistance gene
Aradu.A08	33632087	33632207	ACTAAGCCTACTGCATAGTTCTACTATCTGAATGATCTTTCCAATCGCTTGAATCTCTGGTCTGAAAGAAAAGATTAAAAAATAAAAAATTTCCAAATAAAGTCACTAATCAATCACATA	Aradu.C48H9	Putative nodulation-related and resistance gene
Aradu.A08	33632207	33632327	TATATGAAATCAAGGGGAGAAAAAAGAAACCAAACATAGATACTTTTGAAGATGATTTGTAATAGATTAACTTATTATGGTAAGAATGCAGAGTTTGCCTGATTTAACGTGGAATGATTA	Aradu.C48H9	Putative nodulation-related and resistance gene
Aradu.A08	33632327	33632447	GTGGTTTACACAAGATAAGTTATATGACCTGGAGATACTCAACAGAGTACAGATTGTGTAAAATATGGTTTATATACGTACTCATCTCTTAGAACCACACCACTCAAATTGGCCATTCGC	Aradu.C48H9	Putative nodulation-related and resistance gene
Aradu.A08	33632447	33632567	TTCAAAGCTGACCTCCACCGTTGAACCTTGAAGGGATCTTGTTTGAATTCCTTTGTGTACGAAGTGAAGGCTTTCTCGTAAGGGCCAGTTTGTCTTCGAACATCCATGGAATCCACATCA	Aradu.C48H9	Putative nodulation-related and resistance gene
Aradu.A08	33632927	33633047	TTATAAACCAGTATGTCCGACACCTCCTCAACGATTCTTTCAATCCATTCGGCTTTTGCCCTGAAAGGGGAGAGGAACATCAGTAATCTGTCATACCAAAGGAAAAGCAATGGTTAGTTT	Aradu.C48H9	Putative nodulation-related and resistance gene
Aradu.A08	33633047	33633167	GTATACATACTGATGTGTTAAATGAAAACCACTTAATTTTGCCAAATACGTCATTGCTCCCTTCCATTTGTAGATCTTGTCAGGATAATCTTTAACTCTCTTCCTTAGAGAATCAAAGGC	Aradu.C48H9	Putative nodulation-related and resistance gene
Aradu.A08	33633287	33633407	CAAAATTGAGCTAGCAAAATGTCTTGAGAAGACAACGATAGAAATCCGTGAATCTTTAATTCCTTGCCGGAACGGTGCTGTGATTATATCTACTTTCTGTAAATCCACCTCGTCTCTATA	Aradu.C48H9	Putative nodulation-related and resistance gene
Aradu.A08	33633407	33633527	GACCAAAATATCTTCTTTCAAGAGATGATACTTAAGATAATTAATAAAACTAATGCATTTTTTATCACCTGCGAAACTCAGATACACATCATATTTATAACCCCGCTTATAAAACGTACT	Aradu.C48H9	Putative nodulation-related and resistance gene
Aradu.A08	33633527	33633647	CCTCTCACTGATAATTGACTTTGACTCCGGAGGAAGATGATAGCATGCTGAATCTGCCTGCTGGATAAGAGAGCTGTCTTTGCTGATATTTGAACCCAGAGAATGAAGAGAAGCCGAAAC	Aradu.C48H9	Putative nodulation-related and resistance gene
Aradu.A08	33633647	33633767	TTCCTGGCCCAACCGGCTGCCTTCCTCGCCCGAATCTGAATCTTGGTAACCCAGCAGAGCCCGGAACTTGCTGCTGAGTAAGGCTTTCCAACTGAGTAACATGCCTGATATGAATGAACC	Aradu.C48H9	Putative nodulation-related and resistance gene
Aradu.A08	33633887	33634007	CATATAAACCAATTCAATTGATGCTGTCAAACTGCACACACAGATACGGGAGCTTAATTAGCACTAGAGTTCTATTACTACCGTATTTGAATACGTTTTCCGTCTATACAACTAGTGAAT	Aradu.C48H9	Putative nodulation-related and resistance gene
Aradu.A08	33634007	33634127	CTTTACCCGTTATTTTTTGTTTATAGTTTATAAATAGTTAATACACAATAGATGCTGTGAGTAGTCAAGTTCGATTATTCATGTTCCTTAATCATTAAAATAAAATTAGATTTAGTAAAT	Aradu.C48H9	Putative nodulation-related and resistance gene
Aradu.A08	33634127	33634247	TTTTTACAAATTTCTTTTAAATATAAAAAATATAATACAGAAATTTTGGATTTTATAGATAATTATAAGACAATTTATATAATTCTTTAAACAAAAAGTTATAGTATAATACAATGATAA	Aradu.C48H9	Putative nodulation-related and resistance gene
Aradu.A08	33634247	33634367	TAATATATATTGATTAAAATTTTTGACTCTTAAAACAAAATATTTTATGATAATAAATTCTATAATATAATAAAAATAAAATATGGTCTCCCACTCCCAAGTCCCACCGACCATGAGCAC	Aradu.C48H9	Putative nodulation-related and resistance gene
Aradu.A08	33634367	33634487	CAGGCGGCCCTGCAAGAGCATTGACGTTGACCTTGTAATTAATGGCTTTTAGGCCGGTGATTGTTCCTCCCTTAACTGGAACAAATGCCACTCATCTCCCATCTCAAAATATTCAGGTGA	Aradu.C48H9	Putative nodulation-related and resistance gene
Aradu.A08	33634487	33634607	CATGTCGTCGGATTTGGCCAGTTGGTTATGGTTACTTAGCGCTTTCATAGCAGGTGTGATTTTGAGTCCGATAATATCAGGCAGATCACCCATTTGGAAATCCTATCAAGCTGATCAGCA	Aradu.C48H9	Putative nodulation-related and resistance gene
Aradu.A08	33640055	33640175	AACTATCTATACTACACTAGTATATGCGTATTACTTATTGTACTCACTATTTGTATATGTATGTGCTTATTACCCAAGTGACATTGCTCATCTTTTCGAACGTCTCGAAAGAAGAGGCAT	Aradu.5YY6Q	Putative nodulation-related and resistance gene
Aradu.A08	33640175	33640295	TTTCACATTCAAGGATAATGTCAGGCTCCAGAGAGGAAATGAAGTTTCTACCGAGCTAAGGGATGCAATTAGAGATTCACGCCTTGCTATTCTTGTCTTCTCTAGCAACTACCCCAAATC	Aradu.5YY6Q	Putative nodulation-related and resistance gene
Aradu.A08	33640415	33640535	CCTTGACCACTTCAATTTACAGCAATCCAGGTATCCCGAAGAAACAATTAACAAATGGAAGACTGATATGACGTATTTGTCCAACGTGTATGGCTTCGATATAGTAGACTCAAACGGGTA	Aradu.5YY6Q	Putative nodulation-related and resistance gene
Aradu.A08	33640535	33640655	CGTAAATAAAACTAGCTGAAAATTGTTATCTTTCGTTTTGTCTGTTTCATGGGCCTGATTTCTTCTCTCCTCGTTCAGACAAGAGCCTAACCACCTGGAACGGATTATTGGTGACGTGGC	Aradu.5YY6Q	Putative nodulation-related and resistance gene
Aradu.A08	33640655	33640775	AAAGAAATTGAATCATAGTTTCACATTAATTACCAGTGATCTAATTGGGATACAACCCCGAGTAGCAGAGCTCGAAAGATCTTGCTAAGATCTTGTACGACAGAATCTCTTATCAATTTG	Aradu.5YY6Q	Putative nodulation-related and resistance gene
Aradu.A08	33640775	33640895	ATGCTTGCTGTTTTATCCAGGACGTAAACCATATTCATAAAAGTCATGCCAATGCCAGCCAGACTGCTATTACAATGGTTCAAAACGAATTCTTCATCAAATGTTTCAGGAACAAGTAGA	Aradu.5YY6Q	Putative nodulation-related and resistance gene
Aradu.A08	33641615	33641735	AGATTGTGGAATGCGGAGGATTTCCAAGAAGTCTTGATAGATACGGTAACAAGTCATCGCGAAATTCATTTTTCCACAATGTTATTTTTATCAACCATGCTAAGTGTATTAAATACATGT	Aradu.5YY6Q	Putative nodulation-related and resistance gene
Aradu.A08	33641975	33642095	TATACATATGGTCTAATCTTGCTGAATTGAATTTACCTAATAGCAGCATCCAACGACTATGGGATGGCAGCCAGGTATTATTATTATTATTATTATTATTATTATTATTATTATTATTAT	Aradu.5YY6Q	Putative nodulation-related and resistance gene
Aradu.A08	33642455	33642575	TCAACCTAGTGGCACGTAGCTCGGCTAATCTCAGGGAGTTACAGCCGACCTGCTTACCAGGCAAGATCAATCATCATCATCATCATCATCATCATCATCATCATCATCATCATCATCATC	Aradu.5YY6Q	Putative nodulation-related and resistance gene
Aradu.A08	33642695	33642815	ATCATCATCATCATCATCATCATCATCATCATCATCATCATCATCATCATCATCATCATCATCATCATCATCATCATCATCATCATCATTTTAACTGCTGCATTTTGCATGGCCACCTTC	Aradu.5YY6Q	Putative nodulation-related and resistance gene
Aradu.A08	33642815	33642935	ACTGTTGAATGTTAAAATATCTTTTTGCTTGTTTCAAAAGTTTCATAATTTTACTGAATTTCCAGCTAGAATTCACAACTAAATCTGATTGCTTGTAGTCCATTCTTTCTTCACAGGCAA	Aradu.5YY6Q	Putative nodulation-related and resistance gene
Aradu.A08	33643535	33643655	GGCTAAATCCCGAGAAACAGAATTTTAATTCTGTATTAGATTGGAAGTGGCTTTGTTCTAAGCTAACATATTTAAACTTGGCACACTGTCATGAGCTTACAAGATTTCCCGAGGTTTCAT	Aradu.5YY6Q	Putative nodulation-related and resistance gene
Aradu.A08	33643655	33643775	CTCGTGGTCTTCATCAACGGCATCCGCAACTCTCAATGATTCAAGATTATCTATTTTCAGTTTCTACTGTGGGAATGGCACTTGATGGAAGAGGTAAAACAGAATATAAAGGAGGCCAAG	Aradu.5YY6Q	Putative nodulation-related and resistance gene
Aradu.A08	33643775	33643895	GCGGAAGAAAATAACGGCTGTCTATGGACTCACACGTCTCAGGTAATTATCCTTCTTTAACTTGCTCTCTCTCCAATAAGAGAATTCCTCGTGAAGCAAGCATTCAGAATCTTATTTCAA	Aradu.5YY6Q	Putative nodulation-related and resistance gene
Aradu.A08	33644015	33644135	TTGTCACTAAATCTTTCATATATATTAAAGTGGCATTACTATTTGTATATCTAAGTCTAATAGACATCCAATTAGATTCATAGGCAGTGGCGGATCCACGGGGGACCTAAGGTGGCCATG	Aradu.5YY6Q	Putative nodulation-related and resistance gene
Aradu.A08	33710827	33710947	GGAACCAACCCTTTCTAGATCGAACTTGTGAAGTTATAACTCGTAATCTCCTCCGAAAGAGTCTCCGATTGCAACACCTGCAAAAAAGAGTTAGTTTAATAGAAATTCAATTCAAACTAA	Aradu.I3XYV	Putative nodulation-related and resistance gene
Aradu.A08	33710947	33711067	AGGGATTTCATTGAATAAAAGGTGGAGGAGAAGGTGTTTGGGAACAGAGGACAGAGGACAAAAGTCATGGCCAAGAAGGAGTGGTTTAGAGAGATAGATATGTCCCAAGAATCGAAGAAC	Aradu.I3XYV	Putative nodulation-related and resistance gene
Aradu.A08	33711187	33711307	GAGAAGTGGAAGTGTGGAACATCTATGAGAAATGAATAGGGGAGAACTTCTTTTTGCCGGCAACTTTCAGGTCTTATATTTCCAGCAACCTATATCATGTAAATATATTCACGTTCCAAA	Aradu.I3XYV	Putative nodulation-related and resistance gene
Aradu.A08	33711547	33711667	GCCCTAGTTGTTTTTTGCAGCAGCCTCAGCCTCAGCTATAGCAGCAGCCAATCTCTTCTTCTTGCAGCCAATCTCTTCTTCTTTTTGCAACCTCTCTTGGTGTAACTTTCGTCACCACAA	Aradu.I3XYV	Putative nodulation-related and resistance gene
Aradu.A08	33711667	33711787	TAACCTTTAAATCATTTATACCCATATTTTTAATCATTTATAATATAATACATCCTAACAATTTTATCCATAGTTTTCTTATGTAGCTTTCTATCTCTTTCTAGTTGTAAACCTACTCTG	Aradu.I3XYV	Putative nodulation-related and resistance gene
Aradu.A08	33711787	33711907	CATTTGATAAAGTCTCTTAATTGAAGTCTTTAATCCTTCTCAAAATATGTCTATATCATTTAAGGAATGATTTACTAACAATTGACACCACCAGAACTCTCAGTGTAATGTAATGTGTAA	Aradu.I3XYV	Putative nodulation-related and resistance gene
Aradu.A08	33711907	33712027	TCCTATATACTCTAATGTGATCTCTTATCTACCTCAACATCATCATCTCTGCGATATTGAGCTTATTTTCTTGTTAGTTTTTTACAATCTCATATTCAGTCTTACAAGTTATTGCTTGCT	Aradu.I3XYV	Putative nodulation-related and resistance gene
Aradu.A08	33712027	33712147	GAATAATTATGGAGTAAAAATTATCTTCAAATTTGAGTGGTACCTGCTTATCGCAAATTATGTTCAAAAACTAACAAGTAAGTTTTTGCCTTAATCTGGATGTTATCGGGCTTTTGATAG	Aradu.I3XYV	Putative nodulation-related and resistance gene
Aradu.A08	33712147	33712267	ATTCGTGAGAATAGACGGTGTAGATTTTTAAGTAAAGAAATATCTTATCACATCATGCATATAATAAAAACAAATAAAATTTATGTCATCAACTGTATAATCTACGCTGCTTCTTTCGAA	Aradu.I3XYV	Putative nodulation-related and resistance gene
Aradu.A08	33712267	33712387	AAAGAACTCAGAAGGCAATTTATTTGTGGAAAAAAGAGAGAATAACACTACAGCCTGCAGGTTTGTCCAAATAACATTTTCTAAAATATTTTCATTTTTGTTTACTCAATTTAAAATTGT	Aradu.I3XYV	Putative nodulation-related and resistance gene
Aradu.A08	33713467	33713587	GAAAGTTCTGTGAATACAATCATTAGCTATCATGTCATTTTGTTATATTAAATCTCCTACCTTTGATACCAACCAGAAGTTGGTTTTTTACTGTCTAATATTCAGCCTAATAGTTATGCA	Aradu.I3XYV	Putative nodulation-related and resistance gene
Aradu.A08	33713707	33713827	AGAATAGGCTTGTTTAGATTTTTAAGTAAATTTTATTCGACTCTTTTGTTTAGAAATATCTTATGACATCATGCATATAATAAAAAGGAATAAATTTATGTAATAAAAAACTAATTTTGG	Aradu.I3XYV	Putative nodulation-related and resistance gene
Aradu.A08	33714427	33714547	ATAAAATTATCTACAAACAAATGACAAGTTATGCTTCGTGTACACCAAAATCTACACATGTATTTAAACACACATACATTGGTGGCTGATTTTATTGGCTGATTTTGGTGTACAAATAAC	Aradu.I3XYV	Putative nodulation-related and resistance gene
Aradu.A08	33714907	33715027	TTAAGAGGCTTCATAATTTCAACAATTGGCCTTGTTCTCAATCTATTCAAGGTATGTTGCCAGAAGGATTTATTTAAGTCTTGCAAGAAGAATTCACAACGGACTTGCAAAATAGAAGCC	Aradu.I3XYV	Putative nodulation-related and resistance gene
Aradu.A08	33715507	33715627	AAAGCTAAAGCACGAGTTGTCTTTCCAGATCCACCCATGCCCCAAATTCCAAGAACTAAAACACGGTTGTCCTCTAAATTCAAAAGCTTCTCTAGATTATGACTAGTAAGCCTCAGTCGT	Aradu.I3XYV	Putative nodulation-related and resistance gene
Aradu.A08	33715627	33715747	AGTTCCACTGCCTGAACGATCTTTCCAATCACTTCAATCTCTGGCCTGAAATGATTAAAAAATTAAAAATTTATAAATAAGATCACTAATCAATTACATATATACAGAAAGGACAAAAAA	Aradu.I3XYV	Putative nodulation-related and resistance gene
Aradu.A08	33715747	33715867	GAAGCCAAAGAACTAAACAAGATCTTTCTGAAGACTATTTGTAATAGATTAACTAAGCATGGAATGATTAGTGGTTTGCACAAGATAAGTTATGACCGGGAAATACTCAACATGTTAAAG	Aradu.I3XYV	Putative nodulation-related and resistance gene
Aradu.A08	33715867	33715987	ATACGTACTCATGTTTTATATGCACACCATTTATATTGCTCACATGTGTTAAAGCTTCCTTCCACTTTTGAATCTTGAGAGGATCTTGTTTGAATTTCTCCGTATGCGAAACAAAGGCTT	Aradu.I3XYV	Putative nodulation-related and resistance gene
Aradu.A08	33715987	33716107	TCTTGTAAGGGCCAATTTGTGTTAGTCGAACATCCCAGGGATCCACATCAAAGAAAACTGGGATGATAGTTTGTTCTAGTTCCCGGCAACACTCAACTATGGTAGTCATTTCCTCCAAAG	Aradu.I3XYV	Putative nodulation-related and resistance gene
Aradu.A08	33716347	33716467	CAGTGGATTCTGGATGTTTATCACTAAACCTTATCTTTTGGAATTTATAAACCAGTATGCCCGACACCTTCTCTACAATTCTTTCAATCCCTTCGCCCTTTTCCCTGCAAGAGGAGAGGA	Aradu.I3XYV	Putative nodulation-related and resistance gene
Aradu.A08	33716467	33716587	ACAGAATTAATATGTCATACCAAAACAATGATAAGATCACTGATCAACAATGGTTGGTTTAATACATACTGATCTAAAGTCAAACCATTTAAATTGGCCAAATACGTCATAGCACCCTTC	Aradu.I3XYV	Putative nodulation-related and resistance gene
Aradu.A08	33716827	33716947	TGCAGGAACTGTGATGAAATGGTTTCTCCTCTGTTTAATTCCACCTCGTTTCCGAAGGCCGAAATACCTTCTTCCGAGAGACGATGGTAAAGATAATCAATAAAACTTCTGCGAGTATCC	Aradu.I3XYV	Putative nodulation-related and resistance gene
Aradu.A08	33716947	33717067	TCACCTATGAAACTCAGAAACACATCATATTTATAACTCCCCTCGGTGATAATTGACTTTGACTCCGGTGGAGGATGATCCCAAGCTGAATCTTCCTGCTGGCGCAGGGAGCTGCCTTGG	Aradu.I3XYV	Putative nodulation-related and resistance gene
Aradu.A08	33717067	33717187	ATGATATTTGAATCCAGAGAATGAAGAGAAGCTGAATCTTCCTCGCCCGACGCCTCATCTTGGATGTTGTCGGAATCCGAATCTTGGTAACCCAGTAGAGCCCGGAAGTTGCTGCTCAGC	Aradu.I3XYV	Putative nodulation-related and resistance gene
Aradu.A08	33717547	33717667	AAACAAAATTAAAAATAAATTTCAATCTATTTGACAAGAAGCGAAGGGTAAAAGCTAGGATTTTTAGTTTTAGGTAAAGGAGAGCTAGAGGGTAGAATCATATTTGTTTTTGGAGGAAGA	Aradu.I3XYV	Putative nodulation-related and resistance gene
Aradu.A08	33717787	33717907	ATTGTCGAGGTATCCACTAGCATAATATTGTCTGTCACACTCACTCGTCAAAACGTGTTATACTAAGGAGAGGTATTCACACCTTTATAAAGCATACTTCGTTCTCCTTCTCAATCGATG	Aradu.I3XYV	Putative nodulation-related and resistance gene
Aradu.A08	33717907	33718027	TGGAACCTTACAATATATACTATCAACTAACGTTTTATATCATCAACATTGCCGAAAACTATTAATTGAGCAACAAAAGGACAAAAATAATTCATTTATAATTTTTGAATGAGTAATTTA	Aradu.I3XYV	Putative nodulation-related and resistance gene
Aradu.A08	33718027	33718147	ATTGATATAAATTTTTAAAGATGAATTTAAAAAATGACCCATCTTTCAAAAATTAATTTGATCATTAACTTTAATAGGATATTTGAAAACCTTGGAGAATTGAATTCAATTTCAGTATTT	Aradu.I3XYV	Putative nodulation-related and resistance gene
Aradu.A08	33718267	33718387	ATGTTTAAAATGTTCTTATAATCTATTACTTCTTTTTTAACTTTCTTCACTTACTTTCTCTCAACTCCTCCCACCTTTCAACATATACGGTCTCTTCTCTCACCATCTTCATTCCCTTTT	Aradu.I3XYV	Putative nodulation-related and resistance gene
Aradu.A08	33718747	33718867	AAAAGAAACAAAAGTCAGGAACTACTTAAAGAGAGAGGCAATTTCTTCTAAGACAACTCTCAAACTCCTCCTAAAGAGAGAAAAAATCCATTTAATCAGTGACGGATCCAGAAAATTTTG	Aradu.I3XYV	Putative nodulation-related and resistance gene
Aradu.A08	33723605	33723725	TAAAAAATATAAAAATAAATATTTTCTCTCTTCAATCAACAATTATATTTTTTATTGATTAAATAATATTTTTTAATAAAACTGATGGTATTATCCTAAAAATAATTAATAACAATAACA	Aradu.U2XYQ	Putative nodulation-related and resistance gene
Aradu.A08	33724085	33724205	AATTTTTCTATGTTTTATATAATTATATTATATATACTAAAAATTAATTATCTTATAAAATATATATTAAACTATAAAATATAATAATATAAATATACATATATACATTAAGACAGATTT	Aradu.U2XYQ	Putative nodulation-related and resistance gene
Aradu.A08	33724325	33724445	GGGTGGTTATCAATTCGTTGAAGACTGAAGAGTAATATTTTTACTAAATTTTCGAGGTGATTTTTTATTTTCAGGATTTTTACTATTTTAATTTTTAAATTTAAAATTTATTATATTAAT	Aradu.U2XYQ	Putative nodulation-related and resistance gene
Aradu.A08	33724445	33724565	TCCAAAATTCAGTTAGACATTATATGAATTTTTAGGCACTTTCTAATATTCAATCAGCAAATAAAGTATTGAGTTGGTTCTAACTTATTACATTAGATGCAAAGCTAAACAATATTGTTT	Aradu.U2XYQ	Putative nodulation-related and resistance gene
Aradu.A08	33724805	33724925	ATCTCAGATCCAGTATAATAAATTTTAAATTTGATAACTAAAATAATGAAAAACGTGAATCTCAGAATCACTTTAGGAGTTTAGAAACTTAGTAGTAATATTTTATAATAAAAATAAAAT	Aradu.U2XYQ	Putative nodulation-related and resistance gene
Aradu.A08	33725045	33725165	GCCAAAACATTAGTAAATTAAATTTTAAACTAGTCTAAATTAATATTTTTTATAAAAAATAACTACAATTAAAATTAAAAATATTTTAGTTATTTTATATAATAAAATTATTATAGTTAT	Aradu.U2XYQ	Putative nodulation-related and resistance gene
Aradu.A08	33725285	33725405	GGGAACCAATAGAATATCTCGGATGGTTATTCTGGATAGTATAGGTGATGTTTATTTTATAACTCAATAGCCCATTGTATACATTATATACTTAAACCGTTGGCTCCCTAACACTACCCT	Aradu.U2XYQ	Putative nodulation-related and resistance gene
Aradu.A08	33725645	33725765	AAATTCCACTCATCCCCCATCAATGATCATCATAGTCTGTAGAATAGCAGAGAAAATGAGCTCAAAATATTCAGGTGACATATCATCAGATTTGGGTAATTGGTTACCTTTAGTTAGCTC	Aradu.U2XYQ	Putative nodulation-related and resistance gene
Aradu.A08	33725765	33725885	TTTCATAGCAGGTATGATTTTGAGTCTATTAATATCAGACAGGTTATCCACTTGGAAATCCTCACTGGAAAGCAAGATTTGGACTCTGGCGGGTCAGTTGGGACATCGAGATGGAGCTTC	Aradu.U2XYQ	Putative nodulation-related and resistance gene
Aradu.A08	33725885	33726005	TGCTCCTCCCCTGGAATCCGACAACGTCCATGGTGACCAGCAAGTTATAACTTCCACCCTGAGCGACGACGAAGATTCATCTTCCTATCATTCTGTGGATTCAAACATCAGCGAAGTCAG	Aradu.U2XYQ	Putative nodulation-related and resistance gene
Aradu.A08	33726365	33726485	TGTCCCAGTTTTCTATGACGTTCCTTCTTCTGATGTTGGAAGTCAAACGGGCCCGTACGAAGTCCACTTCAATTCAGAGCGATTCAGGAAATTTTCCAATAGGGTTGCCCGATGGAAGGT	Aradu.U2XYQ	Putative nodulation-related and resistance gene
Aradu.A08	33726485	33726605	TGATATGAAGTATTTGGCTAAAGTATGCGGGTTCTCTATTGTAGACTCGAACAGGTATGTACCCAAAACGACCTTTTCTTGTTTCTAAATTCTCTTAGTGTTTCATGGTCAATTGGTCGT	Aradu.U2XYQ	Putative nodulation-related and resistance gene
Aradu.A08	33726605	33726725	TCTTGTTAGGCAAACTATATATTTTTACCAAAATAAGTCATAATCCTATATATTTTTCGTTATGCCTGTTTCACGGACGTGATTTTTCCTCCCCTTTTTCAGACCTGAGACTACACACCT	Aradu.U2XYQ	Putative nodulation-related and resistance gene
Aradu.A08	33726845	33726965	AGGGAATGTTGCTTTTCAAATTCTTGAAATTTGGGGCATGAGCGGCATAGGAAAGACAGTTCTTGCCATGATCTTGTACGATAGAATATCTCATCAATTTGATGCTTGTTGTTTTATTCA	Aradu.U2XYQ	Putative nodulation-related and resistance gene
Aradu.A08	33726965	33727085	GGGCGTAAACGGTATTTATACAAGGCATGCCAATGCCTGCGAGACTGCTACTACAAACGTTCAAAAACAAATTCTTCGTCAACTGTTTCAGGAACAAGTTGAGTCTGATGATCCTGCCGA	Aradu.U2XYQ	Putative nodulation-related and resistance gene
Aradu.A08	33727805	33727925	GGATTTCCAAGAAGTCTTGATAGATATGGTAACAAGTCATCGCGAAATTCATTTTATGATTTTTGTGTTTCTACAATGTTATTTTGTGATTGATTTTTAATGTACATATAACATTTTTGT	Aradu.U2XYQ	Putative nodulation-related and resistance gene
Aradu.A08	33727925	33728045	ACTTTTATCATACAAAAATGGTAACAGCTTAAGATCTTTTCAGGAAGGAAACAAAGTTCAGGCCATAGTTTTGGATGAAGATGTCTCCAAATACATGAAAATTGGCGGATTGTCAGAACT	Aradu.U2XYQ	Putative nodulation-related and resistance gene
Aradu.A08	33728285	33728405	GTGTTGGCCCGTGCTGAAGGGCCTTGAGTTTGTTAAGCATACGGTCTTTTGATTTCAGAATTTAGTAAATTTTACTCGGGTGTTTGACTCTGCTTTGGAAGATTATTCCCAGAACAAAAA	Aradu.U2XYQ	Putative nodulation-related and resistance gene
Aradu.A08	33728525	33728645	ACTGATTTTGATGTACATGTAACATCATTCTTCACAAAATGAAAATTTTAAGTTTTTAACTGCTTCATTTTGCCTGGCCACCTTCACTGTTGAATGTTAAAATAACTTTTTAGTGAATTG	Aradu.U2XYQ	Putative nodulation-related and resistance gene
Aradu.A08	33729965	33730085	GTAAGAGGTAAAACACTATATGAAAGAGGCCTGGGCGGAAGAAAACAACTACTCCAATTTATTGGTCTGTGCACATCTCTTCTTTTTCAGGTAATTATCCTTCTTTTAAGTACTCATAAT	Aradu.U2XYQ	Putative nodulation-related and resistance gene
Aradu.A08	33730085	33730205	GATTTATTGCATATTAGAAACTAAGGAGAGTATTTGTACTTGGCCACAGTTAGAACTTAGAACCTAGAAGCCGATGACAGTTAACTTAGCTATACTTGGAAGTTAGTTACACTGATAGTT	Aradu.U2XYQ	Putative nodulation-related and resistance gene
Aradu.A08	33730565	33730685	CCAGAATAAAAGGTCACGGCCAAGAAGGAGTGGTTCAGACTTCAGAGAAATAGATATGTCCCAAGAATTGAAGAACTGGTACACTTTATGGAACAAGTGGCTGCAGTTACTGGAACAGGT	Aradu.U2XYQ	Putative nodulation-related and resistance gene
Aradu.A08	33730925	33731045	CTGGTGGGTTCTTTGAATTGTATTTGTTTGTCCAATTTGAGACTGTAGGTGAGTCTAGCTAAATCATTAAACTATTGAAAAAGATAAAAACTCAGGTAAAGTCGAATTCACGTTAAGTTG	Aradu.U2XYQ	Putative nodulation-related and resistance gene
Aradu.A08	33731885	33732005	AGTGAATTACACTTTGAACTGGTCTAAATTAATATTTTTTAATATAAAAAATGACTACAATATCTATTCTATTATAAAAAATAACTAAAATACTCATTATTATTATTATTATATAAATTT	Aradu.U2XYQ	Putative nodulation-related and resistance gene
Aradu.A08	33732245	33732365	ACGATTTATTTAATTAATTATATATATTAAATTTTAATTACTAAAAATCATCTTTTAAAAAAGATGTTTTAAGCGTCTTTATACGAGTAACTCCTAATTATAAAATCTTCAATCTACTGT	Aradu.U2XYQ	Putative nodulation-related and resistance gene
Aradu.A08	33732365	33732485	GTAGTATCCACCAATGTTCTGGAAACCAGTTCGAACCGGCCGGTCGAACCGGGAACCGTTAGCAAATACGGTTCGAACAAAAGGTAAAACCGCTAAATTTAAAAACCTTTGTTAAACCGC	Aradu.U2XYQ	Putative nodulation-related and resistance gene
Aradu.A08	33734285	33734405	GTTTTCAGAACCTGCGGTTCGATGACCGGTTCGGTTTTCAGAACCTTGGTATCCACCTATTTTGTTTTCCTATAAAATTCTTGGTCGTACACGGTCTTGTTTTGTTTTGATTTGCATATT	Aradu.U2XYQ	Putative nodulation-related and resistance gene
Aradu.A08	33734525	33734645	TTCAATGTTTAGGCGACATTCACAAAGTCAACCCAGTTGACTTGCTCTGTCCACGAAATTCAAAAAGTAACCTGTCGCTATTTCATTCATTTGCATTGTTTTTTACATCTCTTGCTCTAG	Aradu.U2XYQ	Putative nodulation-related and resistance gene
Aradu.A08	33734645	33734765	TCTAAAACGCTATCATTTCTCCATCACTGCTTGCTTCATTGCCAAGTGAACCTCACATCACCTCTCATCCGATGGAAAGAATCAGCACCGCACCGCCTCAGCGAATTTGCAAATACGACG	Aradu.U2XYQ	Putative nodulation-related and resistance gene
Aradu.A08	33735245	33735365	TTGTGCATGTACTTATTAATCGATCAAGTTTGGATAGGCTAGAAATCTAATTTATATTAGTTCCGTTATGTTCTTACTTCTCATCAGTATTATATTTTTGTTTCTATTTCAGGCCAGAGT	Aradu.U2XYQ	Putative nodulation-related and resistance gene
Aradu.A08	33736445	33736565	TGTCAGAAACGGTAATGCGTCACCCCGTGAAAATTAAAATTTTCTAATGAAACTAAGTGATTGAACATATATATGCCGATGATCCGGTTTTCTTTTTTCTGTTTAATTACTTTGAAACTT	Aradu.U2XYQ	Putative nodulation-related and resistance gene
Aradu.A08	33737405	33737525	CTTTGCCATCAGTGTTTCACCCTTCAGAATGTCTCGTTGAAATGAATTTGTCTGGTAGCAGTATCAAAAGCCTATGGGAAGGCCGCAAGGTATTATTAGACTATTAGTCTTTTTCTTTCT	Aradu.U2XYQ	Putative nodulation-related and resistance gene
Aradu.A08	33737525	33737645	CTTTTTTCCTGCATAAGACACAATTGCAGAAGTAAAGCATCATTAATTAACGAAAGAAAATAGTCACCAAAAAATTAACGAAAGAAAAATAATAATCAGACCTAGATTCAAATTTTATTT	Aradu.U2XYQ	Putative nodulation-related and resistance gene
Aradu.A08	33737645	33737765	TGAATTTTAAAAATTCAATTTTATATGTAAGTCCCTAAACATACACAATGCAAATTATTTACATTAGGCAATTACTTAATTTAATAGGATTTAGGAAATAAATATATTGTTATTTTTTAA	Aradu.U2XYQ	Putative nodulation-related and resistance gene
Aradu.A08	33737885	33738005	AAAAATACTAAAAAATTAAAAATATATATTTTTAAAAGTTATAATTTATATTTATTTTTAAAATAATTTTTACTTAAAAATATTTTTAACATAATAAATAAATAAAAAATACTTTTATAT	Aradu.U2XYQ	Putative nodulation-related and resistance gene
Aradu.A08	33738245	33738365	GATAATATCGCTCTCCTAATATTTAAACTTATAGAAAAATTATCAAGTATTCTAAAAATATTAATGTTTTAATAATTTTAATCGTTAAATAATTATATATATTTTATAATAAAATTAATG	Aradu.U2XYQ	Putative nodulation-related and resistance gene
Aradu.A08	33738485	33738605	TAGGCTTTTTATAGGTGGGATTTAATTGCCAAAAGGATTCATCTTTCCTTAATCAAGATTTAAACTTTTGAATTTTATTTTAGACGGGAAGAAATTTTAAATTTTGGCCCAGTTATTTCT	Aradu.U2XYQ	Putative nodulation-related and resistance gene
Aradu.A08	33738725	33738845	TTTAAGGTAGTTTATTAAAGTTAAATTTTAAAAGATAATTTTTTAATCATTGTAATTTATTAAACTAATAATAAATTACAATGATTAAGTACTATATTTTTAATAAGTATAAATAATAAC	Aradu.U2XYQ	Putative nodulation-related and resistance gene
Aradu.A08	33738845	33738965	AATTAAATTTAGTACTATATTTTTTAATTTTAATAAGAAAATTAATTTTAAAAAATATTTTTAAGTGTCTTTAAAAGTACTCAATTTTTTAAAAAATTATGAATGTAAGTACATAATATG	Aradu.U2XYQ	Putative nodulation-related and resistance gene
Aradu.A08	33739205	33739325	TTATATATGTTTTTCACATGTTTAGTAGAATAATAAACTACAAAATAATTAAATTTTTTACAGCAGAATAATTAAACTTTAGTATTAGAGTAAATAATTAGTGTAAAACTACAACATTTT	Aradu.U2XYQ	Putative nodulation-related and resistance gene
Aradu.A08	33739325	33739445	TATTTGGTATCTAATAATAGTCGTGTTGATTCTATAGATATCTATAAGCAATTTCTACCGTTGTTTGGGCCTTCACTAGCCCCAAATTAAAACGTTAGTCGTTTTACGCTAGTTTATTGT	Aradu.U2XYQ	Putative nodulation-related and resistance gene
Aradu.A08	33739445	33739565	GATAAAAAGAATACGAGATTATTACTGAATTTGCTTATTCAATGTTAAAAATGAGTTTATGCACCACTATAGTATTTTGAATTCAATTATAAGAACCACTATAGTATAATTGGAATTTGA	Aradu.U2XYQ	Putative nodulation-related and resistance gene
Aradu.A08	33739565	33739685	AAAACTAAATTAATAAGAGTCATGAATATAACAGAATATGGAAATTTATTATTAATATTTTTAGAAGTTCAAATTTCATTCTCCTAAATGAGTAAATGAAATTAAATTTCTTTATCCTAC	Aradu.U2XYQ	Putative nodulation-related and resistance gene
Aradu.A08	33739805	33739925	TTATGGCAAGAAAATAGTATAGTATTTTAAGCCTTATTATATATTAATGGTCGAAATTTTTTCTTTCTCCCTTAGAAGAATCGAAAATTTTGGCAGAAAACTGACTTGCTGATGAAGATT	Aradu.U2XYQ	Putative nodulation-related and resistance gene
Aradu.A08	33740885	33741005	ATTAATTAAGGTGCGAAATTATATGCTATGCTAAGTCTATCACTACTTCCAAACAATCTCTATCTCACTGATATATCTTTGTGTGTTTCCTCTGGTACCAGCAACCTTGTCATTTCAGGT	Aradu.U2XYQ	Putative nodulation-related and resistance gene
Aradu.A08	33746964	33747084	AATATACCCTATAGAAGCACTCATTCTAAAAAACTTTAGAAAACAAAATTTTATTAAAAAGTAAAATATCCTATCAAAATTTTGGGATCAATTTAAATTTAAAAAATATAAAGAAGACTG	Aradu.MT30J	Putative nodulation-related and resistance gene
Aradu.A08	33747084	33747204	CGATGAGTAACTATTCTATTTAGCTTCTAAAATTTGAAGTCAGACTATAATCGTAATTTAAATTAGTCCCTAAATTTATATCTATTACTATTCCCGATGGCAAGTTAATTTGTTATGTTA	Aradu.MT30J	Putative nodulation-related and resistance gene
Aradu.A08	33747324	33747444	TATTTTATTCTATATTACTGTGAAACGACATCATTTATGTGAAAATTGAGTGTTAATATAAAAGAGGTCATTTTATTTTTTCTAATGTGACAAATAAATGTGTAAATGTGCAAATCATTT	Aradu.MT30J	Putative nodulation-related and resistance gene
Aradu.A08	33747444	33747564	ACTGAGAGAAAGAGAAAGAGAAAGTGAGAAACTGATGGATAAATGAATAACGCAACTTAAGATTATAAATTTAAAAAAGCATATATTCAAATAGATTTTTAAAAAATTTTACGTGAGACG	Aradu.MT30J	Putative nodulation-related and resistance gene
Aradu.A08	33747804	33747924	AATTCAAATATTAACTCCACCACAGTCATTGCCTCTAGCAAGATCGTTGACTTGTGACTGAGTCAATTAGTGTGAGTTTTCAATTTGATTCTTCTTCCCTTAGAACTTATTTGAAAATCT	Aradu.MT30J	Putative nodulation-related and resistance gene
Aradu.A08	33750324	33750444	ATATTGTGAGTTTTTCCCATTTCCGTTAGAAATTTTAGAGATGGCAGTGCTATCGCCGTTCAAAGACAGATTCTTCGTAGAACTCTAGATGAACAAGATCTGGAAAATTATAGTCCTTCT	Aradu.MT30J	Putative nodulation-related and resistance gene
Aradu.A08	33822328	33822448	TTTTAATTTTAATTTTTAAATAATTTTATATTTAGCTAAAGTGAGACTTCTATTGTATATTAATTACTATCTCAGAATAAAAATCATACTAATAAATTAATAATAGCAAATTACAAAAAT	Aradu.GA7JT	Putative nodulation-related and resistance gene
Aradu.A08	33822448	33822568	TAGATATAATTATAATTATTTTCATACGGCTAATACTGTTAAAATTATTACTATTAATACAATTAATACTATTATTGTTATGTTTCCTTAAATTTAGAGACAAAAATTAAAAGAAAGTAA	Aradu.GA7JT	Putative nodulation-related and resistance gene
Aradu.A08	33824848	33824968	AATTAAATATTGTGATTTTTCTTATTTTCAATTAGAGCATTTTATAATAATATCTTGTGTTGGTCTCTAAAGAAGTTTTGGTAAGATATTTTAGTTTGCAAAGAACTTTTATTAGGTCAA	Aradu.GA7JT	Putative nodulation-related and resistance gene
Aradu.A08	33824968	33825088	AGATCTCCATTTATTGAGACAAATAAATCCTTTCTTTATTCATCTCCGTCCTGAAGCTGATGTTTTAGGATGGGTCAGTTGCTATGCAAACCACAAAAAACAGCGTTATTTCCTCCTCCT	Aradu.GA7JT	Putative nodulation-related and resistance gene
Aradu.A08	33825448	33825568	ATTTATTTTTATATATTTTTAAAAAGACAAATATAGTCATTAATATATAAAATCATAAGTTCATAACCACTATACGAATCCTTATGAGATTTTTTATTCCACTATCCTAAAAATGAGATT	Aradu.GA7JT	Putative nodulation-related and resistance gene
Aradu.A08	33825808	33825928	ATATCTTCTAATTTTCCAAAAGAGAAAGTTTAAGAGATCCGCATTTTTATTAAAATTTAGTCCGCACTTAATCAACAAAAGAAAAGTGAGTAATTTCACACCATTAGATGTAATTTCACA	Aradu.GA7JT	Putative nodulation-related and resistance gene
Aradu.A08	33826048	33826168	AAGTATTTATATATTTGTCATATCTAAATAACTAAGTACTTCTAAAACACAAAATATTTTTCTTCATAATACTTTCCTTCGTATTTCAGGGAACAAACAATGTTAAAGCCATAGTTTTGG	Aradu.GA7JT	Putative nodulation-related and resistance gene
Aradu.A08	33826408	33826528	AAGGCAACAAGGTAGTTATGACTTTTTCATCTGATTTAGTGTTTGGTTTAAGGAAACAATTTGATTATTAATGATTCCAATTCTTTCTCCTAAAATATTGTCCTGCAAAAAATCAACCTC	Aradu.GA7JT	Putative nodulation-related and resistance gene
Aradu.A08	33827728	33827848	TTTGTATGTTGTAGAGCACTACCGTAGATGTAGGATGAAATTCTTTGATTGCATGCTGGCTGCGCTCTCATGGTTTGCAAGACTTATTGAGGTGCGTACTCTACATGCATGCTTTCCATA	Aradu.GA7JT	Putative nodulation-related and resistance gene
Aradu.A08	33828088	33828208	TGTTCTATATGATTGTAATCCACATGGACAGCTGCCGCGTCATTTGTATCTTTCTTTTGAAAGTGAGCACACGGAAGAATATTTTGATATGCCTTGGATTTGGACCGAAGACCGTTGGTA	Aradu.GA7JT	Putative nodulation-related and resistance gene
Aradu.A08	33828688	33828808	TGGAGAGATAAAATAGGATCTGCCATTGCAGATTGCTTAGCTTGCTGCTTCCGTCTTCTGATCTGCCTAATTATCACAAGGAGTTGAGATCTCTGTCTTCTGCATGACCTGTGGTTATTG	Aradu.GA7JT	Putative nodulation-related and resistance gene
Aradu.A08	33828808	33828928	TATATACATGGCTTCTGATGTATTGTTTGATTTGGGCTGATATTCTGTCCTTCCATTTCTTCATATTTGTGTTACGTTTGGCAGCTAAGATCTTGTAGCCCTTTTTACTGAATTGAAAGT	Aradu.GA7JT	Putative nodulation-related and resistance gene
Aradu.A08	33828928	33829048	ATATTCAGAAAAACAATGCCTTGGCAAAAGCAGTAGAGGTCTATAATGTATTGTAACATTTTGATAATATATATATACAAATACACTGCACACACATTGTTGAATAATGAATAGTACCCG	Aradu.GA7JT	Putative nodulation-related and resistance gene
Aradu.A08	33829528	33829648	CATAGTTGGAAGTTGAGCTTTTTTGCGGCTATTTGTTGGGCTTTTGGAGGGCACGAGACAAAAGAAATTTTTGAAGGGAGGAAGGATCAATTTCAGAGCATATAGCAAGGAAGCTCACCA	Aradu.GA7JT	Putative nodulation-related and resistance gene
Aradu.A08	33829648	33829768	TGGAGATGAATAGCTGATTAGGATATCAGCGGTGCTGTTTTTTCCTTTTCCTACGAGTTCTTTAGTTTTTCTTTATTTGGTTTAGACATTAGAGCAATAGTATATATTGTTTATGGGAGA	Aradu.GA7JT	Putative nodulation-related and resistance gene
Aradu.A08	33829888	33830008	CTCAGGTGATATGGCGTTGGTATCTTTAATCCTTCATTGCGTTCTCTCTCATATTTATTCTTAGTTCTACTTAAAAAATTAATGGTGAGAAATCATATGTTACTTACTCAATTGTTAAAA	Aradu.GA7JT	Putative nodulation-related and resistance gene
Aradu.A08	43204664	43204784	CTTCCCTTTTGCCGGCGGCCAGTTTGGAAGTGCTTAAGCTCGGCCTCCCTGGTGTTCGGACGAATCAGATTATATGATTATTTTTTACTCGATTTCGTTCAACTCATGAGTTTGAGTTAT	Aradu.GV74G	Putative nodulation-related and resistance gene
Aradu.A08	43204904	43205024	TTAGGTGAAGGGATTATATGTTTATTCCCTTTCTTTTTTAGTTTTCACAAGGTTATTATCCTTGTGTATCACCAGCTCGTTTTACTTGAGTTGTTTTGATTAGAAGATTATTTCGATTTT	Aradu.GV74G	Putative nodulation-related and resistance gene
Aradu.A08	43205024	43205144	ATTTTAGGGATTCATTTCGATACAAATTACTTTTTAATGCTTTGTTTTAATACAAATCACTTTTAAAATTTTGCTTTCAGGTTGACATAATTTATGCTTGAGACAAGTTTGTTGAAATAT	Aradu.GV74G	Putative nodulation-related and resistance gene
Aradu.A08	43205144	43205264	AGTTGGCTGACACAACTTATTTAAACCGAATTGTCTTCATGTTGATTATCGAAATATCTCTAAAATATTTGAGTTTATGCGTACACATATAATTACAGAAAGAAAATCCAAAAAATCAAC	Aradu.GV74G	Putative nodulation-related and resistance gene
Aradu.A08	43205384	43205504	GATACACGTCTTCACGAGGTCCATTACATTGATGGAAAAACATTAAAATCCACAAATGAAACATAACAAAATAAATAGATATAAAAGAAACTCAACATGCAAATAACACAAGAACAATAA	Aradu.GV74G	Putative nodulation-related and resistance gene
Aradu.A08	43209944	43210064	TTCAATAATAATGGATACGTCCAAAAATATAAATTCTTATTCATCCTGAACTGCCATTTAAATTTAAATTGTATTGATGTATATTATTGTTAGTTTAACATTCCAACTATATACTAACGG	Aradu.GV74G	Putative nodulation-related and resistance gene
Aradu.A08	43210064	43210184	TAATATATAAAACTTGAATCTGACCCAAATTAATGTCTAAATTTAATTTAGAATACTCAATTTATTCCATCTCCAATTATAAAACTCTTAATTCTTTTGTTAAACAAAATCTTACACAAG	Aradu.GV74G	Putative nodulation-related and resistance gene
Aradu.A08	43210184	43210304	GGTAATTACAATTACAAGCCACCACCTGGATTGAGCGCGCAGTGTCTATGAGTCTTTAAGTGCTATAGGTATAGATATTATCAATATCTCAAAATGTATTAATTATTAAAAATAACATAT	Aradu.GV74G	Putative nodulation-related and resistance gene
Aradu.A08	43210544	43210664	TTTATTTTATTGGTAATTATTCATATTATTTAATATGGTCATTATTTACCTAACACTCTCCTTAATTAATATAATATTACTGATGAATTTTAAAGTACCAATAATAATAATCTGTTAAAT	Aradu.GV74G	Putative nodulation-related and resistance gene
Aradu.A08	43210784	43210904	TAAGTACTAAGGAAAATCTTAAACATGATACTTTTAAACTCATTTGGTGTTAAAGTCAGTGATATACTGATATATAAAACTTTCGGTCTTGATAACAAATTTGTTTTTTATTTTTCTATA	Aradu.GV74G	Putative nodulation-related and resistance gene
Aradu.A08	43210904	43211024	TTTTCGAAAATAGCGACAAATATATTTGTCTATCTACTCTTTCTCTCTTACACACAAAATTCAATTGCAATCTTAAGGTCATTAGTGGTATTCAATCTCGTAGTGTATATAAACAACTAC	Aradu.GV74G	Putative nodulation-related and resistance gene
Aradu.A08	43211264	43211384	CAATTCAATCAATCAATAATCAATAAAAATTATTTCTTTGCTTTTTCCTATTCTTTCACAATTTTATCAGTATTCAAAAAGTTAATATGTTAGATAAAAAATAATCCTAGAAAATACGAA	Aradu.GV74G	Putative nodulation-related and resistance gene
Aradu.A08	43212464	43212584	GTTTTGCAATGGCAAAGCAAATGTTTGCTTAATTATATATTACTTGGTATTGGAACGAAACTTAGCCATTAACTAGTCATTAATGATAATTTGATGGTGCGAAATTAATGTGAAATTTCA	Aradu.GV74G	Putative nodulation-related and resistance gene
Aradu.A08	43212584	43212704	TCTAATAGCTCACATTTTTCTACTAGTTACATACTGGTCAAAATATAATAAAAGAGAAAGTATAGTAACCAATAACCTAAGCGTACAATGTGTACAATGAAGGTTTAGAAAGTATTAGAG	Aradu.GV74G	Putative nodulation-related and resistance gene
Aradu.A08	43212824	43212944	ATTGTACACATTGTACATTTAGGCTATTAACTTTCTAACACTACTCATAATAAAATTGCTACCTCCTAGATTTTTCCTTATTTAAAAACACTTAACTTGGAAACGAAAGTCACCGGTTAT	Aradu.GV74G	Putative nodulation-related and resistance gene
Aradu.A08	43213064	43213184	AATACGGAAAATTTTTTAACGGTGTCGATAAATTTTTCAGTAATTTTTAAGTGTTAATTTTAATTGTAAAAATATATATGATATATATAATTAAAATTAATGATTAAAAATTATTGATGG	Aradu.GV74G	Putative nodulation-related and resistance gene
Aradu.A08	43213184	43213304	ATCGATATATTTAAAACCTTTTCAATAATATATATAACCACTGTCTTTATAAAATGACAATTATGTCTTTTGAAAATATTATTTAATTAAAATATATTAGGTTCATTGGATGGAGCGCGT	Aradu.GV74G	Putative nodulation-related and resistance gene
Aradu.A08	43213304	43213424	GTTTTTACTTCGGGGAATAATAGGACAAATAGGTAGGTTTATGGAAAATTTCGTGAAGACTTATTATAAACAACATAAAAAACTACGACCTAAAGACTTGAAAGTTGAAACCTATGTAGT	Aradu.GV74G	Putative nodulation-related and resistance gene
Aradu.A08	43213424	43213544	ACCATAATTATTACTACCACACTTGGGGGAGCCAAACGGAAACACCAGTTTATTTAAACATAAGGATTAAGGTGGAAATTGTTGTGAAGTTGTTTTTATGTGAAAATAATTAGTTAAAAA	Aradu.GV74G	Putative nodulation-related and resistance gene
Aradu.A08	43213904	43214024	TACGTTTTCAGATCAGGTTAAACCGATTAACTCGACACACTTTTTCCTATGTGGAGGTTGTAGGTGTGACGTGTTAAGTAAAGCAATACATGTTTTGGAGGCGTCCCTTTTGTCTTGGCG	Aradu.GV74G	Putative nodulation-related and resistance gene
Aradu.A08	43214024	43214144	CCTAACTTCAGAATTCTGAAGTTAGTTCTGAAGTTAGGCGACACCCTGGCAGCAAGTAGTTGAAGCTTTGTTCTTCTTCTAGCACGTAACTTAGAGAATCCCAAGTTAGGCACCAGTATG	Aradu.GV74G	Putative nodulation-related and resistance gene
Aradu.A08	43214384	43214504	TAGCACTTATATTGGCTAAAAAGTATTTAAATCTTGATTAAACTTAACAATTCAAATGCAAATTTACTAGGAAAAGATAAGAAAGATGTTCACGCATCATCTACCCCAATGGATGACTCC	Aradu.GV74G	Putative nodulation-related and resistance gene
Aradu.A08	43226676	43226796	AAGAAATTCAAAAATAATCAGTTCAATAATAATATGGCACGTAAACGTCTTTACAAAAAGATATTTTATACGTCTTTATAAAAGCATCTCCACGTATGATTGTGCTAAAATCAATTATGA	Aradu.6Y4L0	Putative nodulation-related and resistance gene
Aradu.A08	43226796	43226916	GTATAAAATAATATATCATGATGACTAATTTTAACGTATAAATAATATTTTTATTTTAAAAAATAATTTTAAAAGACATCATTGTCATTTTCTGAAAGACAATGGTTATATATTGTTCGA	Aradu.6Y4L0	Putative nodulation-related and resistance gene
Aradu.A08	43227156	43227276	TTCCCAGTTAATTATGTCAACTTTTTAAATAATTTGTTGGTGTGAATACAATCTAGCTTCTTTGATTTAATTGCCCCATTGAAGACCCAGTGGTAATGTGGCACCAAGTTTCTTTCATTT	Aradu.6Y4L0	Putative nodulation-related and resistance gene
Aradu.A08	43227276	43227396	AAATTTATGTGTATATATATAGTTGCAACCGTGGATGCATTGCCTCAGATATATTCCAAATTTCCAATACCAAATAATAATTAAATTAAGCAAACATTTGCAATTGCAAAACCTAATAAC	Aradu.6Y4L0	Putative nodulation-related and resistance gene
Aradu.A08	43227996	43228116	ACAATATAAAGTGATAGTTAATTTTTTGGGAACCAAAATAATACTTATCTTTAAACTATTAAAATGTTTAACAAATGATTAAGTACGATTTAAACATAAACAGGGATGGACTTACCGGTC	Aradu.6Y4L0	Putative nodulation-related and resistance gene
Aradu.A08	43234596	43234716	CTGTACTTATATCAGCTGTTGTCTTATTCGCTGGTTATATATAATAAGTGTGTATGTTTTGTGTTGTTATTGTTCTTGTGTTGTGAGTTTCTTTTATGGGAGTCATTTCAGATAAAGAGG	Aradu.6Y4L0	Putative nodulation-related and resistance gene
Aradu.A08	43242396	43242516	GATCTCCTATTCTCCCCGATTCTCTTCAAATCACTCTCAACTCCTCAACCTTACCACAGCAGACACAAAACAGTAACAGGGAGGGGAATTAGTGTATTACATTTACACACAACCACTCCA	Aradu.GB0R9	Putative nodulation-related and resistance gene
Aradu.A08	43242516	43242636	CTAAATACACAGGTGAGTATTTTATTTGTGGTTTATTGTTGTTATTTAATGTTTGAGTAATTATCTAAATTAGCCCTCAAAAATTTTAAAATTAAATATTTTAATTTTAAAAATTTTTAG	Aradu.GB0R9	Putative nodulation-related and resistance gene
Aradu.A08	43242996	43243116	ATAATTACTCTAAATTTTAGATCCAATACTATAGTCGCTAATTTTAACTTTGAATTTCTTATAGAATAATCTTTAATAATTTTATTATTATTATTATTATTATTGTTATTGAGTGAATAT	Aradu.GB0R9	Putative nodulation-related and resistance gene
Aradu.A08	43243716	43243836	TGTTTTTCCTTTATAATTTTAAATAAAAAATACTATTTGTATATCAAAATTAACCATTAAAATCACAATATAAGTGGATTAGAGAATGAGTGCATGAATCAATTTGGTAGTGCTCCTAGG	Aradu.GB0R9	Putative nodulation-related and resistance gene
Aradu.A08	43243836	43243956	ATGAACGACCATAGAGGAAGCGAAATCAAACTGACATAATTCTACACCTTAAAGCAGCGCCAACATTTGACTGACTGAAATTAATAAGTTCAACTTCAAAACATATAATAAATTAAAATA	Aradu.GB0R9	Putative nodulation-related and resistance gene
Aradu.A08	46181163	46181283	GATTGGGGTATCTTTCAGGGACGATTTTGACTATTAACTCAAAATACTAATATTTCAAAAAATATATTATATTTTGATTTGAACAGTATTTAAGTATACAATCATTTTATTTGTTATATG	Aradu.J4ZPT	Putative nodulation-related and resistance gene
Aradu.A08	46181523	46181643	GCATAATTAAGAATGATAAATAATTAAATTATTAGTCAAATTTATCATATTATCTATTTTATTAATTACTTAAGTATTTTTTATTAACAAAAACATGTTCAATCAATATTTATTATTTTT	Aradu.J4ZPT	Putative nodulation-related and resistance gene
Aradu.A08	46181763	46181883	AAATTTTTGTTTAAAACAGATGTTAATAAGATAAAACAAACAAAAATGACATTAAATTAAGAAAGTGAAATTAATCTCCTTTCCAGTTCCGCGTTAATGTCAATGAATAATACTCTCTAT	Aradu.J4ZPT	Putative nodulation-related and resistance gene
Aradu.A08	46181883	46182003	CTCGCTGCTTCGACAATTTCCCCTTATTCACACGAACACAAACCCTTGAAGTAGTGATCTATATACATGGCTTCCACCTTTTCTTATTTATCTAGATCATGCAAGTATCATGTGTTCCTG	Aradu.J4ZPT	Putative nodulation-related and resistance gene
Aradu.A08	46182003	46182123	AGTTTCATTTCTGAGTTTCAGGAGTGAAGACACTCGCTCTGGATTCACTAGCCATCTTTAATAAAACTCTTCTACATACATGGCTTTCACCTATTCTTCTTCATTTAGATCATGCAAGTA	Aradu.J4ZPT	Putative nodulation-related and resistance gene
Aradu.A08	46182123	46182243	TCATGTATTTCTGAGTTTCAGAAGTGAAGACACTCGCTATGTATTTCTGAGTTTCAAAAGTGAAGAGTATTTGGATTTGTCCAAACAGGTGATCCAATATTGTGCTGGTCTTCCATTGGC	Aradu.J4ZPT	Putative nodulation-related and resistance gene
Aradu.A08	46183323	46183443	ATTCCCCCTTTATTGAGAGTTTTGCGTTGGATAGAGTGTCCAATGGAAACTGTGTCCTTTATGGATCAATACTATGAGCTTGTTGAAATTAATCTGTCTTTTATTTATCTTTTATTTATT	Aradu.J4ZPT	Putative nodulation-related and resistance gene
Aradu.A08	46183923	46184043	TTTAGTTCCGGATCCGATCCGATCCCGATTCGCAAATGTGCGAATCGGATCGGTGCGGATCGGATCGGATATCGGATATATCCGCATAATTAAATCTTTTCTTTTTAATCATATTTCAAT	Aradu.J4ZPT	Putative nodulation-related and resistance gene
Aradu.A08	46185793	46185913	GTCGGATCGTCTTCTTGGAGCGGCCGGGGTGGTGGAATCTGCAAAGATACTCCGCAGAATGGATCTGAAAGGTATAAAGGATGAAGAATGAGTGAGTAGCTAAGGGGGCTCTGGCTCCCC	Aradu.CM87L	Putative nodulation-related and resistance gene
Aradu.A08	46185913	46186033	TTTATATAGCTTATAATAGTTATCTTATCTTATCTTATCTGGCTAAGATAAGTGAAGTATTTGAATTCGAATCATCTTATCAAATATATGTCAGCTAAAGCTCTTCATTTTAGATGGCGT	Aradu.CM87L	Putative nodulation-related and resistance gene
Aradu.A08	46186033	46186153	GATAGCTCCAATTCTTAGTTTGGCTATATGAGTTTTGCGATGGATAGGTTGTCCAATGGAAACTCTGCCCTGTATGAGTCAATACTATGAGCTTGTTGAAATTGATCTGTCTTGTAGCTC	Aradu.CM87L	Putative nodulation-related and resistance gene
Aradu.A08	46186393	46186513	TGAATGATTTTCCCTCGTATCTCACACGCCACAGTCTTGTTAAACTTAATTTATTTTGTATTTCAACATGTATTTTGTATTAGTGGCTAATTTTGGTATACACCCAGATTGGTTGTTTCA	Aradu.CM87L	Putative nodulation-related and resistance gene
Aradu.A08	46186753	46186873	TCAAACCAATTTATGTCCAACTGTATTCTAGTTTTGTAAGCCGCTTATGTGTATCTTGATAATTCCAGATCACCATCATCTACATTTGATGCTGACTCTGCATTATCAATTCTTTTACCC	Aradu.CM87L	Putative nodulation-related and resistance gene
Aradu.A08	46189153	46189273	TATATATGTACACTACTTGTAAGTAATTGGATTGGGGTGATCCTCAAGTTTCTAGTATTTGGTTAAGAACACTTTAAAAAGAAATTGGAAAGAAAATAAACTTTCTCTTCTTTTGCACAA	Aradu.CM87L	Putative nodulation-related and resistance gene
Aradu.A08	46190473	46190593	AAATATGAATTTGATAATGCATCTATTATTCTATCAATTAAGTATAATTAAATGACTTCTCCTTGATTTGTTGGGTAGGGAACTGAAGCAACTCGTAGTATCGTTTTACGCGATCAGGAT	Aradu.CM87L	Putative nodulation-related and resistance gene
Aradu.A08	46192273	46192393	TCCACTGGAGGAGGAAGAGGAAGAGTAAGCTGCCACTGCGGAGAAAGGGATCTTTGTGTACCCTGTTCCCTTTGCATTCCCATATCCTTATAGCTCTTGACAGAGGTTTTTCTATAAACC	Aradu.CM87L	Putative nodulation-related and resistance gene
Aradu.A08	46193113	46193233	AGGGAATTGTTTTTTAACTTTTGTTGCTGCAGCATGGAGTGAGATTCGGCAAGCATAACAAGTCAGATTTATGTTCATTACAGAGGGAAGAGGAAAATCTGCAGGTAATTTGTTTTGGAT	Aradu.CM87L	Putative nodulation-related and resistance gene
Aradu.A08	46193353	46193473	ATCCAAATAAATATTTGAAAGTGAATAATTAACTTAAAAATGGGAGGAGTGCATATAACAAATCAACCATGTTAGATGTACACTAAAATTAACTACTAGTGTAGAATATATTGAAATACA	Aradu.CM87L	Putative nodulation-related and resistance gene
Aradu.A08	46193473	46193593	ACATTCACATTAAAAATAAATTTACACATGTATTTATATATAAATATATAATGATTGATTTTTGATATCTAAATAATATTTTTTATGACCAATTTCACTTCAAATTTAATAGTATAATAG	Aradu.CM87L	Putative nodulation-related and resistance gene
Aradu.A08	46193593	46193713	CTTCAGTTGGATCTGTTAACTGAATTAGTAGTGCTTTTAAAGTTTACTTCTCCTTACTACATGATTTACAGTATCCCTGCCCATTTCAGTTACACTTTCAATACACACTGGTTTATGAAT	Aradu.CM87L	Putative nodulation-related and resistance gene
Aradu.A08	46193713	46193833	TGAAGCATCTTGTTAAAGTAGGTTCTGTGAAGGATCATTTTCTTTTCTAAGTTGTGTTGTTTAAATATCAAGAAAGAACCAATTCACCTTTTTTGTTTAATTGCTTACAAAAATGTACTA	Aradu.CM87L	Putative nodulation-related and resistance gene
Aradu.A08	46194073	46194193	GTCGCCGGAGGCAGAAGCAGCAGGTCCCAGGGCTTCCTCGTCGCCGTCAGCTTCCTCCCCGCCGTCAGCTTCTTTCGTGCAACCAGAAGCTGGTCCCAATTTGGTGGTCGTCCTAATTTT	Aradu.CM87L	Putative nodulation-related and resistance gene
Aradu.A08	46194313	46194433	GACCAATTTCAGTAATAGAAAAGCAACTTTTGATCTCAACTTTTGAAGGCTGTGTTTATTATGTTCATGTGTAATGGAGTTTCCACGTTTTCAATACATACATATTTTATAGGTTTAATT	Aradu.CM87L	Putative nodulation-related and resistance gene
Aradu.A08	46194913	46195033	ATCATGTTATTCAAACAGTTTTGTAAGCCACTTATGTGTATCTTGACTTGATATAAACATGGTTTAGATGGTGTTTCCAAATCAACACCATCATCTACATTAGGTGGTGACTCTGCATTA	Aradu.CM87L	Putative nodulation-related and resistance gene
Aradu.A08	46196593	46196713	TTAACAAAGTTTATTTCTTTTTGGTTTATGTAAGTTTTGCTTAGCTTTCATTCTTGCAAGTAGTGCTGGTCTTTCATTTTTGGTTTATGTAAATGTTGCTTAACTTTTTTGACTTTTTGA	Aradu.CM87L	Putative nodulation-related and resistance gene
Aradu.A08	46196833	46196953	TCTTATGCAAATGAAGTGCTTCTAGTTCTAGATGTTAAGCTAAGCTGTAGTGACTGTATTTTCTAGTTGTAAAAAAGCATCTAGTAGCCCCAACCATAGGCTAAAAGTTTCAAAAGAAAT	Aradu.CM87L	Putative nodulation-related and resistance gene
Aradu.A08	46197073	46197193	TGAAGCCATCTTGTTAATCAGGTTTGTTATTTTATTATTATTGGTAGTAATAGTATTAGTTGTGGAAGTACTGATGGTAGTTGTATTAGTGGTCGTTTACAGTGACTGAATTGTTTTTCT	Aradu.CM87L	Putative nodulation-related and resistance gene
Aradu.A08	46197433	46197553	TTATGTATGTGCTCAACTGAGAGCAACACTGATATAAGTGAAAACAGTGATTTGTTGTGTTATTTTGGTGTGCTGATCAATTTTCTCAAAGAATGCTGAGGCAGGTGGTGGTTCAACTTG	Aradu.CM87L	Putative nodulation-related and resistance gene
Aradu.A08	46197793	46197913	ATAGTTTAGTCACTGGGTACTTTATGCAATTATGATAAAAATAAAACATTAATTGTGACAGAATCAGAATTCTATGTTAGTATATAAATGTTAACATATAAAATACAAAATTAAACATAT	Aradu.CM87L	Putative nodulation-related and resistance gene
Aradu.A08	46197913	46198033	AAATATGCAATTTTGTGTGAGTATTATTACATGTTAACATATAAAATACAAAATTAAACATATAAATATGCTTTAATATAGTTAGCGTGGAAGTGTGAGACTGTGAGATGGGGAGGATGG	Aradu.CM87L	Putative nodulation-related and resistance gene
Aradu.A08	46198033	46198153	CGGATGGGGGTGAAAGTGGAGGAGGGTGACAGAGAGAAAGAGTGGAATAGAATCTGAGAGAAGAAAAACTTAATTATTAAAAAAGACTTTTAATACCAAAATTATTAAGAAGAACCAAAT	Aradu.CM87L	Putative nodulation-related and resistance gene
Aradu.A08	46198513	46198633	TTTATATAATTATATATATTATAGAGATATTTTAATCATTTTATATATTAAAAATATTATAACTATTTTATATAAAAAATTTAATTTAAATCAGTTTAAAATTTAGTTCATCTAATTTTT	Aradu.CM87L	Putative nodulation-related and resistance gene
Aradu.A08	46198633	46198753	TATATAAACCGATTTATTCAATCTAATATTTATGTAGCATTTTGATTAGTTGAAATAAAAGATCTTTTAAGAAAAATATTTTAAACATCTTTATGTAGGTGATCTTTTTTCTAATTATGC	Aradu.CM87L	Putative nodulation-related and resistance gene
Aradu.A08	46199113	46199233	TATTATGTTTTCATAAAGTTTGCACAAAATTTTCTTTTCACATTGACTAAACTTATTTATTTACATAAAGTTTGTTTATGGACTCAGCAACGATTTGAACCGTATTAGTATATTTTTATT	Aradu.CM87L	Putative nodulation-related and resistance gene
Aradu.A08	46200433	46200553	GCTCCTCTTTATATAGCTTATGATAGTTATCTTATCTTATATTATCTTATCATATCCGACTTATCCGGCAAAGATAAGTGAAGTATTTGAATTCGAATCATCTTATCAAATATATGTCAG	Aradu.CM87L	Putative nodulation-related and resistance gene
Aradu.A08	46200553	46200673	CTAAAGCTCCTCATTTTAGATGGCGTGATAGCTCCAATTCTTAGCTATATGAGTCAATACTATGAGCTTGTTGAAATTGATCTGTCTTGTAGCTCCAGCATTATATAAGTATGGCATGGA	Aradu.CM87L	Putative nodulation-related and resistance gene
Aradu.A08	46201393	46201513	TTGGTGTTATGTGAGTATGCGAGTGTGCATCTGTGTGCTAGATTATATGTTTGTAATTGTTGACATGAAAATTATAAAATTGAAAAAGATGAAATGAACTGGGTTGCCATGTAGGAGCGT	Aradu.CM87L	Putative nodulation-related and resistance gene
Aradu.A08	46201513	46201633	TTCTGTAATATGAGCATTTGAAGGCTGTGTTTATGTTCATGTATGATGGATTTTCGTTGTTCTTGATTTTGAAGGTTTAAATTGGGTTTCATGGTGTTAAATAAATTAGTAGTATCTTTA	Aradu.CM87L	Putative nodulation-related and resistance gene
Aradu.A08	46202113	46202233	ACCACTATATATTTGTATATAAATACATGTTTAAATCGTTTTCAATGTGTATATTATATTTCAACATATATTTTATATTAGTGGCTAATTTTGGTATACACCCAGATTGGTTGTTTCATT	Aradu.CM87L	Putative nodulation-related and resistance gene
Aradu.A08	46202713	46202833	TAGAATTGGAACTTTGATTCACAATTAGTGCTTGTTTTCTTAGTTTCCAGTTTTGTAAGTCACTTATGTGTATCTTGATAAATACATGTTTCCAAATCACCATCATCTACATTATCAACT	Aradu.CM87L	Putative nodulation-related and resistance gene
Aradu.A08	46203433	46203553	TTTGTAAGGCAAGGAAAGATTCATGATGGTTGCAATCTTTGTGAATCCACCCATGCGAGTGATAGCCTTCTCGATATCAATTCTTCCGTGTAAACCCTTCTTCTCCATGTGCTGCAATGA	Aradu.CM87L	Putative nodulation-related and resistance gene
Aradu.A08	46203553	46203673	ATTTAGTATTTCGATATCCCTTTGTAAGCCAGGAACTTTCGGCCTTTGTTGCCATGAACTTTGAAGTTTGAACATTGCAATTAGGAGTTTCCACGGCCGAACCATTGTCTTCGTCCTTTT	Aradu.CM87L	Putative nodulation-related and resistance gene
Aradu.A08	46203793	46203913	CAGTTACTATGTGTACCATGATCCCTTTGCATTCCCACAACACTTAGTCTTAGTCTTTATAGCTCTTGACTATAAACCTATATTACATGTATCATTGCTAAGTCTAAAACTCGAGCTATA	Aradu.CM87L	Putative nodulation-related and resistance gene
Aradu.A08	46204633	46204753	AGAGGATCTGAAGCAGCAAATGGAAAAACAACTTTTGAGCAAACTGAACTCATAAAGAAGAGTTATTACTTAAGCAAACCAAACTTCTTCTAGAGATTGCTAAAATCTTAATGATGGCTA	Aradu.CM87L	Putative nodulation-related and resistance gene
Aradu.A08	46205113	46205233	AGAAGGCCATCAAATCTGCGGAGATGAACTTCATCCACCATTCTTCACATTCTCTATTACCTAAGAAAGTTCAATGTGTACAACGAGACTTCATTGCACTTTGGTCAATACAAAAGAGGA	Aradu.CM87L	Putative nodulation-related and resistance gene
Aradu.A08	46205233	46205353	AAATACTCGAAACTCGAAAGGCAAAAAATAATGTATTTCAAAGGAACTACATTGGCAAAAGAGACAAGACAAGAATGAGTTCATGGCAAAGAATTAGAACAAAGAGTATTATCGATAATG	Aradu.CM87L	Putative nodulation-related and resistance gene
Aradu.A08	46205353	46205473	AGAAACAACTTTTACCTTAAAAAGTCTCCATCAACCATGGAAAAGCGAAGTTCTCGATCCCATGCCTGAAGCATTATAGAAAACATACGGTATTAATCATATAACAGAAAGTTCACTATT	Aradu.CM87L	Putative nodulation-related and resistance gene
Aradu.A08	46205713	46205833	TGTATTTTCGCAATTAAAAAGTAATTGAATGACTTCTCGTTGATTTGTTGTTTAGGGAACTGAGGCAACTCAGAGCATTGTTGCAGACGAGTATATGGGGGTATATGAAGAACAATATAT	Aradu.CM87L	Putative nodulation-related and resistance gene
Aradu.A08	46207153	46207273	TAGTCTTTGTTATTGCGTACGTTTTTTGGTGATTTGCAACGGTAAGGAAATCAATAAAAAGTGTTCATATAGGAAGCAAAACATTGAAAAATCTGAGCATTTCATCCTTTGCTTGACCAG	Aradu.CM87L	Putative nodulation-related and resistance gene
Aradu.A08	46207513	46207633	TTTTGAAAAAATGTTTAAATTGAGTTTCATGGTGTTAAATAATTTTGACAAAAAAGAACATGTAAAAGAAACAAAAACAAAGGAGCAAACCCTCACATTTATTGCTCAAAATTGCAAGCA	Aradu.CM87L	Putative nodulation-related and resistance gene
Aradu.A09	102955640	102955760	ATTACTGCGGATATGCGGATATTATCCGATCCATGTGCAGCCCTATACATGTCCATTATAACTAATTACTAGCATAATTGTATTTCAAACATACACAGTAAATCTGTTATACAAAAATCC	Aradu.D3VSJ	Putative nodulation-related and resistance gene
Aradu.A09	102956000	102956120	TCTTTCATTCACATCCATCCATCCCTTCGTTCATTCGTTCGTTCGTTCATTCATTCATTCATTCTTTCTCTCTTTCTTTCTTTCTTTCTTTTTATTTCATTTCATTAACCAATAATCATA	Aradu.D3VSJ	Putative nodulation-related and resistance gene
Aradu.A09	102956480	102956600	GAATGAAGAGAGTATGAGATTAAAAGAGATGTATGCTGGGAGGGGGCACTTGTATTTGCTGAGAGTGCAACGAAGCCAACCAAGGTCGCCACCTGCATGCGTGCCACGTGGGAGGAGTGC	Aradu.D3VSJ	Putative nodulation-related and resistance gene
Aradu.A09	102956600	102956720	ACTAATTGGACCCACCGATTTTTGCACCGTTTGATTTGTGAAATCGGATCGTCTGATTTTTGTGCTACCGATCGATCCGTTCGATTACTTCTACGCAGCCATTACAGATACACTATAACC	Aradu.D3VSJ	Putative nodulation-related and resistance gene
Aradu.A09	102956840	102956960	CATCAAGTCTCCATATTACTCGAAAATATCGTTGGAAGTCCAACACCAAAATTAAAAACGGTACCCTACCATCCAACTCACTTATAACAAGTCCACAATTGTGTTTTCCATATTTCCAGT	Aradu.D3VSJ	Putative nodulation-related and resistance gene
Aradu.A09	102956960	102957080	ATGAGTATATGACACATCTAAGTTACGGAACCAAATAAGCAACTATTGATCGGCTCAACCTTGGTGCAGCTACACCAAAACCCAGCCTTACACTAACTCTAAGTCTCTAACAAACTCTGG	Aradu.D3VSJ	Putative nodulation-related and resistance gene
Aradu.A09	102957080	102957200	TGCACTTTCTCTTATCCATTCTTTAGTCTCGTCTCTTGTGTGCACTGCACATAGATCCAGTTGTTGAATATTGTAACATATGGCATCCACCTCTTATTCTACTTCAATGATCCCACCACA	Aradu.D3VSJ	Putative nodulation-related and resistance gene
Aradu.A09	102957440	102957560	CTGCAAGATCCTTCACTGCAACAACGACCTGCCCCAACACATCGTGACGGTGTTCTACGATGTGGATCCTTCTGATGTGAGGCACCAGAAAGGAACCTTCCAATATGCTTTCAGGAAATA	Aradu.D3VSJ	Putative nodulation-related and resistance gene
Aradu.A09	102957560	102957680	CCAGCACAGATTCGGAGAAGAGAGTGAGAATGTTAAAAGATGGAGACACGCTTTAACACAAGTTGCTGCTTATTCTGGTTGGCACACCAAAAATCAGTAAGCTAGAAAATTCTTCACTTC	Aradu.D3VSJ	Putative nodulation-related and resistance gene
Aradu.A09	102957680	102957800	TTGTTTTGTTGTTGCAATCAAATTATTATGTGCTATACATGTTCCAAGTTTTTGTTTGTGATGTGAAAATTCTCTCTACCGAATAGTCATAATTAAATACTAATTTTTGTGTGGGAAAAA	Aradu.D3VSJ	Putative nodulation-related and resistance gene
Aradu.A09	102957800	102957920	AGTTTTATTATCTATTGGAGAAACTTTGATGGTTTAGATAAATTATTCTTTAATGGAAATTCTTGGAGTCAGCTATTTTTACCCCAATACTTCAATACTGTTTTTTATACTAAGTTTTTT	Aradu.D3VSJ	Putative nodulation-related and resistance gene
Aradu.A09	102957920	102958040	CATATAAAAGATATTCGAGTGATGCACATATGAACTAAAAGGTTTTGTGTACGAATATTTTGAGTCAATATATAACCAACAAATTTATTTTAGCAAACATGGTATTTACTTTTTCCTTGA	Aradu.D3VSJ	Putative nodulation-related and resistance gene
Aradu.A09	102958160	102958280	TAATATAACGTTTAATTGATGTTGTTTAAGGAAATAAAATATAAAGCATTAAAAGTGTGTAACAATATAACGTACATAGAATTACGATGATATTTTCAAGAAATAATTTAAGAAAAATTC	Aradu.D3VSJ	Putative nodulation-related and resistance gene
Aradu.A09	102958400	102958520	GGTTACAAAATACCAAAATTGTTGCCCCCTAGCATTCCTCATAATTTAATTTAAGCATTGCTTTCAACTGCATTTTTCGAGAGTAAAACTCGGGGAATTTTGGATAATAAGGTGAAGCTC	Aradu.D3VSJ	Putative nodulation-related and resistance gene
Aradu.A09	102958520	102958640	AGTTTGGCAATATGAGCTGAGAACAACACTACTTGCAAGTAATTGGGCTCGTGAAAACTTCTTTGTAGTTTGCATTGTTTATCTTTCTCTTGCTATAAATAAAAAGTTGTTGCTTTATTT	Aradu.D3VSJ	Putative nodulation-related and resistance gene
Aradu.A09	102958640	102958760	TGGTTCTGTATCTTGCTAGACTTACAAAGAAATATCTTTCCCTGAATAGGAATGAGGCAGCACTTGTGGAAAGAATTTCTAAATATATACATGAAATATTGATTCCAAAGTTGCCATCTT	Aradu.D3VSJ	Putative nodulation-related and resistance gene
Aradu.A09	102959600	102959720	GGTATTGATATTTTGATTAGTAGATCATTGATCACATTAGGGAAGAATATCTTTGGGGAGTTTGCAGTGGGGATGCATGATTTGCTTGAAGAAATGGGAACATTTATTGAAATTCAAGAG	Aradu.D3VSJ	Putative nodulation-related and resistance gene
Aradu.A09	102959720	102959840	TCTCCAGATAATTGTAGCAAGCGTAGCAAGTTATGGTGTGAAGATGATATCGATCTTGTACTCAAACAACACAAAGTAAGTGCTGGTTTCTTCCACAATTAAAAAATTTATGGAATTAAG	Aradu.D3VSJ	Putative nodulation-related and resistance gene
Aradu.A09	102959840	102959960	ACAAGAATTTGGTAACTGTTTTCATTGGTTTTTTGTATAGGAAAGTAAAACAACACATAGCATCGTTCTACATGGTATGGAACTTTATAAGACTGCGGTGCGTTGGAGAGATTTATCTTT	Aradu.D3VSJ	Putative nodulation-related and resistance gene
Aradu.A09	102960080	102960200	CCTTACGGATCAATACTATGAACTTGTTGAAATTGATTTGTGTCGGAGCAGCATTGTAATTCCATGGAATGGAAAAAAGGTAGACTTTTTCGTCAAGAGCTCTATCAAATGATATTACAT	Aradu.D3VSJ	Putative nodulation-related and resistance gene
Aradu.A09	102960320	102960440	GTGACTCCCAATCTACAATCACTTGATCTTAAGGCTTGTGCAAAGCTGAATGATATTCACCCATCTCTCCTACACCACAAGGGCATTGTTATATTGAACTTACAGAGTTGTAACAATCTG	Aradu.D3VSJ	Putative nodulation-related and resistance gene
Aradu.A09	102960560	102960680	TTGGGTGGTACAGAGATAGAAGAGCTACCCACAATGCTAGGGAATTTGGTTGGCTTGTCTGAGTTGGGCATAAATGGATATAGCGAGCATAGAAGTGTTCCAAATATTGTTGGAGTTTTA	Aradu.D3VSJ	Putative nodulation-related and resistance gene
Aradu.A09	102960680	102960800	TGTTCTATGTCTCGTCTAACCTCTTTGAGCAGTCTGAAATTATGGGGATGTTTTCCCGCAGAGTCAGCCCTTTACTACAATCTCGGCCGCTTATCGTCGTTGACGTATTTGGATTTATCG	Aradu.D3VSJ	Putative nodulation-related and resistance gene
Aradu.A09	102961040	102961160	ATCCCAAAGGAGGAAATTCCGGCATGGTTTGACCATCAGGAACAAGGTAATGCTGTATCAGTCCCATTCCTACATAATTGTCCTTCAACTGAAACCATCGCACTTGCTCTCTGCTTCCTA	Aradu.D3VSJ	Putative nodulation-related and resistance gene
Aradu.A09	102961160	102961280	TTACATGGTCCAACACGTGATAGACTACGGCCTTTAGTAATCTGCAACGGTCAAGAATTCATCAACCGAAGTTTATTTCAAGTGTTTCTCACTAGAGTTTCTCCACATTTGTTTATTGTC	Aradu.D3VSJ	Putative nodulation-related and resistance gene
Aradu.A09	102961280	102961400	TACTTGACTGGTTACTGTTTTAGTAGCCTATTATGCCAAGAGAATCTCTTCCAAATGTTATTTCCCAGTAATCCCGATTATAATATCCTAGTACAAAGATCTGGAGCACGTTGGGTGTGT	Aradu.D3VSJ	Putative nodulation-related and resistance gene
Aradu.A09	102961520	102961640	TGATATAGCATAGGACACTATTCTTCTTTATTTGGCATTTCGCAGAAGCTCTGACCCACCTGAACACCTATCTTCCCTTTGCATCCCAACAACACTTCTTTTGTAAGGTGAGTATTTGGA	Aradu.D3VSJ	Putative nodulation-related and resistance gene
Aradu.A09	102961760	102961880	TGGGTTGGAGACTTGGAGGGAAACACTTGAGCTTGACAATGCTTTGAATGTTTCGTTGCTGCCGCATAGCATGAGATTTGCAAGCATAACTAGAAACATTCAGATTCACGTTCATTATAG	Aradu.D3VSJ	Putative nodulation-related and resistance gene
Aradu.A09	102961880	102962000	AGGGAAGGAGAAAATCTACAGGTCATGGATTGGGGAGTACCAATGTCAACTTAGTTGCAATTCTTGTAAGTTTCCAAGCTGTGTTTATTATGATTAGGTTATGTTTCTTTATTTCTATCT	Aradu.D3VSJ	Putative nodulation-related and resistance gene
Aradu.A09	102962120	102962240	AGACACATGATGTAAATGAAATGAAGCTATCACCAATATATGGCATTGATATTATCTGATTGCCAATAAAGTTATTGAATTATTTATCATGCTTAATTCAATGTTTCATCATATTTATGT	Aradu.D3VSJ	Putative nodulation-related and resistance gene
Aradu.A09	12692628	12692748	ATTTTTTGTAGCAATAAATATTAAATAATAAACATGTTTAGTTGTATTCGCATTGATCTTTTAGTGCAGCCATCAAAGAAAGGACATTATATTTTAAAAACAATTGTCTACCCAAGGATT	Aradu.4KE49	Putative nodulation-related and resistance gene
Aradu.A09	12692748	12692868	ATTTGGTACCCAATACTTTTTCTTATTAAATTACAAGTCCTTAGACACCCAACCTTTAACACACAAGCCTAACACTCCACATAAATGGCACCAATATTTTGTAAACTATTATGAAGCTTG	Aradu.4KE49	Putative nodulation-related and resistance gene
Aradu.A09	12692988	12693108	CAACGGCAATGGAATAAGTAAACACAAAATAAAAAGACTATTTGCAGAAGTTCTGACTTAGATTAGGACGAGGAGTTTCTGCTCTCTTACGTGTTCACTAACAAAGTAAGTAGATGCTCC	Aradu.4KE49	Putative nodulation-related and resistance gene
Aradu.A09	12693228	12693348	CCTTCTGTAGAAATCTCTAAAATTCTGGTGACTTTGTTTAAAAAGAATAAATATTTAGATATTATGATATAAAAATATAAAAATTAAATAAATATATAAAGTAATTATTAGAAATATTTA	Aradu.4KE49	Putative nodulation-related and resistance gene
Aradu.A09	12693348	12693468	TTAAAATAATATCTAAAAATATATATAAGAAGAATTATTTAAAAATTTCAAGTTAAATGTGATCTAAAATACTTATAAATAGACCATCATAAAATTTATTATAATTAAATAAATAAAAAA	Aradu.4KE49	Putative nodulation-related and resistance gene
Aradu.A09	12693468	12693588	TATATTAAATTTTTAAAATATTTCTATCAATAATATAACATTATCAAAATTTTTCAACCATTCATTTAAATTATCCTTAATCAAAACTATCTCTTCTGTTAACTACAAAATTTAAATCTA	Aradu.4KE49	Putative nodulation-related and resistance gene
Aradu.A09	12693588	12693708	TAATGCACTCAACAAACTACTGCAATCTATTTCATAAAACTAACATATCCCTTCCTCGGCCTGCTCCAAGCGCGCGTGCACATGTTGTTGAAATAAGCACTGCGTACCATAGAATTTCCC	Aradu.4KE49	Putative nodulation-related and resistance gene
Aradu.A09	12693708	12693828	AAATTCAAGAGAACAATTCTGATATGAAGGTTCACAATTATATGAATCCATTTCTCTTGTTATTGACCAATTAAAAATGGTATCTGAAGTTGTGTCAAGCCATTTCATTTGTTGAACGAA	Aradu.4KE49	Putative nodulation-related and resistance gene
Aradu.A09	12694188	12694308	TGTTCTGTGCAATAACCACTTCGGAATTCTGCTTCCCGGATACACATAGGTGGCTCCATGAGCATCATAATCTGCATCATAATCTTGGTAACTGTCACTTTCAAATCTGGACAAATGTTG	Aradu.4KE49	Putative nodulation-related and resistance gene
Aradu.A09	12695508	12695628	ACTCTTGCACAATGAGAAAAAAGTAGTGTATATATTTTATTTTTACCAAAAATATTTAGTTTTAAACGTTTAAAAAAGTTCTAATTTTATATTTAAAATATTTATTTTTGTCTTAAAAAC	Aradu.4KE49	Putative nodulation-related and resistance gene
Aradu.A09	12696228	12696348	TTTTACTCTTGTTTTATTCTTTTTCTTTGTCGTGATAATAGAATCATAAAATACAAGATTTTATACATAGAAAAACTAGTATATATACGTAAATTTAAAATATTGACCGTTCCATTAATG	Aradu.4KE49	Putative nodulation-related and resistance gene
Aradu.A09	12696348	12696468	AATGAAACTAATGTTTTGATATTTTTATTATTTAAAATTAAAAAATTAATTTCGTTCATTCATGATAGATTTATCAGATTTCTAAACTTTTAATCATAGAAATATAAGTTTAATTTATTC	Aradu.4KE49	Putative nodulation-related and resistance gene
Aradu.A09	12697188	12697308	AATCAACAACATTGTTTTTCTTCTTTACAATAATAATCCAAAACCGCAATCTTTGTCCGTTCACTGCTTGTAGGTAGGAATGAAAATGGGTTGGACTATGTATCCGGGCCTTGTGGTTTG	Aradu.4KE49	Putative nodulation-related and resistance gene
Aradu.A09	12697428	12697548	TTTAAAAAGATTCGAACCAAATCGGCTTAATAAAATGAGTGAGTTTAAAATGAGTCTAGTTATAAATTTTCATTAAGTAGGCCGATCCAGTTTTACTTGTAACTACTTGGTTCATTAATC	Aradu.4KE49	Putative nodulation-related and resistance gene
Aradu.A09	12697788	12697908	TTAATTAATATATAATTTTATTTTGTTTTATTCTGAACATTTAAAATAAATTTTAATTTGATCGTATTCAATTCTTCCCTTATTGTATGTCTTTCAACGATCAGGTGGTCAAAATTTTCC	Aradu.4KE49	Putative nodulation-related and resistance gene
Aradu.A09	12697908	12698028	TAATGTTACCCTTATATAATATGCACACTCTCAAGAGAAATTGACCTCTTAAATAAAGTATAAATAATTGAAGATGACAAAGGAAAAGCCAAATTTATTTAAGAAAACATAAGATAAGAT	Aradu.4KE49	Putative nodulation-related and resistance gene
Aradu.A09	12698028	12698148	GTAAATTTTCTTTGGATTTAACTTTCTCCTCAATTTAGCTTTATGAGGATATTAAAGGTGAAATTTAAATCTATTTTAAACATTGAGAATAAAAGTTAAGCAAATAAATAATTTTAAAAA	Aradu.4KE49	Putative nodulation-related and resistance gene
Aradu.A09	12699828	12699948	CAAATTTTTACTACAAATATATTTTATTAGTTGGATGAGTCAATATTTTTGGTATATAGTTCTCAAAAAATTTATGTGCTGACCAAAATTTTTATGTTACACACTAAAATTTATGTGTTA	Aradu.4KE49	Putative nodulation-related and resistance gene
Aradu.A09	12700308	12700428	GAAGACAACAGTGGTTGGTGACAGATGATAATAATGTTAAAGAAAGAAGGACACAAAAGAAGAGGCAGAAGTACTCACCTATATACGAAAAAGAAGAAGCGACAAAGTTGGTTAAAAATT	Aradu.4KE49	Putative nodulation-related and resistance gene
Aradu.A09	12700428	12700548	TGGTTTAAAAAATGGTTAGACGCTTAACAATTTCAATTTTTATTATGTCTAAAGTAGAAGTTAGCTAGTGTATTTATTAATCAATTTTGATTAATTTGATGGTTAATTCAGTTTAAATAA	Aradu.4KE49	Putative nodulation-related and resistance gene
Aradu.A09	12700548	12700668	GTATATGAAATTTAAATTGTATCTTGTGTATGTAGCAATTTATTAATTAGCAATAAATTATTAAATAGTATTTCGATTTGTGACAGTTTATAAATGAATTTAATTTATTAAAAGTAAAAT	Aradu.4KE49	Putative nodulation-related and resistance gene
Aradu.A09	12701988	12702108	TATTAATTACTACTTACCCGGAATCGTCTTATACCCTTTTGATGATGGGTTTGTAGTGGACGATAGAAGCTTGATTGGACTCTGAAAATAGTGTTGCAACAACCGAATTGAAGTTGTTCT	Aradu.4KE49	Putative nodulation-related and resistance gene
Aradu.A09	12702228	12702348	AACTTAAGAAAGAGTCTGTTCGCGACGAAGACCGACCTCGCTCGTTCTCCCGCTGCAGGGGCAAGTGTTACGGATCCGGCCCACGGATCCCGGACCCGTGACCGAACCCGAATCCGGCTC	Aradu.4KE49	Putative nodulation-related and resistance gene
Aradu.A09	12723923	12724043	ATAATAACCCAACTGTTCCATTCTTTTAATAAAACTAATGAAACTTGGATATTCTAATGGGTTTACTAGGTGCACTCCAAACCATGACTATACAAAATCTATTTTAGTTATGACTATATA	Aradu.0QE03	Putative nodulation-related and resistance gene
Aradu.A09	12728363	12728483	GACATGTACTAGCGTGTCCATGTCTCTGTGTCAGTACCTTTGAAACTAAACGTTGCCTTAAGAATTAAGAAACACATTTTTGTTTTGGTCCGAACCAATTTAACACCGCACATTTCAGAA	Aradu.0QE03	Putative nodulation-related and resistance gene
Aradu.A09	12728483	12728603	ATGACTTTAATTAGGGAATTAATTTTTGATAACCAATTTGAGCTAACCTTTTTTGAAATTATCTTTCTATCGTTATACTTATAATCTCTCTTTCTCATCTCATTTTTCTTCTTCCTCCCA	Aradu.0QE03	Putative nodulation-related and resistance gene
Aradu.A09	12728843	12728963	AGGAGAGAATTCAGTTCACTTTTCACACAACCATTACAATTCCTCCAATTCATACTATCTATACTAATAATTAACTCTATTGTACTAATTTATCTACGGCCATTATACATGCTACAGTAG	Aradu.0QE03	Putative nodulation-related and resistance gene
Aradu.A09	12728963	12729083	CATCCCTCTTCATAAATTGAACATGAAACATATGAAAATGATTTTTGCACATTATTCATCAGCAACAGAAATATCAATAAAGCAAAAGAGCAAAAAATGGTATGTGAACATCATTCTCCA	Aradu.0QE03	Putative nodulation-related and resistance gene
Aradu.A09	12730763	12730883	TCATTCCTATGCAACAAACATCAGATAAAAAAGAGTGTAAGCTTGAACAAACGTTATAATAGCTAATTGACGAAGCAATCACAGGCGGCGACAGCAGATACACCGACGGAGCCACAGACA	Aradu.0QE03	Putative nodulation-related and resistance gene
Aradu.A09	12730883	12731003	GTGGCCACCTTAGCGTTGAAAGCCACGGAAGCTCCATGGCGGAGGTGACCGGCGATAAATGTTTTGAAATGATTTTAGAATAGAAGGTGCTGCAAAGCCCAAAGGGCCTGCCAATGGGCT	Aradu.0QE03	Putative nodulation-related and resistance gene
Aradu.A09	12731003	12731123	TTATATCAAAAGCAGAGCTAGATCGGAGCAGGAGTGTTGACCCAATATGTACAGTAAAGGACAAATAGATCTGTCTAACAATAATCCGGTTTATGGAAACCAAAACGAAAACAAATTCCA	Aradu.0QE03	Putative nodulation-related and resistance gene
Aradu.A09	12731963	12732083	TTAGTAACTAGTCTTGGGAGCAAAGGGAATAGACAACATTGTTAACATTGAACAATATACTCTCCCTCCAAAATAGTTTATTACTAAGTTGAGAACATAAGATTATGAAAAAGTTTTATT	Aradu.0QE03	Putative nodulation-related and resistance gene
Aradu.A09	12732083	12732203	CTGCTTCTCTCATCAAGCTTTTCTAAGATCTTGTAAGACTATTTTTCTTACTTATTTCCTTCTAATTATTCTCATCGTTTTTCATTTTGTATTAACTTAGAACACTTAATAGCAAGTTCT	Aradu.0QE03	Putative nodulation-related and resistance gene
Aradu.A09	12732683	12732803	TATCACATCATTCTTGATTCTCGTTATACTACTATTCATAAATATGGTTGGTGAGAAAAGTAACATTACATATGTCATATGTGTATCATCTTAGAAGCAAAATTGCACAACACGGAAATA	Aradu.0QE03	Putative nodulation-related and resistance gene
Aradu.A09	12732803	12732923	CAGGTTCAGCTTTCCTAAGCCTAACATCTGATCAGGACCTATGTGTATCATCTTAGATAGGGACATCTAAGTAATTTTCAAGATATTTATCTATGTCCATGTATGTGTTCCATGTAAATT	Aradu.0QE03	Putative nodulation-related and resistance gene
Aradu.A09	12733043	12733163	TTATTTCTTGTGTATTTTCCGTCATTAGAACCCAGCACCGTTAGTGAGGTGGCTCAAGTCTTGTTAGGTTGGACATATTAAAACAACGTTGTTTGAGAATTTGAGTAATACTAAATCGTT	Aradu.0QE03	Putative nodulation-related and resistance gene
Aradu.A09	12733163	12733283	ATACTTCTCCCTTTTGAACAATATTAATTATTCAAACTCAAACGAGGTTGTTTAGTGCATTCTTAATGCCAAAACGTTGTTTTAATATGTCAAGCGTGGCAAGGTTTGAGCCACGTCACT	Aradu.0QE03	Putative nodulation-related and resistance gene
Aradu.A09	12733283	12733403	AACGACATTGAGTTTCAGCGACGGAACATACACGAAGAACAATTTTGGTGTACTTTTTTGAATTTAAGAGACTAAATTATAGCAATTGAAAATTTAAAAACTAAATTAGTACAACTCGTC	Aradu.0QE03	Putative nodulation-related and resistance gene
Aradu.A09	12734603	12734723	TAATGAAATCAAAAGATTAAAGAATATCTGAAGCATGTTATGACCGCACCAGCACTTTCATGATTGAAGAAACAAGGTAAAGGGAAAAGTCTTGGGTCAATGGTCAACTCTTTTGTGTGT	Aradu.0QE03	Putative nodulation-related and resistance gene
Aradu.A09	12734723	12734843	GTGTTTTTAAAATAAATTACTGGTACTAATCACCTACTGCTGTTTGCCTTCTATATACATGAGATTTACTATTAATTATATACAAGTTCTTTCAACGAAATTCTGTTAAATTTACTATAA	Aradu.0QE03	Putative nodulation-related and resistance gene
Aradu.A09	12735203	12735323	ACTAAATACCAACTTGAAGATGGATATTTATTATACTTTTAAAGTTTAAACCATAAATGTGAAGTTGATCATTATGTAAAGGTAGCGTTTGGTGGAGAAACAGATACTGAAAGACTGAGA	Aradu.0QE03	Putative nodulation-related and resistance gene
Aradu.A09	12735803	12735923	GCTTATTTATTTATTTATTTATTTTTAATACTTTGTCTACAAAAAATATCTTACTTTATTTGCGTAGATGGTGCTCGCAATCGACTAATGCTTCTGGTTTATGTTAGCAAAGAGATGCCG	Aradu.0QE03	Putative nodulation-related and resistance gene
Aradu.A09	12736163	12736283	TTCTTTCTTCTTCTTCTCCTTCTTCTCCTACTCTTCTTCTTCTTCCTCCATGAAAACGAGTTTCTTACTAAATTTGATCTCCTTCGTGCGTTCTCTTATCTGCATTTATCACTGGTATTA	Aradu.0QE03	Putative nodulation-related and resistance gene
Aradu.A09	12736403	12736523	AAATACACCTAAACGGTTATAAGAATTCATCCAAACGATTATAGAAATTACAGAAATACACCCAAAGGATTATAAAAATACACGCAAAGGATTTAAAAAATACATCCAAAATTCGTTGAA	Aradu.0QE03	Putative nodulation-related and resistance gene
Aradu.A09	12847765	12847885	AATAGTCCATAAATAAAATTATATTTTTTGTTAATTAAATAAATTTTAACTCTTTATTTATTATATTTTATATAAATTTAAAATTTATAATTTATACTTTAAGTTTAAAATTTAGAATTT	Aradu.RM7WY	Putative nodulation-related and resistance gene
Aradu.A09	12848125	12848245	CTTTTCTGGACACGCCTGAACACACTTAAATATCATCACATGTCCGCGTGTCCTTAAAAATTTTAATTTATATTTTAATATCAATAAAATATCAAAATATCATTATAATTTATCTAAAGA	Aradu.RM7WY	Putative nodulation-related and resistance gene
Aradu.A09	12853045	12853165	TCTTTGACTCTTTAAGTACACAGAAATATGTATATAGACTTGCTTCCGTATTTATACTCATACTATTTCAATTGATTAATGAATACACTACTCGAAATCCCTATTTTTAAATCCTTATAT	Aradu.RM7WY	Putative nodulation-related and resistance gene
Aradu.A09	12853525	12853645	ATTCTTCATTTTTTCTCTACCAACACTTTCACTTTAAAAGAAGTTGATTGCAAATAAATATAAAAACTCAACATCAATTTACTAGCCCTCCAACAACTCTTACTATAATTCATAAAAATT	Aradu.RM7WY	Putative nodulation-related and resistance gene
Aradu.A09	12854245	12854365	TTTGAAATTGTTGAATTCAAGAGGCAATCTAAATATGGTGGAAACTCAGGTAAAGTCGACTTCACGTGAAGTTGATATCGAAGAATCATTAGATAATTTGACTGATTTGACTAAATTTTC	Aradu.RM7WY	Putative nodulation-related and resistance gene
Aradu.A09	12854365	12854485	ATCCAACGGCTCTCAAGTATCAACTTCACGTGAGATCGACTTTACCTGAATTTTCACCATATAGATAAAATTATTTTACACTAACAGTACATCAAAATTAAATTCTTTGTTTATAATGAT	Aradu.RM7WY	Putative nodulation-related and resistance gene
Aradu.A09	12854485	12854605	AATTGGTAACTTTTACTCGTTTAGTATAAGGAAAAGACACGAATTAAGTGAGAATTATTATTACAGTTCTAAAACCATTATTGTATATAACAATAATGAATATAACAATACTAAGGAAGA	Aradu.RM7WY	Putative nodulation-related and resistance gene
Aradu.A09	12854605	12854725	TTTTAAACCTAAATGAAACACGATTGGAATGCTTATTTGTTCTATCAATACTGCTGAATCTTATAACTCTGTATTTACAAATGATTATATTTCATCTACGTTAGTAGAATGTAGAATACA	Aradu.RM7WY	Putative nodulation-related and resistance gene
Aradu.A09	12854725	12854845	ATGTCAAAAACGCCATCCGTATAATTTAGTAAAGAGGATAAAATGCATTGACGAATGTTGCAACACTGAATGTCACAAATTTCGTTAGGATGATCTGAAAAGCTATGCTGAATGCTTTTC	Aradu.RM7WY	Putative nodulation-related and resistance gene
Aradu.A09	12854845	12854965	GATTCTTTATGCTTTGTATGTCAGATAATTTATTACTGATAAATAAATATCTAAGTTATTTTTAGTCTGTTTAAGATTATGTGTGAATCCTTTTGAATTTATATTATCTTATGCGAATAT	Aradu.RM7WY	Putative nodulation-related and resistance gene
Aradu.A09	34088145	34088265	CCAAATTTGACTTTGTCCTATCTCCACACCATTGCCACCTCCACCGCCACTATTGGCGGTAGCGTGCACTTCTAGATAGAGTCAAGAGCAAATCTGGAGGGGGAAAAAGGTTAGAAAAGA	Aradu.E74TS	Putative nodulation-related and resistance gene
Aradu.A09	34090545	34090665	GAGAAATCTTAACTTAGGCATCTTTTTGAATGTATCAGCATTCAACTGTAGATCTTCTATTTGAGACATATCAAACACTATGCTTTCAATAGAATAAAAAAGAAATGAAATCAAGTAATA	Aradu.E74TS	Putative nodulation-related and resistance gene
Aradu.A09	34103745	34103865	TCTGCTGGAGGATCTCTTCATCTGAAGAAGACGCCTACAGAAGCTCAAGAGCGAGGATCTCTTCATCTGAAGAAGACGCCTACAGAAGCTCAAGAGCTGATTGAAATGGTTGCAAATAAC	Aradu.VBP1F	Putative nodulation-related and resistance gene
Aradu.A09	34109505	34109625	TGGTATTGAACACCAAGTTTTTGGATTCATTACCGGGGATTATTTGAGTTGTGAAAAGAAGAGATCACAATTTCGCGCTACCAGCTTCCATCTAGAAGTAATTTCTGTAAAGATGAAAAG	Aradu.VBP1F,Aradu.X99FI	Putative nodulation-related and resistance gene
Aradu.A09	34113825	34113945	ATTTATTAAAATAAAAAATTTATATAATTTATATAATTAAAATAAGACATTAAAAATAATTAAAAAATTAATTTACATTTTAATATAAAAAATGTATGCGTGCGTGTTCCCGTGTCTTAT	Aradu.X99FI,Aradu.T33CC	Putative nodulation-related and resistance gene
Aradu.A09	34114785	34114905	AGTGTCAATTGTCAAAGCATTCTTGCTGTTAAGAAAAGTGTCAATTGTCAAAGCATTCATCTCAGAGTGATAACAAGTTATATTTACTCTCTGCAATAATAATCTCAATAATAGTTAGAG	Aradu.T33CC	Putative nodulation-related and resistance gene
Aradu.A09	34115265	34115385	AGTTTTGAGAAGGCCTTTGCAAAATACGAAAGAGATTTTGCAGAGAGTGAATCCAACAGAGAAAAGATATATACTATCTGTTATTTTATTTATTTTTTATCAGAGTGTTCCATCATCAAA	Aradu.T33CC	Putative nodulation-related and resistance gene
Aradu.A09	34115385	34115505	ATAATCAACGGTTTTTTACAGAAAAACATAATTAAACTTTTTTATGAATATATATGAAAAATTAGTCATCATTAGTGTATTTTGATTATTTTATTTGTATTTAATTTGTAAATATAAATT	Aradu.T33CC	Putative nodulation-related and resistance gene
Aradu.A09	34160105	34160225	CTGCAATAATGCAAATGGAAAAACCAAAATGGTAAACCATAATATGGGGTTAAAAAATCACACCCATCCATCAAATAAATGACAAAACATGCACGCTTCTCAGGACAAAAATTCAATGGC	Aradu.ZW5JF	Putative nodulation-related and resistance gene
Aradu.A09	34161305	34161425	GTGGATTTTCCTTTGTTATTTTGCCAAAATTTTCCCTGTAAGAGCTCCAAATAAAGTCGACGACAGTAAGAGCTCCAAGTAAAGTCGACGAACTAACTCAGTTAACCCGGACTTTCCTGA	Aradu.ZW5JF	Putative nodulation-related and resistance gene
Aradu.A09	34173065	34173185	GTGTTTTTTAAACGCTTCACTGTAACTTCCTAGCTGATACCTTACATGTGATGGATCAACGTAGTTGCAAAAGCAATAAAGCCATTGGTAGAATTTGACCCATCTATAAAGGTGAAATCA	Aradu.8RC5R	Putative nodulation-related and resistance gene
Aradu.A09	34173785	34173905	GACTGGTTCTGTTAAAATGGTGTCGTTTTTCATTTTCTTAAAAAACAGAAAGTCTTATTCTTCTTCACTTCTCCTTCTCCTCATTCAGATATATCCCCACCCCCCAACACAAACCCTAGG	Aradu.8RC5R	Putative nodulation-related and resistance gene
Aradu.A09	34178910	34179030	CTGGGAGGAAAAGCAGGTAAAGATATAAACATACATACTCATGAGTCATGATCAGGTTTTCTTTTTGTTAAATTCAGATTTGAAGATTTTCTACTTTGTGCAATTGGAACAGGAACTTAA	Aradu.7T1HP,Aradu.ZP9DF	Putative nodulation-related and resistance gene
Aradu.A09	34182150	34182270	AATCCAACTTTTTTACTGTATTTTTATAATATTTTATTCTTTTAATTTTTAATTTATTAGTACTTTATTATTTAATTAATGATTAAATTTATCTTAAAAAAGAGATCAATATAACAGTTT	Aradu.ZP9DF	Putative nodulation-related and resistance gene
Aradu.A09	34219176	34219296	TGATTGCAAGCCATCAAATATATCATGTAATTTCTGCTTGGAAACCACCCTTCCACATTTAAAGAGCGAAAGTTTCTCAAGAGATTTCAAGCGAGACCACCCGTCTGGAAGATTCTCAAG	Aradu.GP5CS	Putative nodulation-related and resistance gene
Aradu.A09	34222896	34223016	ATTGTCTGTGATTGTTGCAGCTATGCGAAGCACCGGCTAATTAACACAAGAAGAAGAGTACCTGTACAGGTTAGGTGTCAATCTTACATGGATCTCAAGTTCTAATAGCACAAGTGAGGT	Aradu.GP5CS	Putative nodulation-related and resistance gene
Aradu.A09	34245443	34245563	CGGTAAGAGTGTCCTTCCCTCTACAGCTGATAAACACATCATGCTTCCAAAGATTCGAAGATAGCCCATTAGAGTCTGGCTTAACTAATTAAAATTTCTTAAATTTAATAATAATAATAT	Aradu.C9QSM	Putative nodulation-related and resistance gene
Aradu.A09	34277872	34277992	GACAATAGTGCATCATTTATTATGAATTTTGTTCCTCCAGCTAGGTACCTTGGGGTACGACAGGTACGTGACCAATGGCCCTTTCCACCACAACATAAATATTTATCCTCAATTGATATA	Aradu.ZG5UW	Putative nodulation-related and resistance gene
Aradu.A09	34283752	34283872	AGAAGAAGCGTTAGCAATGGAAATCGATGAAATAATTTCGTTGCCGATAGCGAAATTAAAAAGAAGTTATTTTATCAATTTTCATTGCTAACACTCCTTCTGATTACAAACTCCAAACGC	Aradu.ZG5UW,Aradu.09EWS	Putative nodulation-related and resistance gene
Aradu.A09	34286632	34286752	CTTGTTAATTTAGAGGAAGTAGATCTAACAGATTCCCAAAAGTTGGTAGAGCTTTCGAATTTCTCCAAGACAGATAATCTCAAAAGTGTTTATTCACCCCCGTAAGAAAAGAATTTGTCC	Aradu.09EWS	Putative nodulation-related and resistance gene
Aradu.A09	34291432	34291552	AGAGATAGAAAATGGACTAAATCGTCATGCAAGGGAGGGGAGTGCACGTGACGGGGAAAACGAGTAGCAATAAAACGATGGAATTGAATAATAACTTATCCATGAGTATGGTTCAAAATA	Aradu.09EWS	Putative nodulation-related and resistance gene
Aradu.A09	34293832	34293952	GCTGGTGACAGATATTAGGGCGTCGAAGTCATCACCGGGGAGATGATACTTGAAGTGGATGCTTGAGTATCAGCTCCCCAGCGATGACTTCGACGCCCTAATATCCGTCACCAGCGACAG	Aradu.09EWS	Putative nodulation-related and resistance gene
Aradu.A09	34296352	34296472	CATAATGCATGTTTTGTCATTTGTTTGATGGATGTGTACAAACCTGAACTCCATCCCAAAGTCTTTTAAGTTTAATGTTCCGGAAGCGAAGAGTAACAAGCTTCTCAGGACAAAAATTCA	Aradu.09EWS,Aradu.C837N	Putative nodulation-related and resistance gene
Aradu.A09	34308952	34309072	GTCACTGGCGGCGTCAAAGAGGGCGGAGAGTTCGGCGAGCATGGCGTTGAACCGTGGAATCGACTTCACCGCCATGCTCGCCGAACTCTCCGCCCTCTTTGACGCCGCCGGTGACATCCA	Aradu.C837N	Putative nodulation-related and resistance gene
Aradu.A09	34320352	34320472	AAGATATTAGACTCTCATGAATCATTTAAACTGTTTAGTTTGAATGCATTCAATGAAGACTATCAACAAATTGGATACTATGAGCTATCATGATATGAGGAGCTATCATGGAAAGCGGTT	Aradu.C837N	Putative nodulation-related and resistance gene
Aradu.A09	34363164	34363284	CCTGTTTCAGTTGCAGTAACCCATGTTCCTTAGAGAATTCGGAAAGTACTTCTTATAAAATTCCACCCGGAAGGCATCCCAAGAAATAAGATCATCGCCATGCTGCAGGAGGCGTCGTAT	Aradu.B1RD2	Putative nodulation-related and resistance gene
Aradu.A09	34364964	34365084	AAAAATATAACTTACCCAAATAATAATGCAAGAAGCACGGACCAAATTGAATCCAAATGAACGGTTGACGCAGTAATGGTAAGCACGTAAGGTAGTTTCAGTGCGTCCCACATGCTCTGT	Aradu.B1RD2	Putative nodulation-related and resistance gene
Aradu.A09	34387845	34387965	TTTTGTTATGAGACCATTTAATGGTCCAAATGTTCTGGGACCATCGAATCCAGTGCCTATTTCATTTAGTATTAGTGGTTTACTCATAGTGTATTTTTGTACAAAAATATCAAATAAAAT	Aradu.8IA8J	Putative nodulation-related and resistance gene
Aradu.A09	34388445	34388565	CAGAGACCGTATTGTGTGACGGAATCAGGGGACAAAGACCAAAGTTGGATAGATTTTATTTTGAAAGGTCGCGTTGTCAAATGGATAGGATCGGGTTGATATTTCACTCCAAAAACAATA	Aradu.8IA8J	Putative nodulation-related and resistance gene
Aradu.A09	34388685	34388805	TGACTAATAGCTAACAAACCGAATAGCAACAAGAACAACTAATTAGTATTAAATAAGGATAAGATAACTAAAATACTCATTTCCTACAATCCATCTCTTTTGGTTTGGCAGCTCCTTTCA	Aradu.8IA8J	Putative nodulation-related and resistance gene
Aradu.A09	34395405	34395525	TATTTTGTTTGGTGATTCTTGCAGCTTCATATTTAAATATTGCCATATCAAAATGTGGGTGTTAGGAAATACTACGTTTAAATATTCTCTAATGGCAAGCTTCTAAGATTGATTGGAATT	Aradu.8IA8J	Putative nodulation-related and resistance gene
Aradu.A09	34401500	34401620	GAGAAGCCTTTGAGGCGTATATTCTTTTGCATTTTCCGCATAGCAAACATGGTCATAATGAGGAAAGGATTTTGGGCTTTTTTGGGTGAGCTTGTAAGAAAAGATCTTTTTTCGAGTTAT	Aradu.K3TI2	Putative nodulation-related and resistance gene
Aradu.A09	34413860	34413980	GATTTCACAAATCTCTCAGTCCAATTTCTGTATTCTCACAAATCGGACGGTCCAATTTTATTAATTTATTAATTTTTGAATGATTTATTCTTGATTTACGGATCATAGATAGATAAATTT	Aradu.K3TI2	Putative nodulation-related and resistance gene
Aradu.A09	34424488	34424608	AGCCAGTTTATTTGGTTTTTGAATTCATTGTAGGGACGATCATGAACTCATCAGAAAGGTTGTGAATAATGTATTGAAAATGCATATCCTAAAGCATCCCATAGTGCCAACAAGCCTGGT	Aradu.GH8X4	Putative nodulation-related and resistance gene
Aradu.A09	34437763	34437883	ATTATATTTTTAATCAATTTGGTGTCTATGGATTGCAACAAGTAGCAAGAATTATATTTTGTAGGAAATGAGTGTTTTAGTTATCTTATCATTATTTAATACTAATTAGTTGTTCTTGTT	Aradu.R3SU9	Putative nodulation-related and resistance gene
Aradu.A09	34452701	34452821	AATAGGTTAAATTTTTGGTTCATGAATAAATCAATAAAATGAACATCATCTATATTATCTAGAATAACCATCTTTGGGTTCACCAAGGATCAAACTCCTAACTTTTCAGATCTATAACTC	Aradu.RT9LH	Putative nodulation-related and resistance gene
Aradu.A09	34598909	34599029	TATTGTTACGGCCCGACCCAAGAACAGTATGGGCCAACCCGACCCACGGACTACCCGACCCGAACGGTCGGGCAGGAGGCATCCATAAGCCGACCCGGACACGCGTCCTGGACAGCTCCC	Aradu.A2T6H	Putative nodulation-related and resistance gene
Aradu.A09	34599029	34599149	CATTACAGCTGTCCAAGGAAGTTTCGAGAAAGGCGAGCTCTGCCCTTAATGGGATCTATCTCTGACACGGTATATAAGGGGAGGGTCTAACCCCTCCCCCGAGGTAGTTACATATCACCC	Aradu.A2T6H	Putative nodulation-related and resistance gene
Aradu.A09	34599269	34599389	TTGGAGCAAGGCGTCTCCCATCACCTCAATCTCTATCCGACCCGTTCGGCAACCGACCACCGTACACCTATTAAATTGAACATCTGCCATATCCATTATTCACATTGTTTATTATTTTCA	Aradu.A2T6H	Putative nodulation-related and resistance gene
Aradu.A09	34599389	34599509	TTGTCTACCTATACTTCTCGTTTTAAAAACTGATTTAATTAATTAATTAAATTTAAAAGCTTAACAAAAAATGAATGTTTAAAGGAAGAGTAGCGCTATCGAAATTTATCTATGAAGTAT	Aradu.A2T6H	Putative nodulation-related and resistance gene
Aradu.A09	34599509	34599629	GAACCACCTAATACAAACTTAATCTTTTTTCCTTTATTATTCACTTGCTTCTTCTGACTTGAAAGAGTTGCTATAATCAATATGATTAGGTCCACCGTTCATAACGGGGTCCGTTGCCCT	Aradu.A2T6H	Putative nodulation-related and resistance gene
Aradu.A09	34599629	34599749	TCGAGGCAAAATACCTATTAGACTCGGGGCTCAACCGAATTTATAATAAAATAAAATCAAAATAAATAAAGAGATCAAGTAAACCTGTGAAATGATAGGCATAAATGTACTACTTAAAAT	Aradu.A2T6H	Putative nodulation-related and resistance gene
Aradu.A09	34599749	34599869	TCTATTAATATATAATCTTTTAGATAGTTAGCTATTTGAAGCTATTTACGTGCCAAGCAATCAAATATCTAACATGTAAGTGCCTTGTTTTATCTCCAAACTATAAATGGTTGGTATAAG	Aradu.A2T6H	Putative nodulation-related and resistance gene
Aradu.A09	34600349	34600469	TGTATTATAGTAATTCTAATTTAGAATATCTGTATATATACATCTGTACCTTATAATTGTCCTTCACTTTTACATAAGTACCAAACACTATCTGAAGTGTTAGAGGCTTAGAGCACACGT	Aradu.A2T6H	Putative nodulation-related and resistance gene
Aradu.A09	34602389	34602509	TCATTCTTTGTCAACTATACGGCTTCGTGTTTTATTTTGAGGAGCCTTCTCTCTCATCAGCTTTAGTTTGGGTCATTCTTAAATAATTATATTACAGTAAGTATAGTAATTAGGAAAGTT	Aradu.A2T6H	Putative nodulation-related and resistance gene
Aradu.A09	34602509	34602629	TTATTGTGTAGATAGCATTAAACATCTATACTTGTAGATATTACATGGACACTTTGTTTAGTAAACATGTTTGAGTTGTTCATGCTCACATGGTTAGTTGATAGAAGAGCATATCAAGGA	Aradu.A2T6H	Putative nodulation-related and resistance gene
Aradu.A09	34602869	34602989	ATTTGTTTGGATAATCTGATTTTTTAATTTCTAGAAAATGTGGCTAAACTTCTCTAACTAACACATTAATATATTCTCTCACATCTAATCCTAACTTATTATAAAGCCATTTTATATACC	Aradu.A2T6H	Putative nodulation-related and resistance gene
Aradu.A09	6038318	6038438	GGGTAAGTGACAAGTTGAGTCTCGGACCTTCTGGGATCTGAATTCTTCACCATTAAAAAATTAGGGTAAGAGAGAATGAAGAGTAATTCTGTTATTGTTCAGTTTGAATGGTGATCACAC	Aradu.565PC	Putative nodulation-related and resistance gene
Aradu.A09	6038438	6038558	GTACGTCGCAAACAAGCTAAGTATTGTATCGAAATAATGACATCCTGAATGATATAATATTTATTGAGCAATGCTAGGGGATCAGCAACTTTTGTGATTGGTAGCCATCAAATAGCCATC	Aradu.565PC	Putative nodulation-related and resistance gene
Aradu.A09	6038678	6038798	CACCCTTCATGACTCAATTACCATCAAACCCCGTCTTCTAATAACAATATGCAAACTGCACTGCCGAGTTAATAGGGAAATTGAACAACAATCAAATAAACAAAAATAAGTAATGGTGTG	Aradu.565PC	Putative nodulation-related and resistance gene
Aradu.A09	6040358	6040478	GGTGGTTACTCTAACAAAGATTTTATAATTGTCATTATATAATTGATTTTTAGATGATGAATTGTAGAATTAGATTTTGATATATTATAAACAATTGTTGTGGATCTCTAGACTAAACAA	Aradu.565PC	Putative nodulation-related and resistance gene
Aradu.A09	6040478	6040598	TTCACAATACAACAATAATGTGTGAAAACAACTGACATTACCTCAATGTCCTCCAACTCCAAGCCATCAGATTCATCTTCCAACTCCAACTCATCAGATTCATCCTCCAACTCCAAGTCA	Aradu.565PC	Putative nodulation-related and resistance gene
Aradu.A09	6042398	6042518	CATTATAATATTAAAATAATAGTTAATTTATTCGAAATTTAGAACATGGAACTTGATTTGATTAGTATTTACCATTTAGTATATATATTATTGGGGCAAAAATTTTTCGAAAGTGAAAAT	Aradu.565PC	Putative nodulation-related and resistance gene
Aradu.A09	6042518	6042638	CCTTTTATGTGGTTGATTATTACTTTTATTCTCTCTTTTTGCGACGAAAGCATTGCATCATGACATATAGTAAATTAATTAAAAATTATGATGGCTATATATAAATAATTATTGGAAGTA	Aradu.565PC	Putative nodulation-related and resistance gene
Aradu.A09	6044918	6045038	GCTGGTAGTGATAGTATAAATGTAGGAGAAAAACTCGTTCTGTTTTTGTTGACAGCAACAGTGAAAATACAAAAGAATTCAGTGTTATTATAAGAAAGCCAAAAAAGAAAACTGAAAATA	Aradu.565PC	Putative nodulation-related and resistance gene
Aradu.A09	6046958	6047078	ATTTCTGTCAAAAAATAAATTTGTTTTGATCTTGTCTCTATCTATCGTGAGACATGACGGTCCTTTCGTCATTTTCTCTCACCAAATTTAATAAAAAGATCTATATGATACTTAACGTTA	Aradu.565PC	Putative nodulation-related and resistance gene
Aradu.A09	6047078	6047198	CTGATGTAGATGCCGAGTCTCTTTTAAATGTCATATTGGCTAATGAGTAATGGTTATGGGTCAATTTGACTCCCTATGAACAATGGTTAGAGATTAATTTGTCTCTTTATATATAGAGAA	Aradu.565PC	Putative nodulation-related and resistance gene
Aradu.A09	6047798	6047918	AACGGTGAGGAACGCGCAAAAATACAAATTTATGAGGCCAAAATTACCATCGAAAAGACGGCGATGACTTCAAAAAATTTGCTAATTATAAGTCTGCCTGTAATTAGGTGAAGATTTTAC	Aradu.565PC	Putative nodulation-related and resistance gene
Aradu.A09	6047918	6048038	CATTTAAATTTGTCCGCCACTAAATCCAACAACTTTTGGCAAATTTCTTGTAGTGTCTTACTATTCGTATTTGATTTGAAAGAGGAATGAGAGGTTTTTGCTGAGATGAATAATCATTCC	Aradu.565PC	Putative nodulation-related and resistance gene
Aradu.A09	6048278	6048398	AGAAAAGATAACAGAAGGGCTGCTATGTCTCGCAGAGGACATGAACAAAGACCAGAACTAAGAACAGCTCCAAAAATTTAATAAAGGAGGATTCAAAAATTAAAATCTTATATAATTAAA	Aradu.565PC	Putative nodulation-related and resistance gene
Aradu.A09	6048518	6048638	TTCAATAAAATATGAAAATTATCTATTTTTGAAATATTTTATTAATTGATTTATTTTATTAAATATTAAAGCGATCGTAAGTTGTATTTTATTATGTTTTATATCGTAAAAAATATGAGA	Aradu.565PC	Putative nodulation-related and resistance gene
Aradu.A09	6048638	6048758	TAAATAATATGATCAATTTTTCTAATAATTTTGTTATATGAATTTTAAATATATTGGGGAATAAATATGTAAAATATATTTATTTTAACAGATTTATTTAATATTTTATTATTTTAATAT	Aradu.565PC	Putative nodulation-related and resistance gene
Aradu.A09	6048878	6048998	CCGTGTTATATTAATTCATTAAGTGTGTATTTGAATTTCAGTTTGTAAATGAAAATTTGCATAAAATTAATTTTGTAAATTTTATTTTGATGAAAATTAATAAAATTAATATTTATTTAT	Aradu.565PC	Putative nodulation-related and resistance gene
Aradu.A09	6049958	6050078	AAAATGAAGAGTAGAATTGATAGAAAAGGAATAAATTTCTCATTTAATTTTTCAATTGTAATTAACCTTCTCCAACATAAACGCAAAAATTAGAATTTTTTACTTCACATAAACGTCCGT	Aradu.565PC	Putative nodulation-related and resistance gene
Aradu.A09	6051158	6051278	GACAGATGCTTGAGAATAACAAGAAGAAGCACCGGAAAGTGGCATGATGTGTATGTAAAGTACGGTAAATCAGTTATCTCTATATGGCCATGATGAGTTGTGATCTCATTATTTGAAGTG	Aradu.565PC	Putative nodulation-related and resistance gene
Aradu.A09	6052238	6052358	CTTCTTCTTGTTGAGGAGAGTCGACCGGAAATTTTGCATTTTCTTGTTGACGAGAGTCGACCGAAAATTTTGCATTAACTGTAAAATTATCCCGGGAGAGAGTTTGACAACACAACATAG	Aradu.565PC	Putative nodulation-related and resistance gene
Aradu.A09	6070205	6070325	GAGGAAAAAAGTGTTGTTTTATTGTTTAATGCGTTACACTCTCACTTATTGCAATTTTATAAAGGATTATGTTAAGTAACAATGACTTTTTTGAACAAAACACACTGTATCTCTAAATTA	Aradu.KFS00	Putative nodulation-related and resistance gene
Aradu.A09	6075845	6075965	AAGACAAATCGACCCTTGACCATTGTCCATTCGCTAGCATGACACTTAACGGAAATCCGACGTCCACATCAGTAATGTTAAGTGCCACATAGGTTTTTCCATTAAGTTATTAAATATATA	Aradu.KFS00	Putative nodulation-related and resistance gene
Aradu.A09	6076325	6076445	TATCAACATGATAAACTTCCTGATACTATTTTAATAATTTATCCAAATAAGTGATAAAAATAATATTTAATATATTTGTATTAATAAAAAGAGTTACTTGACAACAAATCAATTCATGAC	Aradu.KFS00	Putative nodulation-related and resistance gene
Aradu.A09	6076445	6076565	ACACAAACCTATCTTTAATAGTTACTGTAGTATGTGAAAATTAGGTTTTATGTGATAACATATTAATTATTTTTTAAGTAATAATAATAATAATAATAATAATAATAATAATAATAATAA	Aradu.KFS00	Putative nodulation-related and resistance gene
Aradu.A09	6080285	6080405	CTAAGAGTAAATTTTCATTTCCTCTTCATCATAGCATAAATAGGTATATTATTAGGAGAGTTCTGTAGTAGCATTAGTTTTGGTAGCTAAAATTAACATAAATTTGACTTATAAATAAAA	Aradu.KFS00	Putative nodulation-related and resistance gene
Aradu.A09	6083165	6083285	CACTCGTCATCATCAAGTAGTTACCCAGTGGCTTCCCTCTCTTGGTCTAAGCTCTTCATCAAGTCTTGCCTGTAAAGCTCTTTATAATAAATTAAAAAGTTTATACAAAAATATTTTTAA	Aradu.KFS00	Putative nodulation-related and resistance gene
Aradu.A09	6083285	6083405	AAATATTTAAAAGAAGAGCTAATATATACTTATCAAAATTTTAAAATTTAATATAATTTTATATATTAATAAATATTTAAATTCAATCTTTATCAAGGTCGATACCGGGTGAGACTCAAT	Aradu.KFS00	Putative nodulation-related and resistance gene
Aradu.A09	6083765	6083885	TAATCTGACGCATGATTTTGTCCGTTCAACAATTAGCAATTACCACTAATTTTGCATTTAGTCCATGGAAAGTGTTAGGTAAATAATGATCATCTTAATGAATAATATGAATAATCACTA	Aradu.KFS00	Putative nodulation-related and resistance gene
Aradu.A09	6084365	6084485	CTAGAGAGAACTCGGAATCTTGTGTTGCAAGAAAGACAGAGAACAAAAGATAATTGTGTACAAAGTGAAAATAAAGTTGTGATTGTATTACTTACTTGCTATAATTATCATTTATCAACA	Aradu.KFS00	Putative nodulation-related and resistance gene
Aradu.A09	6084725	6084845	AAACATGTATAAATTAAAGTTAAAACTCATATAGTTAATTTAATGTGAAGTTGATAATTAAAAGTTATTAAATAATAATTTAATTAAATCTATCAAATAATTTAATAATTTTCAATTATC	Aradu.KFS00	Putative nodulation-related and resistance gene
Aradu.A09	6091445	6091565	AATCGAGTTTTGCACATACACGTATCAATATACAGTTTTGCACATTTGGGTAAAGAAATCTCCATTTCTATTTATTTAAGTAAATTGTCCTAAAATTAATTGGATATGAGTTTTCACTTA	Aradu.KFS00	Putative nodulation-related and resistance gene
Aradu.A09	6091565	6091685	TAAATTAAATGTAAGCAAATTAAATATGTGATGAGTATAACTGATTTAGCAGCTCTTTTGTATTTATAAAATAATTTTTTAACTTACTTTCACATAATAATAAGTATATATAGCAAGCGA	Aradu.KFS00	Putative nodulation-related and resistance gene
Aradu.A09	6091805	6091925	TTATTCTACAAGTACAAAGAAAAATGGACATACTCTACAGTAGCGTTAAGCCTTCCCTCTATAAATCCGAAGAACACAAAAATCAAAGAAACATATATAAGAAAGCAACAACCACAATAT	Aradu.KFS00	Putative nodulation-related and resistance gene
Aradu.A09	6091925	6092045	TCATTAATTCCATACGATGTATGAACGTCTTTCGACTTTAAGTTACCATCCAACGACATTGCCATCAGGATTCCGGAGCAATATGATATCCATGTAATTCATAAACCAGCCACAGTTTCC	Aradu.KFS00	Putative nodulation-related and resistance gene
Aradu.A09	6092045	6092165	TCCTTCTCCCATGATACCTTACCCATCCCCTACCTTACACATTGTACCCCAGTTTGATCTCCGCATTACATGAGTCTCCATCAAGTTGAATGTGCAAAAGTTGTTCAAGTTTTTCCCTGT	Aradu.KFS00	Putative nodulation-related and resistance gene
Aradu.A09	6093365	6093485	AAGAATAGCTCGGTCATAACCAGGCAGGAACATTTGGCGCCCACCGTGGGGCCGAGCTTATAACACTTTCCTTGACAGGTCCCGAATACCCTATCGTCTGTGAATGGCTGATGCACCTCC	Aradu.KFS00	Putative nodulation-related and resistance gene
Aradu.A09	6098645	6098765	AATGCTGGCACTCTTTTTCCTAAAGTTAGGTTTTGCTCAAGGAGGTTTTAACGAGGCTAGCGACCTTAGTTCAATTTGTAAAGGTCATACATACAAATGAAAGTTATTTTTAGTCAATAT	Aradu.KFS00	Putative nodulation-related and resistance gene
Aradu.A09	6098765	6098885	ATTCTATACTAACATAAAGCTTACTGCTTACCACAATAAACAATTCCTGTTTAAACTCAAAACCACGCCAATAATAGGTGTGCAAACCGAACTGATGATTCCATATCAGTAATCAGACCC	Aradu.KFS00	Putative nodulation-related and resistance gene
Aradu.A09	6098885	6099005	TAAACAGAGGGATACAGATAAGGCAAATATATCCTAAACTTATCAGAAATGCATCAGTTACAAAACAAATTTTAACAGATCTTAAAAGGGGACCCATACTGCCCCACTCAAAATAAAAAC	Aradu.KFS00	Putative nodulation-related and resistance gene
Aradu.A09	6099485	6099605	CAATTCGGCACTTACCACAGAACTCTGCAACATTTTTCTATGTCTTTTTTCCTGACTTCGACCTATGCTAGCCAAACGAAAGCCCATAACCTGCGACTTTCAAATATCAACCTTGATAGT	Aradu.KFS00	Putative nodulation-related and resistance gene
Aradu.A09	6099845	6099965	CTCTTCTTGAAAACAATGCCCCTTTTTCTTTGGCATCGGCTGATTAACTTCGGCCTCGCCATCCACTTTGTCTAGGTTCGATGAAGATCCTTCAAAGTTCTTCATCTTAAACCGCGCCCT	Aradu.KFS00	Putative nodulation-related and resistance gene
Aradu.A09	6101045	6101165	AGCCCACTTCGAACGGTTCAAAGTCTACTTAGGAAGTTGAACCCACTTTGGGAAACGGTACATTCATTAATATCTGTCATCAAACTATTCCTTCTTATTTTACTTTATCAAAACTTACAT	Aradu.KFS00	Putative nodulation-related and resistance gene
Aradu.A09	6101165	6101285	TTCCCTTAAACAACAAAAACAAAACCAAGCAGAGTATTATTTCAAGTAATGAGTCAAGTTGACCTGGGGGCCCCTCATACCGAACTATAACTCGGTCTAAATGAAAGCTCAACCTACCTC	Aradu.KFS00	Putative nodulation-related and resistance gene
Aradu.A09	6101645	6101765	ACGAAGTATAGCTCGGCCGACCAACCCTTAAAGACGAAGAATAGCTCGGCCATAACCAGGCAGGAACACTCACTGACATAACCATCACCATCATCAACAACAGTGCATCCTTCAATTCTG	Aradu.KFS00	Putative nodulation-related and resistance gene
Aradu.A09	6104285	6104405	ATAAGATCAGATTCAGTCCTAACATGTTTAAATGTAACCCAAAATTATTAAAATTTGGTTAGCACTTAACCATCAAAAGAAAAGTGAGTAATTTTATACTATTGAATGAAATCTCACACT	Aradu.KFS00,Aradu.NP598	Putative nodulation-related and resistance gene
Aradu.A09	6104645	6104765	CTAAAAAATCGATAAACCAAATTTTGAATCAGTCTAAATTAATATTTTTTATAAAAAATGACTACAATATTCCTATTTTATATATATATATTAAGAATTCTAAATCCTAACCCTTCTCTT	Aradu.KFS00,Aradu.NP598	Putative nodulation-related and resistance gene
Aradu.A09	6105725	6105845	TGCTTGAATCAAAGCCAGATAAATTTGCTGCTTGAAAGAGAGCATGCTTCCACTTTTCCAACATCTCATGAGAGTGCTTAGAACTCTTCTCATGCATGGCAAACGCTGCATGATAGCTTC	Aradu.KFS00,Aradu.NP598	Putative nodulation-related and resistance gene
Aradu.A09	6105845	6105965	CCTTCTGCCTCCGAACATGCGAAGGATCCACTCTATAGAACACAGGAATAACATGTTGTCCTCCATTCTTCTTGTTGCACTCCATGATCTCAACGATCTCATTCAAGCACCACGTCGAAG	Aradu.KFS00,Aradu.NP598	Putative nodulation-related and resistance gene
Aradu.A09	6105965	6106085	CAGCATAGTCTTCTGAGAAGATAACAAGGAGAACAATGGAGTCTTTGATGGCCTGGACAAGTGATGTCCAAACCTCTTCTCCTTTCTCAAGCCTGTTGTCTATGTAAGTTTCGATTTGGT	Aradu.KFS00,Aradu.NP598	Putative nodulation-related and resistance gene
Aradu.A09	6106085	6106205	TTCGGCGCAAAGCTGCATGGAGATGGCTTGTGAAGTTTTCGCGGGTGTCCTCGCCTCTAAAACTGATGAACACATCGTATTTCTTGAGATCATCAGAAATTAGAGAAGAGGATGAATAAT	Aradu.KFS00,Aradu.NP598	Putative nodulation-related and resistance gene
Aradu.A09	6106205	6106325	AAGGATCCACAAAAACCATCTTTAGTTTGTTCTTGGTAAATTAAAGTTAGGTTTCTCTCAAAGTCTATTTTGCTCGATTTTACGTTTGTATCAAATGTTTTTATCCTGGTTCATATATAT	Aradu.NP598	Putative nodulation-related and resistance gene
Aradu.A09	6106325	6106445	ATATAAAAGAAAAAGAACCTGTTCTTCTCCGTGGGAATCAATGAAGTGGAGCATTATTTATGTGTAATATTTTATAATACTTTATTTTATGAACTAAATTTTGAATTGATTCACTTATTC	Aradu.NP598	Putative nodulation-related and resistance gene
Aradu.A09	6106805	6106925	TATAATGTATTTTTATTTGATTGGTGGTTGTTCATATTATTCAAGATGATCATTCCCCAATTGTTAAAAGATATATTCCAACGTTTAATTTAAATAAACAATATCTACCAAACCCGTCTC	Aradu.NP598	Putative nodulation-related and resistance gene
Aradu.A09	6107045	6107165	TATTTTTTCATTTAATGTTAGTTTCTTGCTTAGTACTTGTTACGTTAATTTGGAAAGTCCCGTTAATTAAGTGTCCTTTGCTTATGTTGATTCGTGTAGAAGTTTATTTTAAAAACTAAG	Aradu.NP598	Putative nodulation-related and resistance gene
Aradu.A09	6108005	6108125	CCCACATGAGTGGATCCGTCCCTGGGGCGATGCAATGAGAAATCCGTCCAGCGCTACGGAAGATACTCGGCGATAGCTAGTGAGAGATGAGAAGAGAAAAAGAAGGTTTTCTAAAATAAA	Aradu.NP598	Putative nodulation-related and resistance gene
Aradu.A09	6108965	6109085	TTTAATTTTAAGAACCAATTCATGAGATAAAAATTGTTTAAAACGTATAAAAAATTAATATATACACGTGCAAATAAAGGGACTCACTCCAATTTTAATAGAATTCTGTTAATTTTTAGT	Aradu.NP598	Putative nodulation-related and resistance gene
Aradu.A09	6109205	6109325	TGTCAATAATAATTAATATTAAAAACACTTTTTCTAAAAGATACATATATAAGGAAATATATTCAGGAGACACATTTATAAAGATATTTTTATTAGATACCGTCATAAAAAAGATATTTT	Aradu.NP598	Putative nodulation-related and resistance gene
Aradu.A09	6110525	6110645	CGTCTTCTACCTCTGGCCATTAACAGCAAGCTCAAGCTTTTGTTTCTTTCATTGTTATTCATATAGATAGGGCAGCATTTTTTGTTTTCTCTTTTCGGTTTTGCAGCAGCGTGTATGGAA	Aradu.NP598	Putative nodulation-related and resistance gene
Aradu.A09	6113525	6113645	CAAGTCATGCATTTGTATGCTTTATTTTTCGAAAAACATGTTCTATTAAAATGTCATTCACTTACTTTATCATTTTTTAATATGTCGCAAATTTCATCTGGGTGCCACACTCTGCTACGC	Aradu.NP598	Putative nodulation-related and resistance gene
Aradu.A09	6114845	6114965	TGAGGACGAGGCTTAACAAGGTAACACGTATCCTATTTATTTGGGTTAAATAAATTAATTGAACCAATATCAATGCATATATTAATTCAAGAAAATTATTCTAAAGGACCGCTAGGAGGA	Aradu.NP598	Putative nodulation-related and resistance gene
Aradu.A09	6118325	6118445	GTGCATGTGCTGCTCTGACACCAGTCGTCACCTATCGATTTGGGCTCTTCTCATTTTTTATTATTTTTAAAAAGAAAATTTTTGAGAAATTTAATAATATGTGATGAGAAACACCGAATA	Aradu.NP598	Putative nodulation-related and resistance gene
Aradu.A09	6118445	6118565	AATTATACAAAATCAATTAAAACACAACATGAAAACATCTTTAGCAAAAGATGAAATAGTAGGCGGCTTTATCTGAGTGGTCACCTACTAAAAATGGAAATAATGAATATATTAGATGTT	Aradu.NP598	Putative nodulation-related and resistance gene
Aradu.A09	6118805	6118925	TTATTCATAAAAGTCATTGTCTACTATCTATTATCTATTATATCTATTATCTATTATATATTATTAATTTTAAAGCCAAAATGTGCCACATGTCACTCTCTCATTGCAATTGAAATCAAA	Aradu.NP598	Putative nodulation-related and resistance gene
Aradu.A09	6120245	6120365	ATTTTTAAATATTTAAAATTTATTATAAAAAATAAATTAGATAAAAATGAGCGCAATCAACTTCTATTTTAACTTCTGAAATCCAAAATCAGAAGATGATGAATGGTCCAATGACTTCAA	Aradu.NP598	Putative nodulation-related and resistance gene
Aradu.A09	6120365	6120485	ACCCAATTTTAAGGATTTCAGTTTTTTGGTTCATTTTCAGATTGTTGCAGTAATTATATTTTATTAGTTTTGGATTGAACAAAAATTTCTTTAATGGAATCTTGATGGTTAAAATTTTTT	Aradu.NP598	Putative nodulation-related and resistance gene
Aradu.A09	6120725	6120845	TATATTTTTTCTCTTTTGACTCTAATTCTAAAAATTTTTCTTCCATTCTTTCTAATTTCTTTCTAATTCTTAGTACAAATCCGTATCAAAATGGCTAAATAATCCCTCAAATTTTACCCA	Aradu.NP598	Putative nodulation-related and resistance gene
Aradu.A09	6121085	6121205	CTCCAAGGTGTATCTAATGGTTGATTACTCTAATAAAAAGTTATATAAAATGTGTATAAATATATTCAGAAATACATAAAACTAATTTGATAGTTAATTTTTAATACTTATAGAGTATTT	Aradu.NP598	Putative nodulation-related and resistance gene
Aradu.A09	6121205	6121325	TTAGTTTTTATAATGAAATCTATTATGATTTTAATGTAATTATATTGTGTTCAAAATATTTAAATCAATATCATATTATAATTACTGCCTGTTTGTGGTACTGATGAGTACACTGACCCT	Aradu.NP598	Putative nodulation-related and resistance gene
Aradu.A09	6121325	6121445	CAAACATTACAACATTGTGACCACAATCATGGTTGAGGTCTAAGATTAATTTAGAACATTAATTAAATTTTTAGGAAAATGGTGAAACTGATGCCGTTAAGAAGAGTACAGGCTATCAGT	Aradu.NP598	Putative nodulation-related and resistance gene
Aradu.A09	6121565	6121685	AAATAATTAAAAAAGATTAGATATCATAAATATGTCATTATAAATATTACATATATATATAAAATTATAAATATTAATTAAATGAGATCATTCTCTATATTGTATTAGCGTTAGATAAAT	Aradu.NP598	Putative nodulation-related and resistance gene
Aradu.A09	6122045	6122165	AAGATGGAATATGTTGGCATATATATTTAAAATATTATATATTAATATTTAAATATATAATATCTTAAATATATCAAGTGCTATTGCAGTATTGCTATTATGTTATCTATCAGCATAACG	Aradu.NP598	Putative nodulation-related and resistance gene
Aradu.A09	6122165	6122285	AAGAGTGTTAATTTATAAATCAAGAATATAATATAATTCAATTATAATAATGAATCAATATAATATCAAACTAAATAAATTTAAATATATTCAAATATATTTATTTGATTTATTTATGAA	Aradu.NP598	Putative nodulation-related and resistance gene
Aradu.A09	6122285	6122405	TAAATATAGATTTTAGTTACTTTTTTAAAGTAAGTATTTTATTCAATTTTGTATTATTTAAATAAAAAATAATTTAAGAAGACTGATAATATCATCCCTAAAACATTAGTTGCTTAATTT	Aradu.NP598	Putative nodulation-related and resistance gene
Aradu.A09	6122405	6122525	AACGAAAAAATTTAGGAGGCCAGTATTTTTATTAAAATTTGGTCAATACTTAACCAACAAAAGAAAAATGAAGAATCACATACTATTGGATGAAATCTTACACTATTAAAAATATCAATA	Aradu.NP598	Putative nodulation-related and resistance gene
Aradu.A09	6123605	6123725	AACTAAATTTGAGTATTTATTTTAAAATTTTTTATTATACAATAATTAATTTTTTGACGGTATAATTATATCTATTATCTATTATTCTATTATGGAAAAGTATACAAAACCAAGAGGTAA	Aradu.NP598	Putative nodulation-related and resistance gene
Aradu.A09	6157896	6158016	GAGAAAAACTTCCTCCAAACTCGGTAAACTCTGCAATGGATTAAGCGGGTAGATTAGGAATCCTTAGTTGTGGTTACTTACCAGTATATATGGGTAAAGAAGCCGCTGCAATGCATGTTG	Aradu.A0DVE	Putative nodulation-related and resistance gene
Aradu.A09	6159576	6159696	AAAGTGTACCTATTATAGTTATAAGAAGAATTGGAACCGACTAGAGCTGGTCAAACTCGACGAAATTGGTCAAAACAAACCGATTCAACGGAATGTAAAAGTGAAAACTTTTAAATTGAT	Aradu.A0DVE	Putative nodulation-related and resistance gene
Aradu.A09	6159696	6159816	GAAGATGAAATTTGAATTCAAAGTCTCTTTGTTACTACAAACTCTCTTTATTATTAGATTACGTTGTTTTTTATTATTTTAAATTATTATTAAATTATATAATAAAAATATGTAATAATT	Aradu.A0DVE	Putative nodulation-related and resistance gene
Aradu.A09	6161616	6161736	AAATTCCAATGGTTCGAACTTCCTGTGAGTTGATCAATACAGATATCCTGTGAGTTGATCAAAACAGATTCAATGGATGCATAATTTTGGTCATGTATAAAAGGGCTCCTAAGTTCACTT	Aradu.A0DVE	Putative nodulation-related and resistance gene
Aradu.A09	6161976	6162096	TAACAATTCTTATTTATTTTTGAATTTCTTAAATAAAATTTATTATAAAAATTAATCTTAAAAATATTTTATATTAATTTAAAAAATTCAGTGTTATGTTTGTTGGTTCAGAGACTGATA	Aradu.A0DVE	Putative nodulation-related and resistance gene
Aradu.A09	6162936	6163056	TCAGTCTCAATCTTTTCGTCTCTATCTTTTCACCAAAACGCTACCTTAGAGATAAAAACAGAAGTTGTGCATATCAAGTAGTATATATCTATTATATTATATATATTTAATTTTACAACC	Aradu.A0DVE	Putative nodulation-related and resistance gene
Aradu.A09	6164256	6164376	ATTTATATTTTTCTAACGTTATTACCTATAAAAGTACTAGTTTTATATTTGCTGTGCATGTGCGGCGTGCTTAAGTTTATGACAACGCTAATTAAAAACATTATAGGCCATGTGTAGAGG	Aradu.A0DVE	Putative nodulation-related and resistance gene
Aradu.A09	6164376	6164496	ACAGGCAGGGTTGGACAAAAATATTATTATAACTCTATTTTAATGGTGGGAATAATACATGGAACTTCTTGATCTTAATTATTAAAGAATATATAATTAGGTAAATTCTATCCGATTCTT	Aradu.A0DVE	Putative nodulation-related and resistance gene
Aradu.A09	6164496	6164616	CTTAAAATAACATGTAATTTATTTTCTATTATATGTTAATTTCTAATTAGATGTTATTTTAATCGATAACTATTTCTGTAATGACTTCACTCCTCTTCATTGTTTCATCATCGTCGCATC	Aradu.A0DVE	Putative nodulation-related and resistance gene
Aradu.A09	6164616	6164736	TTTCAAGTATCACCGTTTTATCAAGTATCCTGTTCTTTCTGTCATGCTGTCGTCGTCTTCCAAAGCATCACTGCCGCCGTCGACACAAGCAACGCTGCTGTCTTTGCGGTAAAAAACAAT	Aradu.A0DVE	Putative nodulation-related and resistance gene
Aradu.A09	6164976	6165096	TAGACATGAAATAAAATTTTTGTTAAATGCGGAGAAAATGCAGAAACAGTGTGAGAGAGAAAGAGATCGCGAGGATAGCGGCGCTGCTTGTATCGACGGCGGCAGTGATATTTTGGAGGA	Aradu.A0DVE	Putative nodulation-related and resistance gene
Aradu.A09	6165096	6165216	TGGTAACGGCATGACAGAGTAAATGAGACACCCGATGAAACAGTAATGTTTGAAAAACGCGACAATAATGAAGAAATGAGAACAAATGAAAGTCATTACAGAAAAAGAGTATTATCAACT	Aradu.A0DVE	Putative nodulation-related and resistance gene
Aradu.A09	6165216	6165336	AAAATAATATCTAATTAAAAATTAACACATAATAAAAGATAAGTTATATGTTATTTTAAAAAGAGTTAAATAAAATTCACCATATAATTATATATTATTGATGTTTAAATTTGTGCTCGA	Aradu.A0DVE	Putative nodulation-related and resistance gene
Aradu.A09	6165336	6165456	CCCTACATAGCCCCTTACCAATGCAACAAGTACCTTTTGTTTGGTGTGTTAGTAAGTAGCTTGTTAAAATATGCATGTAGATAATAATTATAAAGAGATGAATGCTATGGTATTTAAAAT	Aradu.A0DVE	Putative nodulation-related and resistance gene
Aradu.A09	6165576	6165696	AAGTTCAATAGACCCATAGAATTAGCCTTATAAAGATGGAATATGTTGGCATATAAAGACTGGACATTAATTTTATTAGAATATATTTAAAATATTATATATTATATAATATCTTAAATA	Aradu.A0DVE	Putative nodulation-related and resistance gene
Aradu.A09	6166896	6167016	GATAGATTAATGTTTAAAAATATGAAATAAATTATGTTGTTGGATTACTAACTATTGATTAAAATTAATAAATTCTGATAATTATCTATTATATCTCTCATTAATTAAATATTTTATCTA	Aradu.A0DVE	Putative nodulation-related and resistance gene
Aradu.A09	6167376	6167496	GTTCTTTATTTTGGTTACTTTTTACTTTCTTTTAACAATTAAGGTTATTAATAGAAAAATCAACTAATTATCTATTTTTAAATAAATCAAAACGTTCATTAGTGTAAATTATTTAAATAA	Aradu.A0DVE	Putative nodulation-related and resistance gene
Aradu.A09	6167976	6168096	TTTTTTCAACTTTGTTATTAATATTTAAAGCGTTTAAATTCTGCCTCTAAGCTTTTAATCGTGTTCTTATTTTGTCCCCATTCATGGAATCTGTTTAAATTTTGTCCTCACCTATTAATT	Aradu.A0DVE	Putative nodulation-related and resistance gene
Aradu.A09	6168336	6168456	CTAAGGAACGAAAATATTTTAATTGTCTACTTATACTTCTTTAAAATTAAAATACGATGAAATTAACAAACATATATTCAGACAGAAACTGATGTACACAAGATTGGTATCCTAAGGAGA	Aradu.A0DVE	Putative nodulation-related and resistance gene
Aradu.A09	6168456	6168576	AAACAGTATGAAAAATTTACTGTCTCTCCAATCAGTAAAGATAGACACAGAGAGGGACAAGGCTGAGATGGGAATTTCAATTAAAGATTCTTGCTTCCTCAGTTGCAAATTTGCAATAAT	Aradu.A0DVE	Putative nodulation-related and resistance gene
Aradu.A09	6215743	6215863	TAATGTATATTTTATATTTCAATATGTATTTTATACTAATAACTAATTTTAATAATTAATTTTAACATAAAAATAATATTTTTGTTTTTACCAATAACATACATTAGGTAAAGAGGTAAT	Aradu.UQP2V	Putative nodulation-related and resistance gene
Aradu.A09	6215983	6216103	TATTTTTCACATACCCAAATCACACAAAAGTGAAAAACGCACCCACAACACCAGAACATATTATCATCAACGTTCTTCTTCTTTTAGTTTGATGAACTCGTTTTCTTCTTCTCCCTCAAC	Aradu.UQP2V	Putative nodulation-related and resistance gene
Aradu.A09	6216943	6217063	TTCATTCTCTCGTTGTTCTTCCATTCAGTTGTTAGTATTGTTTCCATCCAACATGTTGTCCTAGCAATAGCATCTTTCAGAATGGCATTGCATGAATTTTCATCCAAATTCATGCAGTCC	Aradu.UQP2V	Putative nodulation-related and resistance gene
Aradu.A09	6217423	6217543	TACAGAATATTTCTCTAATATTATTATATATAACAGAAAGAATATCTAAAAGTTCCCAACTAGGGGGGACTTTCTAAATACCTCCTCCACCTATATACATACAAGTAGTTATCATTGTAT	Aradu.UQP2V	Putative nodulation-related and resistance gene
Aradu.A09	6217663	6217783	GTTCACGCATCAGGTCCTTTCCCTATTTGAGTGTTCGAATCCCTAGATTAGGAGCCAATTAAACCATCCTACGAGTCCGAGACGAAATCCACAAAAGGTTAACATTAATCAAATAATAGA	Aradu.UQP2V	Putative nodulation-related and resistance gene
Aradu.A09	6218023	6218143	ATTCAATTAAAATTTGATTTATAATTTATTGTCAAAAAGTTAACAGTAAGAATAAAATTAAAATTTATTAAAAAATTAAGAATTCAATAAAATTGAATCAAATGTTAAAGGATAATTTAA	Aradu.UQP2V	Putative nodulation-related and resistance gene
Aradu.A09	6218143	6218263	AAAATTTTTACCATGGACAAAATGCATATTTTTTCAAATAATTTATAAATAATGTTGGCATATGTTTTATATTATGTATACTTTCTACTCCCATTATAGCATGAGAATATAGATAAAACA	Aradu.UQP2V	Putative nodulation-related and resistance gene
Aradu.A09	6218263	6218383	ACAGCACTCATGTTTTGTTATTGTGAAATTTCATACCAGATTTTTTCCTGTGCAAAAACTTCAAATCAATTACAAGAACCTGCTATAACGGTTCTAGCCGGAGTGCCATCATTCCTTTCC	Aradu.UQP2V	Putative nodulation-related and resistance gene
Aradu.A09	6218383	6218503	TATACATGAATGTCCATCAAATTGAATATGCAAAAGTTCAAGTTTTTGCCTGTCCATGCATGTTGTTTTCAATTAGGTTAGGATAAATTTACCAGGATAATTGATAACAATAATATAAAA	Aradu.UQP2V	Putative nodulation-related and resistance gene
Aradu.A09	6218503	6218623	TGTACTTACTCAATTAGTAATCAATCAATTAATTAACAGATTTTACCTCAGGTCCTCAGCCGCTTCTGCTTCAACAATTGATGAGGCTGACGTCAGCAGAAAACTTTGCTTAAACTTTTT	Aradu.UQP2V	Putative nodulation-related and resistance gene
Aradu.A09	6218623	6218743	GGTTGGAGGAATTGGTTCTTGCTGGTGAGATTCAGAACCTTGTCCAATCTGGAATGCAATGTCTACTGACTCATAAACTTCCCTGTTTCTTTTGGATTTACGCTCTCTTGATTCTTCCTC	Aradu.UQP2V	Putative nodulation-related and resistance gene
Aradu.A09	6218743	6218863	CACATTTTGATATATCCAGCGGATGCCACACCCTTTTATCACTGTTTCCATTTTATTAGCAATTCCAGCAAAGAATTTAAATGCAAGTTTCGCGCTGTAAGAGGATCTCTTGCCATTGAT	Aradu.UQP2V	Putative nodulation-related and resistance gene
Aradu.A09	6218863	6218983	TGTTTCGATTATCTTCTCGCAACATTTTTCATCATACCATAATAATACATGATCCGACTTGATATTCACCCTGTGATATAGCTGATCCCAGTGCCATTGTATCACAGACGAGCTTCTTGT	Aradu.UQP2V	Putative nodulation-related and resistance gene
Aradu.A09	6218983	6219103	ATGGAGTTTTTCGCCACAACTTGTTTCCAAGTAGCACTCGCATCCAAAACTTAAGAAGTCATCAACGTTGTACAATATCTGTCCTTCAATGTCACACAACTGTGCTTGAGAGAGAACCAA	Aradu.UQP2V	Putative nodulation-related and resistance gene
Aradu.A09	6219103	6219223	GTACAAAAGGAAGCCAGACAATTTGGAACTTGAAGTCAGTTCAACACTTATAGAAGCTTCTGTGGAGTGTTCATGGAACAATTCATCAAGAAGTTTATTGTGTCTAACTGGTAAGAAACA	Aradu.UQP2V	Putative nodulation-related and resistance gene
Aradu.A09	6219223	6219343	ACAAGTCTCGCCAACATTTACATAACAATCACGATCGAGAATGATGCAAGCATCTTCTTGCTTTTCGAGTTTTGATGCTAATGGTGATTGTGTCCCAACCTCTGGCCTGACAATAGCATC	Aradu.UQP2V	Putative nodulation-related and resistance gene
Aradu.A09	6219343	6219463	TCTTAAAATGGCACTGTATGAATCTTCATCCAAATTTATGCAGTTAAGGAATATAAAAGTACCCTCATCTTTCCTCTGTGATTCACTGATCAATACTGTCTTTAGAGCTTGGCAGTCCCA	Aradu.UQP2V	Putative nodulation-related and resistance gene
Aradu.A09	6219463	6219583	CACCCTAAGGCGTTTAAGAGAAGGTGGAAGAATTGGTATAAGTTGAAGCATTTCGCATTGATATACACTAAGAACCTGGAGTCGTGGAAGATACTTAATGCTTTCGGGTAAGTTTATGAC	Aradu.UQP2V	Putative nodulation-related and resistance gene
Aradu.A09	6219583	6219703	ATTGGTGCAATGATATAGGTTTAAGTGGACCAATGATGATAACAGAGAGATATTTTCTGGGATTTCAGTTAAGCTACAACAATTATCAAAAATCAGACGCCTTACAGATTGAAAGATTGG	Aradu.UQP2V	Putative nodulation-related and resistance gene
Aradu.A09	6219703	6219823	GCTAGGTAGTACTTTATGTAAGGTGATTGCAGTGTTATATTCATGCTTGGTAGGGTCAGAAAGCATGATTTGGTAGGCAAAATTTGAAGGAAGATCCATAAGACCATCACTGATTGCAAA	Aradu.UQP2V	Putative nodulation-related and resistance gene
Aradu.A09	6219823	6219943	TGAGAAGTGTTGAAGATTTCTAAGATGAAAAACTGATGGTGGTAATCGTTCCACAGCAGTTAGTCTTAGATGCAAATTAATTCCAGAACGATCTCTCGACATTGGGACTGAGAACTCTTG	Aradu.UQP2V	Putative nodulation-related and resistance gene
Aradu.A09	6219943	6220063	GAGATTGGGGCAACCATACGCCACCAGTGATCGAAGAGAGGGTGAACACTTATTGCTGCATATACTCTTTAGGCCTTTGCAATGATACACATATAAACCATCAAGCTTTTGGAGACAGAA	Aradu.UQP2V	Putative nodulation-related and resistance gene
Aradu.A09	6220063	6220183	AATAGAAGGGTGAATATGACGCAAGCTATCACTAGACTTGGTAGATTCTGCAACAAAATATATAGAAATGGACAGGTGATGAACAAGAATGAGAGTGAGAGAATGAGATTCTGAATTGAT	Aradu.UQP2V	Putative nodulation-related and resistance gene
Aradu.A09	6220183	6220303	TAAGTGAATGAAGTGCTGATACAAGAAGCTTTATAGCCTTATCTTGTTGTACAAGTAATGCAACTAACTATACCAACGCAGTCAATTTAACTAACTCTTAATCACTATAACTAACTCTGC	Aradu.UQP2V	Putative nodulation-related and resistance gene
Aradu.A09	6220303	6220423	CAGTTGGCATAATTACTTACCTAACTTGCTCACTCTGTCAGAAATGTCCACTTTCACCAGAACATGCATATTCCTAAATGGCGGAATCTAATTTCAATTTCACCCTTTTAGACTAGCATA	Aradu.UQP2V	Putative nodulation-related and resistance gene
Aradu.A09	6220423	6220543	TAAATGGTTATATCTCTGTGATATTCATAATAATAAAGCATAGGCTAGGAGTGATAACACTCTGTCTCCGTACAAGTATTGTTAACCATGAATATGATAGTTGTACATGACAATTCTTGT	Aradu.UQP2V	Putative nodulation-related and resistance gene
Aradu.A09	6220543	6220663	ATTTACAGGTTTAAAAACCGATCAATTTGTATTTTGAAATCAAGCATTTTCTATTCTAAAACTAGTAATCAAGTTTATTAAGATAATAATTATTAAAAGAGAGAAAATTGTTTTTATAAG	Aradu.UQP2V	Putative nodulation-related and resistance gene
Aradu.A09	6220663	6220783	AATTAATTTATTAAAATGGATATCATCAAGTTATTATCTAAGAGAGGAAGAAATAAATTTGTCAAATTATCATGCGACAATTATTAGGAGACTTATCAATAATATATCATATATAATATA	Aradu.UQP2V	Putative nodulation-related and resistance gene
Aradu.A09	6220783	6220903	ATTACTGTCTTTTGTAATTAAAGTTTTTGAAATTTTTCAAAAATAGTTTTAACATATTTTAACCTAATTAATAGCAAGAATAATGCTACATAATTAATAAATATTATCATTTTTTACCAA	Aradu.UQP2V	Putative nodulation-related and resistance gene
Aradu.A09	6221143	6221263	TGCTAATATCCATAGAGGTATAGAAGTTAGCAATTCCCATATATTCTAGCAATGCAACATAGATTTAGTAAAGAAACAAATTAAGAGGCGAAGAATAATACATCATGCATACCTGTGCAC	Aradu.UQP2V	Putative nodulation-related and resistance gene
Aradu.A09	6221383	6221503	CAGGCAATACCATATTTGTTGGAATACTTGAAGTGTTAGTAATTCTCTTCCCACCAAAACTAATATTACCACTTGCAAAAGCAAGTAGCCTTAAGTTAAGCATTTTTCTAAAGGCATGGG	Aradu.UQP2V	Putative nodulation-related and resistance gene
Aradu.A09	6221503	6221623	TGCTTATTTCTAGATCTTTGATTTGAGTCAAATCCAAGAATATGCTTTCAATTGCATCAGTTCCCTACAAATAAATAAACAATATTCAACAAGATAATCTACATTTTCTATATATATATA	Aradu.UQP2V	Putative nodulation-related and resistance gene
Aradu.A09	6221623	6221743	TATATATATATTTACATACACAGGTTTCATGTAGTTTAGAAGGCAAACCAAAGTATCATTCACTTACTTTATCATTTTTCAGTATGTCACAAACTTCATCAGCATTCCACACTCTACTGC	Aradu.UQP2V	Putative nodulation-related and resistance gene
Aradu.A09	6222583	6222703	AGATAGCCGTGGCAATTGTTGTTTTTCCTATACCCCCCATGCCCCATATCCCAATGGTTCGAACTTCCTTTGAATGGGTCAATACAGATTCAATGCATGCGTAGTTTTGGTCATATATAA	Aradu.UQP2V	Putative nodulation-related and resistance gene
[truncated: 53,107 more rows]

## Sheet: Supplementary Table S2
Supplementary Table S2. Summary of sequence trimming and alignment.
[truncated: 22 more rows]

## Sheet: Supplementary Table S3
Supplementary Table S3. SNP genotypes from the Axiom Arachis2 array.
[truncated: 23,061 more rows]

## Sheet: Supplementary Table S4
Supplementary Table S4. Candidate nodulation-related genes located within polymorphic genome regions of the RILs.
[truncated: 316 more rows]
